# Supplementary material for: ChiCMaxima: a robust and simple pipeline for detection and visualization of chromatin looping in Capture Hi-C
Source: Genome Biol. 2019 May 22;20:102. doi: 10.1186/s13059-019-1706-3 (PMC6532271; doi:10.1186/s13059-019-1706-3)
Supplement: Supplementary file 4 — Table S1. List of mES interactions called by ChiCMaxima from two CHi-C replicates. (XLSX 1734 kb) [file 13059_2019_1706_MOESM4_ESM.xlsx]

## Sheet: S1 - mES CHi-C
Table S1. List of mES interactions called by ChiCMaxima from two CHi-C replicates
ID_Bait	chr_Bait	start_Bait	end_Bait	Bait_name	chr_OE	start_OE	end_OE	OE_name	N.1	N.2
230135	chr5	31347443	31351247	0610007C21Rik	chr5	31337369	31338974	.	20	145
260822	chr5	130691646	130696119	0610007L01Rik	chr5	130685715	130689249	.	19	97
540967	chr12	87163534	87166516	0610007P14Rik	chr12	86850039	86860613	.	7	15
540967	chr12	87163534	87166516	0610007P14Rik	chr12	87156936	87162461	.	28	106
540967	chr12	87163534	87166516	0610007P14Rik	chr12	87921296	87924807	.	3	7
115212	chr2	163362868	163370456	0610008F07Rik	chr2	163371091	163374567	.	29	79
115212	chr2	163362868	163370456	0610008F07Rik	chr2	163736764	163755655	.	7	7
493425	chr11	51500281	51503076	0610009B22Rik	chr11	51435431	51448002	.	20	83
514148	chr12	4823453	4824477	0610009D07Rik	chr12	4819975	4820722	.	8	37
498904	chr11	70049372	70051622	0610010K14Rik	chr11	70047137	70058209	.	51	389
733115	chr18	36503708	36506376	0610010O12Rik	chr18	36385748	36390456	.	14	42
733115	chr18	36503708	36506376	0610010O12Rik	chr18	36507771	36509070	.	38	131
733115	chr18	36503708	36506376	0610010O12Rik	chr18	36660231	36690589	.	14	19
700308	chr17	26009741	26014230	0610011F06Rik	chr17	25708463	25713599	.	7	23
700308	chr17	26009741	26014230	0610011F06Rik	chr17	25986736	26003754	.	19	72
113123	chr2	156372010	156373689	0610011L14Rik	chr2	156168199	156198117	.	9	12
204617	chr4	97985568	97988178	0610025J13Rik	chr4	97979605	97983223	.	5	19
289920	chr6	72296382	72298421	0610030E20Rik	chr6	72299396	72305112	.	11	60
149427	chr3	88125643	88132095	0610031J06Rik	chr3	88124298	88124894	.	25	141
149427	chr3	88125643	88132095	0610031J06Rik	chr3	88557009	88565426	.	5	7
207696	chr4	107560197	107567769	0610037L13Rik	chr4	107568856	107572140	.	27	105
665865	chr16	14314282	14317595	0610037P05Rik	chr16	14307982	14327206	.	10	31
701263	chr17	29729875	29734473	0610038L08Rik	chr17	29734575	29747624	.	23	34
506664	chr11	96165556	96174457	0610040B09Rik	chr11	96178734	96183141	.	27	205
506664	chr11	96165556	96174457	0610040B09Rik	chr11	96703377	96722377	.	11	23
264270	chr5	144080684	144100075	0610040B10Rik	chr5	144102504	144103683	.	15	38
240797	chr5	64202606	64206508	0610040J01Rik	chr5	64196632	64210293	.	20	69
262972	chr5	138696060	138697714	0910001L09Rik	chr5	138692817	138694390	.	15	39
502906	chr11	83552377	83561485	1100001G20Rik	chr11	83563304	83565089	.	19	117
716505	chr17	79310029	79316831	1110001A16Rik	chr17	80289328	80292080	.	6	8
278783	chr6	38479552	38490943	1110001J03Rik	chr6	38475614	38492950	.	24	77
278783	chr6	38479552	38490943	1110001J03Rik	chr6	38833497	38854574	.	6	10
530941	chr12	55756499	55758478	1110002B05Rik	chr12	55655849	55674017	.	6	8
530941	chr12	55756499	55758478	1110002B05Rik	chr12	55747107	55755826	.	11	80
165426	chr3	137727569	137737682	1110002E22Rik	chr3	137720633	137727370	.	9	24
513746	chr12	3426407	3439057	1110002L01Rik	chr12	3424699	3446153	.	7	22
501788	chr11	79953875	79958349	1110002N22Rik	chr11	79932509	79953598	.	14	135
241335	chr5	65927187	65929471	1110003E01Rik	chr5	65933439	65934123	.	28	94
395686	chr8	124072641	124074927	1110003O08Rik	chr8	123195884	123220741	.	8	11
395686	chr8	124072641	124074927	1110003O08Rik	chr8	124080745	124087398	.	51	108
395686	chr8	124072641	124074927	1110003O08Rik	chr8	124854886	124877153	.	5	5
690961	chr16	90932967	90939803	1110004E09Rik	chr16	90927398	90944628	.	12	43
349435	chr7	123235881	123242577	1110004F10Rik	chr7	123246505	123262878	.	4	8
349411	chr7	123175136	123180133	1110006G14Rik	chr7	122509703	122510970	.	8	20
349411	chr7	123175136	123180133	1110006G14Rik	chr7	122760895	122769464	.	9	7
349411	chr7	123175136	123180133	1110006G14Rik	chr7	122997033	123015779	.	8	34
349411	chr7	123175136	123180133	1110006G14Rik	chr7	123169776	123185326	.	19	132
566846	chr13	49307433	49314287	1110007C09Rik	chr13	49298895	49328237	.	24	105
258360	chr5	121058642	121067517	1110008J03Rik	chr5	121071588	121083996	.	17	40
531116	chr12	56399027	56410796	1110008L16Rik	chr12	56528989	56543392	.	6	9
712514	chr17	66796248	66802552	1110012J17Rik	chr17	66574542	66590100	.	8	35
712514	chr17	66796248	66802552	1110012J17Rik	chr17	66792039	66805427	.	12	39
185951	chr4	41462432	41466383	1110017D15Rik	chr4	41455887	41478962	.	21	169
512072	chr11	115763151	115777694	1110017F19Rik	chr11	115760415	115760953	.	25	141
632044	chr15	8994505	9004855	1110020G09Rik	chr15	10174646	10179028	.	2	5
690400	chr16	89061601	89064672	1110025L11Rik	chr16	89065286	89070543	.	4	11
21382	chr1	66863470	66866127	1110028C15Rik	chr1	66846495	66860213	.	10	15
142948	chr3	68672047	68677389	1110032F04Rik	chr3	67946221	67953415	.	2	3
142948	chr3	68672047	68677389	1110032F04Rik	chr3	68666039	68670718	.	12	41
535729	chr12	70292737	70300570	1110034A24Rik	chr12	70306314	70326402	.	11	27
105351	chr2	132511975	132513428	1110034G24Rik	chr2	132503716	132505168	.	10	85
175561	chr4	11411086	11417329	1110037F02Rik	chr4	11404874	11406711	.	21	130
460070	chr10	74980506	74981083	1110038D17Rik	chr10	74983870	74986006	.	11	178
215789	chr4	135539444	135543409	1110049F12Rik	chr4	135513334	135534478	.	15	14
91932	chr2	91279557	91289247	1110051M20Rik	chr2	91275376	91295107	.	31	136
191723	chr4	59808644	59823121	1110054O05Rik	chr4	59824471	59827346	.	15	127
515275	chr12	8214347	8216228	1110057K04Rik	chr12	7827539	7854761	.	8	5
515275	chr12	8214347	8216228	1110057K04Rik	chr12	8210007	8234436	.	11	17
690441	chr16	89173232	89179022	1110057P08Rik	chr16	88412957	88431171	.	5	6
690441	chr16	89173232	89179022	1110057P08Rik	chr16	89161464	89163027	.	7	43
7189	chr1	24007409	24021236	1110058L19Rik	chr1	24022335	24024000	.	14	80
7189	chr1	24007409	24021236	1110058L19Rik	chr1	24252948	24272582	.	9	7
756625	chr19	21725419	21729303	1110059E24Rik	chr19	21320823	21331946	.	5	11
756625	chr19	21725419	21729303	1110059E24Rik	chr19	21722210	21723607	.	28	190
436026	chr9	122855060	122864597	1110059G10Rik	chr9	122345672	122361429	.	3	9
436026	chr9	122855060	122864597	1110059G10Rik	chr9	122845988	122847527	.	18	91
483247	chr11	20735575	20738206	1110067D22Rik	chr11	20720733	20724407	.	22	285
614877	chr14	79698721	79713006	1190002H23Rik	chr14	79251093	79264107	.	7	10
614877	chr14	79698721	79713006	1190002H23Rik	chr14	79839518	79846952	.	5	9
427507	chr9	94436462	94447532	1190002N15Rik	chr9	93952150	93962363	.	6	3
357110	chr7	148016829	148026649	1190003J15Rik	chr7	148011330	148040430	.	6	13
395471	chr8	123154877	123158797	1190005I06Rik	chr8	123595637	123629689	.	3	10
613808	chr14	76508297	76519972	1200011I18Rik	chr14	76266139	76283172	.	10	10
613808	chr14	76508297	76519972	1200011I18Rik	chr14	76507096	76507710	.	9	50
613808	chr14	76508297	76519972	1200011I18Rik	chr14	77070885	77092169	.	3	2
503907	chr11	86899254	86904395	1200011M11Rik	chr11	86704977	86708753	.	9	15
503907	chr11	86899254	86904395	1200011M11Rik	chr11	86895685	86898746	.	26	78
48865	chr1	153270659	153282917	1200016B10Rik	chr1	152931186	152939085	.	6	3
48865	chr1	153270659	153282917	1200016B10Rik	chr1	153285497	153294656	.	14	30
48865	chr1	153270659	153282917	1200016B10Rik	chr1	153550851	153573699	.	5	4
187216	chr4	45857318	45861878	1300002K09Rik	chr4	45645567	45646802	.	8	15
614704	chr14	79248619	79250939	1300010F03Rik	chr14	78810978	78836963	.	3	21
614704	chr14	79248619	79250939	1300010F03Rik	chr14	79122136	79123096	.	18	48
614704	chr14	79248619	79250939	1300010F03Rik	chr14	79237022	79253966	.	33	41
562210	chr13	34741704	34747476	1300014I06Rik	chr13	34736674	34741669	.	45	359
562210	chr13	34741704	34747476	1300014I06Rik	chr13	34950123	34959418	.	22	28
117814	chr2	172935317	172938667	1300015D01Rik	chr2	173380492	173386189	.	4	18
303611	chr6	114983254	114989615	1500001M20Rik	chr6	114990923	114992686	.	10	68
85005	chr2	70391782	70406685	1500002O10Rik	chr2	69951728	69969593	.	2	17
85005	chr2	70391782	70406685	1500002O10Rik	chr2	70054641	70064018	.	3	15
85005	chr2	70391782	70406685	1500002O10Rik	chr2	70407862	70421833	.	10	21
101102	chr2	119373372	119374866	1500003O03Rik	chr2	119377102	119379315	.	19	78
656029	chr15	82081797	82082844	1500009C09Rik	chr15	82069303	82092013	.	9	208
116126	chr2	166885241	166888964	1500012F01Rik	chr2	166867230	166881207	.	13	39
13607	chr1	43786554	43787583	1500015O10Rik	chr1	43453848	43469273	.	4	7
228302	chr5	24489150	24492595	1500035N22Rik	chr5	24485451	24500506	.	9	27
699807	chr17	23859343	23860236	1520401A03Rik	chr17	23867834	23873069	.	14	70
210398	chr4	115823627	115830768	1520402A15Rik	chr4	115832618	115834948	.	29	143
699922	chr17	24356669	24363322	1600002H07Rik	chr17	24363777	24372972	.	13	81
699922	chr17	24356669	24363322	1600002H07Rik	chr17	24744966	24755772	.	6	12
62118	chr1	195033718	195046760	1600010F14Rik	chr1	195048379	195049645	.	9	28
62118	chr1	195033718	195046760	1600010F14Rik	chr1	195514708	195540928	.	3	5
556578	chr13	18076689	18087382	1600012F09Rik	chr13	18089207	18093452	.	11	75
697016	chr17	15074967	15084120	1600012H06Rik	chr17	14663722	14672355	.	12	15
697016	chr17	15074967	15084120	1600012H06Rik	chr17	15087232	15100652	.	25	106
794932	chrX	82493761	82504639	1600014K23Rik	chrX	81543411	81545537	.	5	10
794932	chrX	82493761	82504639	1600014K23Rik	chrX	82488643	82510029	.	12	43
282167	chr6	48879841	48890957	1600015I10Rik	chr6	48046752	48072853	.	7	9
282167	chr6	48879841	48890957	1600015I10Rik	chr6	48891085	48896483	.	25	59
357185	chr7	148396577	148410290	1600016N20Rik	chr7	148394720	148414287	.	25	274
670612	chr16	28927372	28931663	1600021P15Rik	chr16	28677875	28681249	.	3	7
670612	chr16	28927372	28931663	1600021P15Rik	chr16	28933724	28939777	.	11	31
120230	chr2	180315854	180318381	1600027N09Rik	chr2	180305537	180308994	.	21	98
120230	chr2	180315854	180318381	1600027N09Rik	chr2	180500759	180508005	.	7	30
120230	chr2	180315854	180318381	1600027N09Rik	chr2	180754019	180775605	.	3	7
429120	chr9	99354513	99361818	1600029I14Rik	chr9	99346608	99365597	.	8	42
415743	chr9	58050038	58052404	1600029O15Rik	chr9	57885817	57887676	.	21	86
415743	chr9	58050038	58052404	1600029O15Rik	chr9	58042401	58048713	.	43	124
229949	chr5	30767119	30770132	1700001C02Rik	chr5	30748166	30760652	.	13	32
511692	chr11	114046005	114048651	1700001J04Rik	chr11	114055072	114056220	.	8	80
548711	chr12	111918283	111926314	1700001K19Rik	chr12	111906965	111911912	.	29	153
656379	chr15	83194674	83198755	1700001L05Rik	chr15	83168938	83192391	.	15	93
71723	chr2	30646865	30660746	1700001O22Rik	chr2	30634461	30636713	.	10	20
797543	chrX	90394825	90406417	1700003E24Rik	chrX	90406686	90407376	.	6	29
502633	chr11	82772740	82774946	1700003F17Rik	chr11	82776462	82777761	.	9	140
411597	chr9	45130015	45132048	1700003G13Rik	chr9	45127788	45128510	.	98	574
411597	chr9	45130015	45132048	1700003G13Rik	chr9	45548747	45549334	.	5	9
160989	chr3	124283508	124284060	1700003H04Rik	chr3	124278566	124281337	.	33	107
183639	chr4	34676596	34678886	1700003M02Rik	chr4	34902453	34914023	.	4	7
160931	chr3	124125274	124130542	1700006A11Rik	chr3	124132497	124133291	.	10	98
343691	chr7	104784784	104793864	1700006D18Rik	chr7	104778608	104796403	.	11	149
251910	chr5	98757155	98759104	1700007G11Rik	chr5	98610681	98632645	.	6	14
251910	chr5	98757155	98759104	1700007G11Rik	chr5	98751569	98754850	.	23	59
251910	chr5	98757155	98759104	1700007G11Rik	chr5	99266674	99276732	.	5	4
71083	chr2	28321327	28321993	1700007K13Rik	chr2	27415796	27429041	.	3	9
71083	chr2	28321327	28321993	1700007K13Rik	chr2	27824016	27833399	.	7	5
71083	chr2	28321327	28321993	1700007K13Rik	chr2	28312304	28320099	.	16	83
60212	chr1	188944072	188950053	1700007P06Rik	chr1	188713986	188740757	.	9	9
60212	chr1	188944072	188950053	1700007P06Rik	chr1	188953095	188957287	.	66	193
60212	chr1	188944072	188950053	1700007P06Rik	chr1	189516828	189524515	.	15	4
487262	chr11	32709584	32727907	1700008A04Rik	chr11	32706693	32709423	.	13	55
487262	chr11	32709584	32727907	1700008A04Rik	chr11	33627513	33629803	.	3	6
811141	chrX	132227019	132228727	1700008I05Rik	chrX	132228756	132229630	.	15	43
326608	chr7	51640136	51645611	1700008O03Rik	chr7	51647027	51649181	.	25	219
121855	chr3	6615604	6621173	1700008P02Rik	chr3	6623229	6629117	.	4	18
121855	chr3	6615604	6621173	1700008P02Rik	chr3	6950147	6973542	.	3	3
117979	chr2	173543597	173548077	1700010B08Rik	chr2	173538619	173554144	.	41	303
117979	chr2	173543597	173548077	1700010B08Rik	chr2	174104853	174107805	.	8	19
251990	chr5	98993944	98995912	1700010H22Rik	chr5	98982655	98998666	.	19	81
251990	chr5	98993944	98995912	1700010H22Rik	chr5	99412966	99423049	.	8	9
695093	chr17	9179007	9181451	1700010I14Rik	chr17	9163125	9194864	.	8	13
338738	chr7	90001522	90011691	1700010L04Rik	chr7	90017279	90019032	.	8	14
109565	chr2	144647650	144650617	1700010M22Rik	chr2	144646005	144657249	.	13	154
109565	chr2	144647650	144650617	1700010M22Rik	chr2	145305237	145334432	.	4	7
661569	chr15	101276043	101278675	1700011A15Rik	chr15	101279839	101281955	.	14	40
289483	chr6	70868046	70869151	1700011F03Rik	chr6	70863670	70875155	.	17	137
768336	chr19	58583638	58589580	1700011F14Rik	chr19	58581089	58582045	.	34	122
740163	chr18	57687941	57694885	1700011I03Rik	chr18	57682810	57698136	.	21	64
85758	chr2	72812094	72820740	1700011J10Rik	chr2	72807432	72811709	.	27	78
382752	chr8	81770398	81776837	1700011L22Rik	chr8	81766837	81768432	.	42	211
276580	chr6	31998972	32000899	1700012A03Rik	chr6	32001475	32003825	.	62	474
276580	chr6	31998972	32000899	1700012A03Rik	chr6	32328836	32349575	.	4	11
49510	chr1	155271092	155274184	1700012A16Rik	chr1	154632921	154652749	.	11	21
49510	chr1	155271092	155274184	1700012A16Rik	chr1	155099010	155110152	.	20	11
49510	chr1	155271092	155274184	1700012A16Rik	chr1	155280527	155283346	.	43	83
401783	chr9	14572327	14578544	1700012B09Rik	chr9	14563263	14571846	.	26	422
513696	chr12	3231313	3238584	1700012B15Rik	chr12	3229255	3247969	.	19	73
276072	chr6	30406919	30410306	1700012C14Rik	chr6	30395804	30404129	.	13	77
306392	chr6	124306699	124307159	1700013D24Rik	chr6	124309119	124313562	.	32	247
495773	chr11	59755743	59764561	1700013G23Rik	chr11	59768369	59769831	.	18	121
255050	chr5	108258561	108260971	1700013N18Rik	chr5	108248587	108256642	.	3	29
569972	chr13	59842322	59845458	1700014D04Rik	chr13	59671921	59678061	.	5	11
569972	chr13	59842322	59845458	1700014D04Rik	chr13	59850017	59855773	.	34	196
569972	chr13	59842322	59845458	1700014D04Rik	chr13	60284548	60293456	.	3	6
221893	chr5	5476327	5484405	1700015F17Rik	chr5	4957519	4958706	.	5	5
361019	chr8	11674164	11682985	1700016D06Rik	chr8	11687317	11689777	.	22	95
558940	chr13	24832534	24835425	1700016G14Rik	chr13	24839409	24840786	.	21	159
752949	chr19	11204444	11207170	1700017D01Rik	chr19	10689210	10697173	.	5	3
752949	chr19	11204444	11207170	1700017D01Rik	chr19	11209071	11209247	.	11	30
752949	chr19	11204444	11207170	1700017D01Rik	chr19	11601571	11603718	.	3	3
395684	chr8	124063230	124069754	1700018B08Rik	chr8	123764161	123787996	.	5	9
395684	chr8	124063230	124069754	1700018B08Rik	chr8	124048790	124060512	.	31	330
192723	chr4	63281920	63284363	1700018C11Rik	chr4	63270692	63281080	.	13	54
192723	chr4	63281920	63284363	1700018C11Rik	chr4	63432334	63446416	.	3	11
192723	chr4	63281920	63284363	1700018C11Rik	chr4	63559670	63585147	.	3	8
16815	chr1	53239523	53246170	1700019A02Rik	chr1	52666687	52690612	.	3	6
16815	chr1	53239523	53246170	1700019A02Rik	chr1	53231303	53255947	.	15	41
358398	chr8	3467943	3471648	1700019B03Rik	chr8	3451288	3472827	.	21	16
541051	chr12	87422469	87424961	1700019E19Rik	chr12	87433862	87437821	.	3	12
72199	chr2	32633123	32640507	1700019L03Rik	chr2	32640567	32643327	.	29	210
768412	chr19	58864149	58870148	1700019N19Rik	chr19	58852527	58860287	.	18	101
768412	chr19	58864149	58870148	1700019N19Rik	chr19	59083350	59101520	.	6	7
115593	chr2	164653806	164664635	1700020C07Rik	chr2	164652316	164653037	.	12	114
502797	chr11	83250800	83256692	1700020L24Rik	chr11	83128119	83144083	.	14	42
442425	chr10	21309236	21313666	1700020N01Rik	chr10	21303579	21314991	.	7	47
541092	chr12	87581713	87585052	1700020O03Rik	chr12	87579508	87595054	.	29	143
541092	chr12	87581713	87585052	1700020O03Rik	chr12	88477335	88490974	.	4	8
149418	chr3	88093886	88105845	1700021C14Rik	chr3	87821692	87824908	.	12	16
449874	chr10	43258985	43261393	1700021F05Rik	chr10	43265189	43277666	.	10	38
449874	chr10	43258985	43261393	1700021F05Rik	chr10	43617178	43619660	.	7	3
117927	chr2	173346792	173350870	1700021F07Rik	chr2	172938668	172960485	.	2	4
117927	chr2	173346792	173350870	1700021F07Rik	chr2	173353553	173356104	.	7	89
210630	chr4	116671986	116677758	1700021J08Rik	chr4	116669872	116670130	.	30	246
210630	chr4	116671986	116677758	1700021J08Rik	chr4	117580343	117599847	.	4	8
232312	chr5	39120953	39135201	1700021O21Rik	chr5	38740156	38757973	.	2	8
232312	chr5	39120953	39135201	1700021O21Rik	chr5	39116792	39140272	.	18	72
241385	chr5	66154941	66157976	1700022K14Rik	chr5	66143373	66149374	.	14	40
241385	chr5	66154941	66157976	1700022K14Rik	chr5	66302048	66316038	.	9	6
61454	chr1	192852939	192860900	1700022P22Rik	chr1	192477449	192488519	.	7	2
61454	chr1	192852939	192860900	1700022P22Rik	chr1	192861131	192886505	.	12	44
313330	chr6	146796271	146798655	1700023A16Rik	chr6	146916841	146932374	.	5	3
244950	chr5	77438008	77448790	1700023E05Rik	chr5	77455081	77459709	.	10	27
508376	chr11	103068964	103069934	1700023F06Rik	chr11	103071265	103072708	.	15	147
98020	chr2	109887440	109892939	1700024P03Rik	chr2	109885981	109886970	.	53	224
583171	chr13	99753669	99754805	1700024P04Rik	chr13	99072219	99096047	.	5	2
583171	chr13	99753669	99754805	1700024P04Rik	chr13	99748294	99770208	.	21	109
206785	chr4	104582539	104588415	1700024P16Rik	chr4	104593867	104602032	.	21	114
115654	chr2	164909188	164917663	1700025C18Rik	chr2	164920594	164923120	.	13	44
752958	chr19	11232610	11241581	1700025F22Rik	chr19	11243867	11244241	.	20	38
752958	chr19	11232610	11241581	1700025F22Rik	chr19	11447120	11471065	.	7	5
448416	chr10	38851937	38859481	1700025K23Rik	chr10	38845614	38863762	.	11	39
461968	chr10	82604676	82606576	1700025N21Rik	chr10	82603411	82620402	.	6	25
339056	chr7	90941480	90943879	1700026D08Rik	chr7	90938446	90939594	.	7	22
105300	chr2	132316235	132318765	1700026D11Rik	chr2	132310661	132312912	.	12	84
105300	chr2	132316235	132318765	1700026D11Rik	chr2	132727832	132744858	.	4	5
562295	chr13	35009014	35014321	1700026J04Rik	chr13	34736674	34741669	.	7	9
562295	chr13	35009014	35014321	1700026J04Rik	chr13	35017857	35020274	.	34	175
71151	chr2	28555146	28570696	1700026L06Rik	chr2	28574391	28579939	.	30	71
655158	chr15	78736977	78746116	1700027A07Rik	chr15	78747498	78754718	.	14	112
154893	chr3	105813266	105817919	1700027A23Rik	chr3	105818247	105821380	.	14	48
254937	chr5	107937766	107939624	1700028K03Rik	chr5	107608924	107616884	.	8	13
254937	chr5	107937766	107939624	1700028K03Rik	chr5	107933576	107936678	.	54	228
757293	chr19	23723901	23731738	1700028P14Rik	chr19	23743497	23746748	.	16	42
757293	chr19	23723901	23731738	1700028P14Rik	chr19	23998516	24027785	.	2	5
13741	chr1	44154801	44169285	1700029F09Rik	chr1	44143223	44154007	.	8	47
213332	chr4	125835357	125840924	1700029G01Rik	chr4	125843666	125844612	.	29	136
361570	chr8	13555464	13569824	1700029H14Rik	chr8	13550109	13571148	.	5	44
92213	chr2	92222471	92234379	1700029I15Rik	chr2	92236356	92243733	.	17	192
371794	chr8	47059758	47066192	1700029J07Rik	chr8	47069998	47078151	.	21	89
117663	chr2	172292173	172298542	1700029J11Rik	chr2	172273255	172276152	.	34	69
655965	chr15	81807791	81812972	1700029P11Rik	chr15	81814739	81822850	.	7	45
701087	chr17	29042078	29043784	1700030A11Rik	chr17	29033974	29038308	.	29	140
701087	chr17	29042078	29043784	1700030A11Rik	chr17	29729214	29738139	.	7	3
701087	chr17	29042078	29043784	1700030A11Rik	chr17	29931619	29935202	.	3	3
112117	chr2	152475855	152486399	1700030C14Rik	chr2	152459854	152466275	.	12	22
661159	chr15	99795398	99797458	1700030F18Rik	chr15	99798905	99800473	.	25	164
703225	chr17	37059154	37062332	1700031A10Rik	chr17	37062635	37063866	.	25	95
294931	chr6	88175325	88176349	1700031F10Rik	chr6	88163081	88191868	.	9	56
738508	chr18	52803400	52809131	1700034E13Rik	chr18	52456739	52487137	.	4	4
738508	chr18	52803400	52809131	1700034E13Rik	chr18	52798551	52800944	.	42	133
738508	chr18	52803400	52809131	1700034E13Rik	chr18	53091415	53096862	.	7	15
486153	chr11	29442574	29448504	1700034F02Rik	chr11	29428614	29440545	.	7	34
133496	chr3	40706170	40711248	1700034I23Rik	chr3	40714681	40716159	.	18	46
516279	chr12	11228935	11233016	1700034J04Rik	chr12	11029047	11037993	.	6	7
516279	chr12	11228935	11233016	1700034J04Rik	chr12	11233103	11235403	.	39	380
516279	chr12	11228935	11233016	1700034J04Rik	chr12	12274253	12293740	.	4	4
313365	chr6	146899382	146904616	1700034J05Rik	chr6	147750086	147778445	.	3	7
279784	chr6	41633298	41634621	1700034O15Rik	chr6	41635650	41635850	.	17	142
416575	chr9	60586975	60601021	1700036A12Rik	chr9	60818933	60831599	.	2	6
662468	chr16	3905701	3914657	1700037C18Rik	chr16	4507673	4527386	.	3	10
326818	chr7	52535629	52541578	1700039E15Rik	chr7	52525289	52548149	.	24	94
764063	chr19	44901848	44910537	1700039E22Rik	chr19	43660808	43678180	.	3	8
764063	chr19	44901848	44910537	1700039E22Rik	chr19	44897965	44901387	.	26	170
764063	chr19	44901848	44910537	1700039E22Rik	chr19	45297570	45313364	.	10	33
457841	chr10	67996469	68005443	1700040L02Rik	chr10	68006439	68010642	.	35	161
117016	chr2	170178738	170185010	1700040N02Rik	chr2	170189915	170197595	.	22	37
210408	chr4	115844963	115847877	1700042G07Rik	chr4	115851230	115864030	.	26	176
210408	chr4	115844963	115847877	1700042G07Rik	chr4	116129297	116140959	.	14	6
480073	chr11	11761425	11775578	1700042O10Rik	chr11	11839986	11869073	.	19	8
365186	chr8	27190209	27195346	1700047A11Rik	chr8	27196505	27198923	.	36	150
388123	chr8	99027263	99036966	1700047G07Rik	chr8	99008927	99023955	.	25	68
437395	chr10	5919503	5921567	1700052N19Rik	chr10	5987627	6006106	.	9	5
100761	chr2	118119033	118131782	1700054M17Rik	chr2	118113145	118140947	.	8	75
396223	chr8	126377637	126387917	1700054N08Rik	chr8	126152387	126155081	.	24	90
396223	chr8	126377637	126387917	1700054N08Rik	chr8	126371253	126377539	.	86	482
597767	chr14	26526379	26528326	1700054O19Rik	chr14	26516930	26531181	.	39	180
750932	chr19	3963747	3967344	1700055N04Rik	chr19	3955670	3960800	.	62	471
750932	chr19	3963747	3967344	1700055N04Rik	chr19	4739337	4767356	.	6	15
426704	chr9	92198802	92206353	1700057G04Rik	chr9	92193519	92195863	.	5	10
472960	chr10	115852884	115858839	1700058G18Rik	chr10	115843639	115850533	.	5	51
319230	chr7	19840090	19843886	1700058P15Rik	chr7	19838558	19838908	.	27	197
113572	chr2	158017478	158021770	1700060C20Rik	chr2	158013635	158014726	.	6	52
189708	chr4	53569296	53579467	1700060J05Rik	chr4	53417257	53423750	.	4	6
189708	chr4	53569296	53579467	1700060J05Rik	chr4	53561444	53586718	.	13	78
158540	chr3	116780123	116781817	1700061I17Rik	chr3	116648371	116675045	.	2	7
158540	chr3	116780123	116781817	1700061I17Rik	chr3	116774435	116775343	.	10	72
655031	chr15	78220106	78227258	1700061J05Rik	chr15	78075378	78092443	.	5	9
655031	chr15	78220106	78227258	1700061J05Rik	chr15	78174843	78208874	.	11	33
305814	chr6	122340287	122343103	1700063H04Rik	chr6	122269648	122280401	.	17	39
305814	chr6	122340287	122343103	1700063H04Rik	chr6	122331278	122349207	.	26	297
126228	chr3	19515717	19529762	1700064H15Rik	chr3	19531413	19532500	.	17	89
18271	chr1	57434252	57435981	1700066M21Rik	chr1	57427080	57451750	.	8	16
498692	chr11	69103443	69112273	1700067G03Rik	chr11	69091507	69101995	.	14	48
351200	chr7	128844305	128853324	1700069B07Rik	chr7	128156395	128157421	.	4	9
351200	chr7	128844305	128853324	1700069B07Rik	chr7	128955665	128982775	.	10	8
795222	chrX	83288554	83291691	1700072E05Rik	chrX	83292028	83292669	.	10	15
279542	chr6	40887552	40891748	1700074P13Rik	chr6	40878345	40885120	.	6	6
783901	chrX	49320491	49326437	1700080O16Rik	chrX	49300922	49320332	.	13	74
783901	chrX	49320491	49326437	1700080O16Rik	chrX	49728781	49730925	.	6	8
328439	chr7	57826270	57833119	1700081H22Rik	chr7	57817945	57819111	.	11	43
390886	chr8	107161714	107167267	1700082M22Rik	chr8	106954236	106974751	.	6	7
390886	chr8	107161714	107167267	1700082M22Rik	chr8	107157179	107170285	.	61	224
390886	chr8	107161714	107167267	1700082M22Rik	chr8	107585387	107605205	.	8	11
54889	chr1	171857487	171858863	1700084C01Rik	chr1	171853813	171855403	.	8	36
403821	chr9	20894062	20902326	1700084C06Rik	chr9	20718328	20732765	.	4	6
403821	chr9	20894062	20902326	1700084C06Rik	chr9	20882265	20907132	.	17	43
260027	chr5	127760702	127768501	1700085B03Rik	chr5	127769897	127770954	.	17	111
260027	chr5	127760702	127768501	1700085B03Rik	chr5	127888910	127903442	.	7	14
497398	chr11	64967830	64973720	1700086D15Rik	chr11	64950434	64964169	.	24	111
537348	chr12	75386872	75391497	1700086L19Rik	chr12	75380157	75394710	.	9	123
537348	chr12	75386872	75391497	1700086L19Rik	chr12	75645123	75657660	.	8	10
599416	chr14	31588031	31591305	1700087M22Rik	chr14	31585284	31587363	.	32	150
599416	chr14	31588031	31591305	1700087M22Rik	chr14	31723395	31736546	.	7	5
655211	chr15	78968372	78978349	1700088E04Rik	chr15	78923955	78950768	.	6	5
719046	chr17	87313930	87319639	1700090G07Rik	chr17	86881152	86887954	.	8	24
719046	chr17	87313930	87319639	1700090G07Rik	chr17	87638266	87641009	.	6	15
742323	chr18	64433629	64437147	1700091E21Rik	chr18	64440679	64440997	.	8	34
742323	chr18	64433629	64437147	1700091E21Rik	chr18	65111291	65126797	.	5	2
511697	chr11	114059415	114059866	1700092K14Rik	chr11	114055072	114056220	.	17	78
752211	chr19	8811337	8821386	1700092M07Rik	chr19	7548677	7564353	.	4	7
752211	chr19	8811337	8821386	1700092M07Rik	chr19	8821625	8825492	.	32	162
484127	chr11	23420009	23440243	1700093K21Rik	chr11	22756040	22780553	.	3	4
484127	chr11	23420009	23440243	1700093K21Rik	chr11	23410647	23415531	.	6	22
244077	chr5	74407662	74418472	1700094C10Rik	chr5	74405979	74425469	.	12	49
244077	chr5	74407662	74418472	1700094C10Rik	chr5	74513609	74531899	.	4	6
244077	chr5	74407662	74418472	1700094C10Rik	chr5	74678321	74698016	.	3	8
149864	chr3	89863602	89868756	1700094D03Rik	chr3	89869509	89887949	.	7	16
216347	chr4	137692181	137703400	1700095J12Rik	chr4	137685806	137689611	.	20	68
584366	chr13	103543664	103552360	1700099I09Rik	chr13	103553623	103555185	.	19	101
584366	chr13	103543664	103552360	1700099I09Rik	chr13	103891650	103895683	.	6	11
116791	chr2	169404473	169411718	1700101G07Rik	chr2	169401288	169401533	.	7	21
431838	chr9	108291630	108298745	1700102P08Rik	chr9	108285899	108306182	.	6	5
367759	chr8	34841992	34843410	1700104B16Rik	chr8	34732557	34736277	.	14	16
367759	chr8	34841992	34843410	1700104B16Rik	chr8	34836302	34850329	.	23	37
524778	chr12	36978697	36984812	1700108M19Rik	chr12	36988103	36989977	.	21	175
524778	chr12	36978697	36984812	1700108M19Rik	chr12	37396140	37418173	.	8	6
86336	chr2	74552119	74560206	1700109F18Rik	chr2	74567346	74571254	.	25	119
86336	chr2	74552119	74560206	1700109F18Rik	chr2	74888519	74899817	.	13	27
86336	chr2	74552119	74560206	1700109F18Rik	chr2	75113659	75161199	.	11	8
221238	chr5	3566367	3571704	1700109H08Rik	chr5	3559069	3565210	.	12	95
278258	chr6	36886576	36888349	1700111E14Rik	chr6	36888520	36890428	.	11	29
596666	chr14	22836386	22852280	1700112E06Rik	chr14	22859207	22860169	.	13	33
596666	chr14	22836386	22852280	1700112E06Rik	chr14	23232939	23250903	.	7	10
596666	chr14	22836386	22852280	1700112E06Rik	chr14	24127692	24137211	.	3	6
463131	chr10	86513617	86529497	1700113H08Rik	chr10	86500998	86509598	.	7	15
580891	chr13	92000639	92002488	1700119I11Rik	chr13	91992635	91993533	.	21	200
580891	chr13	92000639	92002488	1700119I11Rik	chr13	93054842	93077165	.	6	10
580891	chr13	92000639	92002488	1700119I11Rik	chr13	93187949	93205059	.	7	5
745670	chr18	74689961	74691055	1700120E14Rik	chr18	74685248	74686113	.	17	66
297438	chr6	96113420	96116913	1700123L14Rik	chr6	96108449	96113189	.	11	97
606983	chr14	55298534	55315546	1700123O20Rik	chr14	55477313	55482233	.	4	7
379269	chr8	70891280	70894847	1700125H03Rik	chr8	70885299	70900298	.	13	154
379269	chr8	70891280	70894847	1700125H03Rik	chr8	71047120	71051798	.	10	8
503339	chr11	84983758	84987287	1700125H20Rik	chr11	84969210	84994162	.	7	17
608404	chr14	59757932	59762340	1700129C05Rik	chr14	59754070	59757854	.	11	38
752717	chr19	10272797	10281950	1810006K21Rik	chr19	10104669	10112289	.	10	42
752717	chr19	10272797	10281950	1810006K21Rik	chr19	10284375	10287810	.	29	177
752717	chr19	10272797	10281950	1810006K21Rik	chr19	10499441	10516675	.	10	11
665698	chr16	13727767	13734581	1810007I06Rik	chr16	13716138	13727498	.	11	57
460580	chr10	76966614	76979642	1810008A18Rik	chr10	76934085	76964742	.	3	6
396340	chr8	126826206	126834576	1810008B01Rik	chr8	126821029	126840180	.	13	155
661368	chr15	100522643	100536111	1810009N23Rik	chr15	100515152	100517035	.	5	9
509476	chr11	106888461	106891124	1810010H24Rik	chr11	106401670	106426194	.	2	6
509476	chr11	106888461	106891124	1810010H24Rik	chr11	106879512	106896472	.	23	74
600033	chr14	33596461	33599684	1810011H11Rik	chr14	33601111	33601801	.	41	192
600033	chr14	33596461	33599684	1810011H11Rik	chr14	33971786	33972888	.	8	10
364692	chr8	25549094	25549575	1810011O10Rik	chr8	25549602	25552222	.	54	544
237280	chr5	53654683	53659547	1810013D10Rik	chr5	53275038	53297767	.	6	8
237280	chr5	53654683	53659547	1810013D10Rik	chr5	53649587	53650501	.	39	168
664101	chr16	8814175	8835710	1810013L24Rik	chr16	8811157	8813524	.	7	57
356863	chr7	147285396	147291994	1810014F10Rik	chr7	147273648	147277446	.	16	34
343669	chr7	104726915	104730379	1810020D17Rik	chr7	104730612	104732116	.	16	45
124593	chr3	14606880	14620209	1810022K09Rik	chr3	14620314	14624327	.	11	84
103656	chr2	127030392	127035393	1810024B03Rik	chr2	127039165	127052227	.	31	80
403929	chr9	21393408	21402962	1810026J23Rik	chr9	21384422	21390248	.	44	148
378582	chr8	69009197	69017861	1810029B16Rik	chr8	69008557	69009036	.	21	151
56282	chr1	176259772	176260710	1810030J14Rik	chr1	175203976	175207842	.	19	133
24115	chr1	75134777	75143130	1810031K17Rik	chr1	75144155	75145414	.	46	180
24115	chr1	75134777	75143130	1810031K17Rik	chr1	75591974	75595227	.	8	7
358441	chr8	3662574	3667234	1810033B17Rik	chr8	4251243	4268327	.	4	12
160443	chr3	122624944	122628678	1810037I17Rik	chr3	122623401	122633637	.	6	62
160443	chr3	122624944	122628678	1810037I17Rik	chr3	123047676	123062684	.	3	19
656659	chr15	84274416	84282181	1810041L15Rik	chr15	84267524	84268057	.	46	116
413519	chr9	51135839	51143321	1810046K07Rik	chr9	51132163	51133088	.	11	118
413519	chr9	51135839	51143321	1810046K07Rik	chr9	51727054	51738302	.	6	5
536789	chr12	73634927	73639038	1810048J11Rik	chr12	73630538	73634349	.	12	75
513157	chr11	120315619	120323902	1810049H13Rik	chr11	120304513	120327947	.	10	60
216256	chr4	137257759	137267009	1810058N05Rik	chr4	137235548	137247920	.	12	63
265803	chr5	149780335	149783123	1810059H22Rik	chr5	149773510	149798931	.	5	23
596217	chr14	21362191	21374055	1810062O18Rik	chr14	21359278	21381266	.	20	122
596217	chr14	21362191	21374055	1810062O18Rik	chr14	22200281	22222374	.	5	5
596083	chr14	20899556	20906059	1810063B07Rik	chr14	20888499	20907661	.	14	37
180346	chr4	25206455	25209388	1810074P20Rik	chr4	25200608	25203717	.	5	7
448695	chr10	39645501	39648935	2010001E11Rik	chr10	39642630	39659809	.	12	75
448695	chr10	39645501	39648935	2010001E11Rik	chr10	39869790	39873338	.	4	8
760897	chr19	34709788	34715670	2010002M12Rik	chr19	34316067	34318829	.	9	9
760897	chr19	34709788	34715670	2010002M12Rik	chr19	34703956	34719794	.	13	84
741168	chr18	60654318	60664069	2010002N04Rik	chr18	60629032	60653273	.	11	28
741168	chr18	60654318	60664069	2010002N04Rik	chr18	60828426	60844496	.	6	12
751055	chr19	4492986	4508129	2010003K11Rik	chr19	4484653	4490798	.	8	53
185578	chr4	40210181	40217710	2010003O02Rik	chr4	39406218	39413025	.	5	6
413495	chr9	51085832	51089072	2010007H06Rik	chr9	50968833	50970746	.	4	17
413495	chr9	51085832	51089072	2010007H06Rik	chr9	51099146	51101082	.	8	26
262831	chr5	138214651	138226881	2010007H12Rik	chr5	138213135	138214206	.	12	99
764563	chr19	46759106	46764948	2010012O05Rik	chr19	46766111	46766896	.	22	47
220830	chr4	154778785	154786989	2010015L04Rik	chr4	154370266	154389099	.	3	12
220830	chr4	154778785	154786989	2010015L04Rik	chr4	154773630	154791090	.	18	61
155065	chr3	106285886	106291624	2010016I18Rik	chr3	106283095	106297038	.	14	41
803789	chrX	109606686	109612266	2010106E10Rik	chrX	109602731	109619904	.	7	12
103563	chr2	126757433	126760353	2010106G01Rik	chr2	126749375	126756880	.	11	67
549062	chr12	113200651	113205317	2010107E04Rik	chr12	113187970	113200123	.	8	67
277585	chr6	34924315	34931697	2010107G12Rik	chr6	34931900	34938696	.	5	29
455932	chr10	61604237	61606858	2010107G23Rik	chr10	61601347	61620283	.	13	29
455932	chr10	61604237	61606858	2010107G23Rik	chr10	61871601	61892453	.	5	9
599530	chr14	31937773	31944791	2010107H07Rik	chr14	31935351	31952796	.	10	60
571014	chr13	63063925	63072534	2010111I01Rik	chr13	63061954	63063778	.	11	188
571014	chr13	63063925	63072534	2010111I01Rik	chr13	64210195	64218309	.	4	6
11640	chr1	37774654	37779172	2010300C02Rik	chr1	37768586	37770639	.	8	23
70205	chr2	25225618	25229464	2010317E24Rik	chr2	25704585	25738245	.	2	12
321933	chr7	30029488	30038353	2200002D01Rik	chr7	30045568	30053959	.	26	64
322351	chr7	31473563	31485981	2200002J24Rik	chr7	31466691	31491510	.	8	33
401937	chr9	15039302	15050684	2200002K05Rik	chr9	15055307	15058202	.	18	58
207499	chr4	106851353	106851959	2210012G02Rik	chr4	106853045	106861599	.	7	21
478130	chr11	5659933	5664375	2210015D19Rik	chr11	5653650	5669810	.	17	131
256954	chr5	115383552	115392178	2210016L21Rik	chr5	115379099	115381946	.	13	66
344008	chr7	105801857	105806669	2210018M11Rik	chr7	105794757	105799488	.	36	75
344008	chr7	105801857	105806669	2210018M11Rik	chr7	106373422	106391871	.	4	3
512071	chr11	115760954	115763150	2210020M01Rik	chr11	115755442	115760414	.	22	108
512071	chr11	115760954	115763150	2210020M01Rik	chr11	116299375	116323950	.	3	7
656985	chr15	85639211	85647497	2210021J22Rik	chr15	85647886	85648414	.	9	71
461457	chr10	80854883	80858937	2210404O07Rik	chr10	80910965	80915590	.	10	18
495439	chr11	58429533	58431033	2210407C18Rik	chr11	58201327	58220089	.	5	12
495439	chr11	58429533	58431033	2210407C18Rik	chr11	58424071	58426385	.	21	59
495439	chr11	58429533	58431033	2210407C18Rik	chr11	58705461	58715007	.	5	3
314696	chr7	4737002	4748136	2210411K11Rik	chr7	4092878	4114459	.	7	13
58435	chr1	182875135	182889441	2210411M09Rik	chr1	182891629	182896050	.	16	96
495372	chr11	58189914	58200080	2210415F13Rik	chr11	57129185	57133932	.	4	8
495372	chr11	58189914	58200080	2210415F13Rik	chr11	58188768	58189698	.	17	278
495372	chr11	58189914	58200080	2210415F13Rik	chr11	58393254	58424070	.	9	13
702882	chr17	35703953	35705270	2300002M23Rik	chr17	35707673	35708432	.	7	21
654020	chr15	74576843	74586050	2300005B03Rik	chr15	74566734	74568825	.	5	20
417361	chr9	63242593	63252085	2300009A05Rik	chr9	63007169	63032150	.	4	6
417361	chr9	63242593	63252085	2300009A05Rik	chr9	63232274	63240681	.	6	17
111532	chr2	150431741	150434506	2310001A20Rik	chr2	150425201	150428797	.	42	260
115200	chr2	163296837	163299634	2310001K24Rik	chr2	162743494	162754409	.	5	14
196276	chr4	73591119	73599614	2310002L09Rik	chr4	73579972	73607748	.	7	7
744183	chr18	70398643	70404512	2310002L13Rik	chr18	70225292	70239340	.	9	7
744183	chr18	70398643	70404512	2310002L13Rik	chr18	70392256	70414988	.	21	31
513135	chr11	120232351	120246697	2310003H01Rik	chr11	120246807	120249772	.	54	176
513135	chr11	120232351	120246697	2310003H01Rik	chr11	120430556	120455073	.	12	30
513135	chr11	120232351	120246697	2310003H01Rik	chr11	121146263	121166911	.	5	4
248452	chr5	88398294	88406196	2310003L06Rik	chr5	88395921	88397529	.	21	69
498036	chr11	66863759	66868524	2310004I24Rik	chr11	66851649	66862197	.	6	15
512134	chr11	116058908	116062053	2310004N24Rik	chr11	116331526	116336337	.	15	14
43851	chr1	138103502	138107165	2310006M14Rik	chr1	137864159	137872313	.	8	10
43851	chr1	138103502	138107165	2310006M14Rik	chr1	138107349	138108900	.	56	352
29795	chr1	95057205	95058158	2310007B03Rik	chr1	95061040	95066956	.	17	138
29795	chr1	95057205	95058158	2310007B03Rik	chr1	95292321	95304910	.	4	8
509317	chr11	106218589	106229165	2310007L24Rik	chr11	106199250	106205446	.	68	359
509317	chr11	106218589	106229165	2310007L24Rik	chr11	106415890	106420378	.	15	23
350317	chr7	125999698	126001854	2310008H09Rik	chr7	125892027	125902888	.	8	17
44690	chr1	140751740	140753780	2310009B15Rik	chr1	140740633	140750885	.	30	100
671619	chr16	32271541	32272770	2310010M20Rik	chr16	32261115	32267469	.	39	126
461261	chr10	79773210	79788285	2310011J03Rik	chr10	79735136	79764694	.	14	22
317411	chr7	13510979	13515466	2310014L17Rik	chr7	13519267	13521150	.	12	60
458364	chr10	69664528	69670936	2310015B20Rik	chr10	69657318	69662376	.	15	88
275753	chr6	29218800	29225519	2310016C08Rik	chr6	29210995	29217594	.	16	108
275753	chr6	29218800	29225519	2310016C08Rik	chr6	29800411	29803932	.	2	6
326671	chr7	51928541	51932802	2310016G11Rik	chr7	51933102	51948951	.	56	386
326671	chr7	51928541	51932802	2310016G11Rik	chr7	52064592	52070164	.	16	39
185967	chr4	41515088	41518903	2310028H24Rik	chr4	41505546	41531408	.	12	65
216603	chr4	138686989	138688241	2310028O11Rik	chr4	138693118	138703124	.	11	48
413320	chr9	50549243	50554841	2310030G06Rik	chr9	50555791	50556944	.	10	42
175435	chr4	11001727	11003636	2310030N02Rik	chr4	10839318	10847692	.	8	21
175435	chr4	11001727	11003636	2310030N02Rik	chr4	11007371	11012007	.	20	80
320706	chr7	25324269	25336282	2310033E01Rik	chr7	25308445	25322558	.	5	25
495587	chr11	59021357	59023979	2310033P09Rik	chr11	59006719	59018262	.	8	30
34045	chr1	107556850	107561496	2310035C23Rik	chr1	107561993	107563978	.	24	71
104868	chr2	131028440	131035922	2310035K24Rik	chr2	131017602	131026275	.	10	37
384521	chr8	87549545	87559168	2310036O22Rik	chr8	87532282	87537141	.	9	80
660798	chr15	98361973	98366691	2310037I24Rik	chr15	98367020	98379617	.	13	65
706260	chr17	46906542	46911087	2310039H08Rik	chr17	46892581	46916727	.	12	30
607845	chr14	58129120	58132825	2310043D23Rik	chr14	58122574	58141835	.	10	84
262430	chr5	136530181	136534515	2310043J07Rik	chr5	136517836	136540128	.	6	16
541282	chr12	88283856	88290801	2310044G17Rik	chr12	87607404	87611819	.	3	6
541282	chr12	88283856	88290801	2310044G17Rik	chr12	88101593	88116810	.	8	30
541282	chr12	88283856	88290801	2310044G17Rik	chr12	88293974	88299047	.	13	36
326634	chr7	51751145	51753807	2310044H10Rik	chr7	51598388	51617714	.	10	38
339008	chr7	90805870	90808114	2310044K18Rik	chr7	90804511	90810730	.	123	310
421714	chr9	77194874	77197569	2310046A06Rik	chr9	77192486	77203872	.	9	89
111937	chr2	151819705	151824117	2310046K01Rik	chr2	151398591	151404337	.	2	5
415552	chr9	57380601	57389379	2310046O06Rik	chr9	57392957	57395081	.	4	14
403986	chr9	21757727	21763829	2310047B19Rik	chr9	21768932	21772504	.	19	41
150815	chr3	92670992	92675278	2310050C09Rik	chr3	92662725	92664280	.	15	76
354155	chr7	138505065	138508487	2310057M21Rik	chr7	138498770	138502318	.	41	196
354155	chr7	138505065	138508487	2310057M21Rik	chr7	139586123	139600039	.	3	6
394527	chr8	119442728	119447931	2310061C15Rik	chr8	119436547	119440425	.	38	287
394527	chr8	119442728	119447931	2310061C15Rik	chr8	119631841	119661582	.	10	15
394527	chr8	119442728	119447931	2310061C15Rik	chr8	120013070	120038925	.	3	14
394527	chr8	119442728	119447931	2310061C15Rik	chr8	120268707	120273854	.	4	5
690289	chr16	88708125	88714002	2310061N02Rik	chr16	88980995	89006280	.	5	13
231383	chr5	35913647	35919801	2310079F23Rik	chr5	35927546	35928049	.	14	78
690261	chr16	88626396	88631124	2310079G19Rik	chr16	88624106	88624651	.	30	50
690261	chr16	88626396	88631124	2310079G19Rik	chr16	89098695	89108401	.	6	5
344924	chr7	109047864	109058888	2400001E08Rik	chr7	109063200	109065520	.	9	34
117655	chr2	172265870	172268752	2410001C21Rik	chr2	172268957	172276152	.	10	66
513076	chr11	119957657	119973210	2410002I01Rik	chr11	119943921	119945509	.	56	123
584818	chr13	104968517	104971508	2410002O22Rik	chr13	104974625	104975906	.	28	41
282210	chr6	49021739	49033313	2410003K15Rik	chr6	49038787	49042550	.	20	84
420325	chr9	72944646	72953299	2410004A20Rik	chr9	72933466	72936478	.	14	38
168130	chr3	145599024	145603516	2410004B18Rik	chr3	145593347	145593625	.	12	56
168130	chr3	145599024	145603516	2410004B18Rik	chr3	145830389	145841375	.	4	9
518202	chr12	17012037	17028387	2410004P03Rik	chr12	16815760	16827361	.	3	3
428932	chr9	98762939	98772386	2410012M07Rik	chr9	98549862	98562467	.	9	4
428932	chr9	98762939	98772386	2410012M07Rik	chr9	98775225	98786300	.	5	45
709342	chr17	56735607	56749511	2410015M20Rik	chr17	56548891	56565557	.	12	19
709342	chr17	56735607	56749511	2410015M20Rik	chr17	56732295	56734330	.	24	113
540432	chr12	85290839	85296675	2410016O06Rik	chr12	85288820	85298759	.	10	287
260724	chr5	130371177	130382832	2410018M08Rik	chr5	130385577	130389369	.	8	35
361661	chr8	13889266	13891728	2410022L05Rik	chr8	13409047	13419088	.	5	21
361661	chr8	13889266	13891728	2410022L05Rik	chr8	13886387	13893152	.	28	342
153857	chr3	102539139	102540931	2410057H14Rik	chr3	102009354	102025065	.	6	9
153857	chr3	102539139	102540931	2410057H14Rik	chr3	102298260	102307402	.	3	3
153857	chr3	102539139	102540931	2410057H14Rik	chr3	102542631	102545401	.	15	100
284040	chr6	54625840	54638825	2410066E13Rik	chr6	54855883	54872422	.	4	14
284040	chr6	54625840	54638825	2410066E13Rik	chr6	55114133	55120069	.	14	24
284040	chr6	54625840	54638825	2410066E13Rik	chr6	55274904	55303590	.	12	9
415899	chr9	58585842	58591269	2410076I21Rik	chr9	58577540	58598024	.	53	348
415899	chr9	58585842	58591269	2410076I21Rik	chr9	58885848	58907541	.	20	11
415899	chr9	58585842	58591269	2410076I21Rik	chr9	59638278	59651045	.	4	6
631757	chr15	8117128	8122056	2410089E03Rik	chr15	8112453	8116963	.	23	194
691465	chr16	92478624	92484928	2410124H12Rik	chr16	92490438	92490948	.	16	72
755544	chr19	18738152	18751383	2410127L17Rik	chr19	18734339	18735852	.	13	30
257317	chr5	116887132	116893029	2410137F16Rik	chr5	116666028	116676986	.	7	16
257317	chr5	116887132	116893029	2410137F16Rik	chr5	116879453	116896307	.	32	142
257317	chr5	116887132	116893029	2410137F16Rik	chr5	117962506	117981541	.	2	2
150000	chr3	90311588	90314086	2500003M10Rik	chr3	90307413	90310181	.	9	51
667250	chr16	18834530	18837175	2510002D24Rik	chr16	18828821	18832471	.	17	90
456051	chr10	62040380	62043869	2510003E04Rik	chr10	62047128	62050998	.	26	94
456051	chr10	62040380	62043869	2510003E04Rik	chr10	62459428	62461271	.	4	13
461445	chr10	80780441	80783929	2510012J08Rik	chr10	80769203	80779636	.	14	54
303806	chr6	115540125	115552844	2510049J12Rik	chr6	115564683	115584705	.	4	9
270433	chr6	13819363	13822807	2610001J05Rik	chr6	13810493	13826060	.	5	19
802336	chrX	105010809	105011769	2610002M06Rik	chrX	105009167	105010058	.	12	19
675355	chr16	43889898	43893147	2610015P09Rik	chr16	43896370	43898213	.	20	74
13237	chr1	42723240	42734072	2610017I09Rik	chr1	42504525	42512657	.	6	10
13237	chr1	42723240	42734072	2610017I09Rik	chr1	42718880	42738882	.	20	91
783517	chrX	48190398	48195695	2610018G03Rik	chrX	48185991	48201268	.	6	25
361686	chr8	13974130	13984456	2610019F03Rik	chr8	13419089	13426099	.	5	6
361686	chr8	13974130	13984456	2610019F03Rik	chr8	13973578	13973957	.	21	72
350602	chr7	126935402	126938631	2610020H08Rik	chr7	126923733	126925761	.	22	80
350602	chr7	126935402	126938631	2610020H08Rik	chr7	127215264	127236827	.	4	6
350602	chr7	126935402	126938631	2610020H08Rik	chr7	127860870	127871882	.	2	6
545533	chr12	101102835	101123644	2610021K21Rik	chr12	100585893	100607878	.	5	19
545533	chr12	101102835	101123644	2610021K21Rik	chr12	100851481	100874825	.	14	9
245042	chr5	77727822	77740776	2610024G14Rik	chr5	77523618	77542697	.	6	15
245042	chr5	77727822	77740776	2610024G14Rik	chr5	77724144	77745260	.	20	44
460311	chr10	75908251	75913683	2610028H24Rik	chr10	75877099	75896825	.	4	16
337847	chr7	87073841	87080460	2610034B18Rik	chr7	87081860	87106141	.	5	24
690898	chr16	90725605	90732767	2610039C10Rik	chr16	90747539	90749956	.	13	43
427817	chr9	95410825	95413193	2610101N10Rik	chr9	95414485	95423364	.	18	35
427817	chr9	95410825	95413193	2610101N10Rik	chr9	95607728	95630523	.	6	5
410504	chr9	41387660	41391547	2610203C20Rik	chr9	41047842	41055453	.	3	6
410504	chr9	41387660	41391547	2610203C20Rik	chr9	41382152	41385028	.	13	39
2328	chr1	9620741	9623812	2610203C22Rik	chr1	9618238	9632943	.	26	91
584970	chr13	105473019	105475090	2610204G07Rik	chr13	105469660	105471893	.	54	232
175373	chr4	10801117	10802702	2610301B20Rik	chr4	10337877	10350211	.	5	8
611813	chr14	70552654	70554251	2610301G19Rik	chr14	70540232	70558912	.	18	204
428681	chr9	98086553	98088363	2610303G11Rik	chr9	97485573	97490120	.	3	11
428681	chr9	98086553	98088363	2610303G11Rik	chr9	98077131	98084425	.	51	282
428681	chr9	98086553	98088363	2610303G11Rik	chr9	98264655	98285073	.	8	21
501219	chr11	78070879	78080166	2610507B11Rik	chr11	78082446	78089286	.	34	56
680038	chr16	57603525	57608954	2610528E23Rik	chr16	57247501	57257382	.	4	8
680038	chr16	57603525	57608954	2610528E23Rik	chr16	57602565	57603165	.	35	139
211041	chr4	118199478	118202492	2610528J11Rik	chr4	117520344	117529034	.	4	9
211041	chr4	118199478	118202492	2610528J11Rik	chr4	118190492	118193319	.	19	98
96931	chr2	106809311	106816800	2700007P21Rik	chr2	106817122	106819638	.	24	164
376726	chr8	63365897	63370483	2700029M09Rik	chr8	63372586	63377989	.	23	207
376726	chr8	63365897	63370483	2700029M09Rik	chr8	63783165	63796455	.	4	18
376726	chr8	63365897	63370483	2700029M09Rik	chr8	63991566	64013892	.	8	11
741847	chr18	62914193	62920419	2700046A07Rik	chr18	62907441	62913089	.	23	145
354876	chr7	140828131	140830310	2700050L05Rik	chr7	140830566	140839198	.	15	20
595995	chr14	20642112	20644070	2700060E02Rik	chr14	20645061	20655674	.	11	156
595995	chr14	20642112	20644070	2700060E02Rik	chr14	20886146	20894291	.	21	30
595995	chr14	20642112	20644070	2700060E02Rik	chr14	21033481	21054311	.	8	6
729132	chr18	24620513	24632811	2700062C07Rik	chr18	24463458	24475033	.	4	12
729132	chr18	24620513	24632811	2700062C07Rik	chr18	24632878	24634079	.	3	16
751754	chr19	7486201	7495028	2700081O15Rik	chr19	7479836	7483408	.	9	8
283227	chr6	52124759	52127868	2700086A05Rik	chr6	51123833	51133200	.	6	24
283227	chr6	52124759	52127868	2700086A05Rik	chr6	52130047	52148201	.	50	109
309051	chr6	133053160	133058043	2700089E24Rik	chr6	133045157	133064470	.	17	20
89797	chr2	84506439	84527886	2700094K13Rik	chr2	84528018	84530742	.	26	116
317880	chr7	15030417	15032422	2810007J24Rik	chr7	15024709	15027372	.	15	60
67848	chr2	17968859	17970907	2810030E01Rik	chr2	17961964	17972515	.	10	45
686542	chr16	77495510	77501487	2810055G20Rik	chr16	77492957	77521389	.	23	18
149509	chr3	88488880	88491773	2810403A07Rik	chr3	88484741	88497842	.	15	52
689944	chr16	87783993	87787930	2810407A14Rik	chr16	87780087	87782027	.	17	138
689944	chr16	87783993	87787930	2810407A14Rik	chr16	87960135	87975291	.	10	7
139286	chr3	58372551	58381321	2810407C02Rik	chr3	58365425	58383648	.	28	138
498817	chr11	69712612	69717847	2810408A11Rik	chr11	69701891	69724463	.	31	164
498817	chr11	69712612	69717847	2810408A11Rik	chr11	70356763	70383610	.	5	6
418053	chr9	65732932	65738633	2810417H13Rik	chr9	65721564	65726858	.	9	29
379942	chr8	73024108	73031523	2810428I15Rik	chr8	73014231	73020733	.	15	46
185998	chr4	41658700	41667435	2810432D09Rik	chr4	41064166	41090108	.	5	14
188392	chr4	49603559	49615589	2810432L12Rik	chr4	49615746	49617538	.	20	123
52325	chr1	163933742	163941609	2810442N19Rik	chr1	163941689	163942401	.	47	163
396219	chr8	126361668	126364881	2810455O05Rik	chr8	126371253	126377539	.	19	83
27728	chr1	87941892	87943894	2810459M11Rik	chr1	87943942	87955326	.	10	55
314151	chr6	149250749	149259212	2810474O19Rik	chr6	149243301	149266596	.	12	94
770772	chrX	7719411	7723747	2900002K06Rik	chrX	7715289	7738764	.	13	69
700649	chr17	27266052	27271056	2900010M23Rik	chr17	27463633	27487979	.	12	15
665773	chr16	13979625	13988333	2900011O08Rik	chr16	13975302	13995001	.	5	15
256554	chr5	113587432	113605442	2900026A02Rik	chr5	113606310	113607773	.	15	66
38389	chr1	120355031	120364434	2900060B14Rik	chr1	120365016	120366264	.	35	83
38389	chr1	120355031	120364434	2900060B14Rik	chr1	120630494	120636404	.	8	6
98775	chr2	112283314	112297481	2900064A13Rik	chr2	112278074	112282477	.	8	38
714009	chr17	71347364	71352773	2900073G15Rik	chr17	71073442	71096720	.	6	8
714009	chr17	71347364	71352773	2900073G15Rik	chr17	71330965	71346931	.	20	96
317270	chr7	13097289	13099282	2900092C05Rik	chr7	13092174	13102017	.	17	48
113093	chr2	156214936	156220586	2900097C17Rik	chr2	156180175	156213808	.	10	56
113093	chr2	156214936	156220586	2900097C17Rik	chr2	156514534	156533436	.	4	7
432177	chr9	109733696	109736987	3000002C10Rik	chr9	109725748	109745498	.	7	27
208384	chr4	109645289	109652131	3010003L10Rik	chr4	108606741	108613835	.	4	3
208384	chr4	109645289	109652131	3010003L10Rik	chr4	109328262	109336606	.	19	50
208384	chr4	109645289	109652131	3010003L10Rik	chr4	109656338	109659765	.	40	175
492972	chr11	49981480	49992149	3010026O09Rik	chr11	49993065	49994393	.	4	33
212890	chr4	124287131	124291596	3100002H09Rik	chr4	123481701	123512303	.	2	8
212890	chr4	124287131	124291596	3100002H09Rik	chr4	124561615	124583874	.	4	7
196726	chr4	74919427	74924432	3110001D03Rik	chr4	74906313	74917892	.	4	20
724943	chr18	12326745	12329026	3110002H16Rik	chr18	12333792	12338013	.	7	64
724943	chr18	12326745	12329026	3110002H16Rik	chr18	12599795	12606696	.	9	8
441283	chr10	17742020	17744721	3110003A17Rik	chr10	17267335	17277135	.	3	3
441283	chr10	17742020	17744721	3110003A17Rik	chr10	17752205	17752953	.	9	83
547817	chr12	108726173	108738336	3110018I06Rik	chr12	108738618	108740926	.	17	50
2315	chr1	9589475	9592079	3110035E14Rik	chr1	8666568	8673181	.	6	10
2315	chr1	9589475	9592079	3110035E14Rik	chr1	9581773	9599495	.	54	52
338392	chr7	88933256	88937453	3110040N11Rik	chr7	88929755	88939755	.	10	12
496247	chr11	61310997	61318927	3110043A19Rik	chr11	61321537	61325478	.	22	34
183806	chr4	35171500	35178313	3110043O21Rik	chr4	34894554	34902452	.	5	6
183806	chr4	35171500	35178313	3110043O21Rik	chr4	35161159	35179275	.	11	79
240752	chr5	64039867	64043301	3110047P20Rik	chr5	64035936	64037717	.	49	194
240752	chr5	64039867	64043301	3110047P20Rik	chr5	64825703	64847946	.	7	6
277558	chr6	34824851	34832106	3110062M04Rik	chr6	34824071	34824530	.	20	100
28130	chr1	89364294	89368338	3110079O15Rik	chr1	89347981	89373589	.	14	160
704864	chr17	42448159	42453008	3110082D06Rik	chr17	42281850	42284977	.	4	4
704864	chr17	42448159	42453008	3110082D06Rik	chr17	42440416	42447396	.	5	15
545381	chr12	100574244	100579438	3300002A11Rik	chr12	100568129	100573293	.	20	102
599986	chr14	33465809	33478970	3425401B19Rik	chr14	33464363	33480237	.	25	137
599986	chr14	33465809	33478970	3425401B19Rik	chr14	33622171	33639089	.	14	24
593356	chr14	13116544	13120558	3830406C13Rik	chr14	13364991	13377892	.	17	9
360829	chr8	10927068	10941196	3930402G23Rik	chr8	10149513	10173856	.	7	4
360829	chr8	10927068	10941196	3930402G23Rik	chr8	10943044	10944390	.	16	101
149781	chr3	89576446	89581941	4632404H12Rik	chr3	89316160	89319151	.	16	15
11272	chr1	36425417	36426445	4632411B12Rik	chr1	36419304	36429194	.	20	251
395278	chr8	122301670	122307871	4632415K11Rik	chr8	122311481	122340433	.	5	39
455456	chr10	59805942	59811200	4632428N05Rik	chr10	59800917	59814683	.	22	122
455456	chr10	59805942	59811200	4632428N05Rik	chr10	60129030	60152587	.	12	14
314754	chr7	4983014	5004798	4632433K11Rik	chr7	4967868	4979091	.	7	17
342065	chr7	100022100	100025452	4632434I11Rik	chr7	100016826	100045022	.	9	43
262603	chr5	137089481	137091726	4731417B20Rik	chr5	137081742	137095104	.	10	74
210271	chr4	115407165	115414158	4732418C07Rik	chr4	115405469	115415024	.	6	136
210271	chr4	115407165	115414158	4732418C07Rik	chr4	115553162	115569707	.	4	5
1134	chr1	6203004	6210390	4732440D04Rik	chr1	6211012	6221275	.	14	29
85546	chr2	72083046	72089271	4732447D17Rik	chr2	72078841	72101971	.	18	144
85546	chr2	72083046	72089271	4732447D17Rik	chr2	72243441	72257725	.	10	21
661598	chr15	101387368	101398999	4732456N10Rik	chr15	101761253	101787739	.	13	24
466021	chr10	95253566	95255544	4732465J04Rik	chr10	95259901	95262039	.	26	198
320880	chr7	26166211	26170643	4732471J01Rik	chr7	26175454	26175916	.	21	196
547120	chr12	106246517	106249443	4831426I19Rik	chr12	105970443	105995870	.	4	6
547120	chr12	106246517	106249443	4831426I19Rik	chr12	106235804	106241110	.	18	49
13783	chr1	44273495	44285418	4832428D23Rik	chr1	44260649	44270908	.	27	21
736517	chr18	47008787	47021857	4833403I15Rik	chr18	47823356	47844627	.	6	10
115729	chr2	165216358	165228299	4833422F24Rik	chr2	165231928	165234032	.	15	47
90091	chr2	85358904	85359464	4833423E24Rik	chr2	84990684	85003413	.	6	8
90091	chr2	85358904	85359464	4833423E24Rik	chr2	85353717	85359752	.	61	106
158688	chr3	117273038	117284338	4833424O15Rik	chr3	116775344	116812161	.	8	4
158688	chr3	117273038	117284338	4833424O15Rik	chr3	117286399	117287191	.	12	19
413441	chr9	50907960	50916952	4833427G06Rik	chr9	50899349	50907949	.	20	54
413441	chr9	50907960	50916952	4833427G06Rik	chr9	51065209	51099145	.	9	18
568478	chr13	54665953	54670819	4833439L19Rik	chr13	54662991	54678134	.	22	95
702269	chr17	33204965	33205720	4921501E09Rik	chr17	33202832	33204133	.	82	363
702269	chr17	33204965	33205720	4921501E09Rik	chr17	33602228	33611809	.	11	11
68317	chr2	19473559	19476397	4921504E06Rik	chr2	19466362	19470599	.	13	35
282679	chr6	50543479	50549040	4921507P07Rik	chr6	49876243	49894128	.	3	6
282679	chr6	50543479	50549040	4921507P07Rik	chr6	50549327	50560034	.	7	51
494415	chr11	55007826	55012283	4921508A21Rik	chr11	55000402	55007491	.	25	97
494415	chr11	55007826	55012283	4921508A21Rik	chr11	55187654	55191781	.	8	11
524292	chr12	35558196	35563794	4921508M14Rik	chr12	35384643	35398904	.	7	11
524292	chr12	35558196	35563794	4921508M14Rik	chr12	35543222	35572010	.	12	34
422121	chr9	78471228	78481347	4921509A06Rik	chr9	78468248	78470933	.	10	56
466691	chr10	97153203	97161583	4921510H08Rik	chr10	96819748	96846889	.	7	17
466691	chr10	97153203	97161583	4921510H08Rik	chr10	97151382	97163958	.	20	86
808330	chrX	123923421	123931627	4921511C20Rik	chrX	123939341	123947254	.	6	7
222512	chr5	7297105	7306502	4921511H03Rik	chr5	7005097	7026097	.	10	9
222512	chr5	7297105	7306502	4921511H03Rik	chr5	7287694	7313161	.	22	60
716749	chr17	80024885	80027279	4921513D11Rik	chr17	80020422	80034574	.	11	109
474338	chr10	120201898	120206251	4921513I03Rik	chr10	119441275	119444582	.	5	4
431730	chr9	107829901	107835514	4921517D21Rik	chr9	107824396	107827918	.	14	101
569959	chr13	59798757	59803435	4921517D22Rik	chr13	59117824	59137748	.	3	4
569959	chr13	59798757	59803435	4921517D22Rik	chr13	59601683	59610864	.	4	10
569959	chr13	59798757	59803435	4921517D22Rik	chr13	59789297	59794715	.	42	500
569959	chr13	59798757	59803435	4921517D22Rik	chr13	60233261	60258394	.	3	9
531936	chr12	58719048	58727855	4921518K17Rik	chr12	58716875	58719037	.	7	72
496614	chr11	62572444	62574797	4921522H14Rik	chr11	62568273	62569216	.	24	166
723007	chr18	6603578	6611161	4921524L21Rik	chr18	6612129	6615139	.	13	30
623070	chr14	104086376	104099568	4921525B02Rik	chr14	103571845	103597437	.	7	2
623070	chr14	104086376	104099568	4921525B02Rik	chr14	103939979	103954774	.	7	22
623070	chr14	104086376	104099568	4921525B02Rik	chr14	104050240	104068822	.	5	12
623070	chr14	104086376	104099568	4921525B02Rik	chr14	104544048	104559827	.	3	2
52724	chr1	165008942	165018646	4921528O07Rik	chr1	165018710	165022523	.	6	10
70268	chr2	25472775	25480713	4921530D09Rik	chr2	25468449	25471066	.	11	56
620404	chr14	96280317	96280868	4921530L21Rik	chr14	96282700	96284084	.	21	29
428623	chr9	97903814	97910051	4921534H16Rik	chr9	97455884	97470009	.	4	5
428623	chr9	97903814	97910051	4921534H16Rik	chr9	97901844	97902274	.	27	106
428623	chr9	97903814	97910051	4921534H16Rik	chr9	98314350	98318855	.	8	16
477619	chr11	3791888	3795559	4921536K21Rik	chr11	3784410	3802078	.	15	41
206245	chr4	102961639	102966345	4921539E11Rik	chr4	102957769	102970739	.	28	131
424980	chr9	87146328	87151058	4922501C03Rik	chr9	87140992	87145358	.	9	70
170867	chr3	154314714	154328717	4922501L14Rik	chr3	154312276	154333249	.	30	214
392209	chr8	111773491	111778648	4922502B01Rik	chr8	111402857	111420916	.	10	5
392209	chr8	111773491	111778648	4922502B01Rik	chr8	111767530	111772072	.	23	66
59012	chr1	184678819	184680262	4922505E12Rik	chr1	184668342	184681683	.	13	60
72949	chr2	35246241	35254653	4930402F06Rik	chr2	35140803	35156024	.	17	30
72949	chr2	35246241	35254653	4930402F06Rik	chr2	35255783	35270384	.	21	162
72949	chr2	35246241	35254653	4930402F06Rik	chr2	35795276	35802941	.	3	8
104779	chr2	130731241	130733988	4930402H24Rik	chr2	130197020	130203599	.	14	13
104779	chr2	130731241	130733988	4930402H24Rik	chr2	130721247	130735944	.	30	175
104779	chr2	130731241	130733988	4930402H24Rik	chr2	131239570	131256138	.	6	12
770994	chrX	8673726	8681812	4930402K13Rik	chrX	9364844	9378188	.	5	8
487748	chr11	34197405	34200199	4930403D09Rik	chr11	34194839	34207975	.	25	107
487748	chr11	34197405	34200199	4930403D09Rik	chr11	34301095	34311761	.	8	6
494180	chr11	54178360	54188314	4930404A10Rik	chr11	53639923	53644279	.	6	5
354868	chr7	140793759	140802015	4930404H21Rik	chr7	140792372	140805054	.	22	73
461451	chr10	80826646	80829069	4930404N11Rik	chr10	80829737	80836034	.	23	166
252365	chr5	100053123	100056133	4930405H06Rik	chr5	100044657	100059045	.	10	82
655985	chr15	81889165	81890423	4930407I10Rik	chr15	81890480	81899038	.	6	54
65232	chr2	9799694	9806584	4930412O13Rik	chr2	9816916	9820430	.	17	45
65232	chr2	9799694	9806584	4930412O13Rik	chr2	10282448	10290507	.	3	18
479929	chr11	11360535	11363281	4930415F15Rik	chr11	11173596	11192623	.	5	6
479929	chr11	11360535	11363281	4930415F15Rik	chr11	11356737	11365131	.	26	64
479929	chr11	11360535	11363281	4930415F15Rik	chr11	12154566	12159220	.	3	7
514128	chr12	4743850	4748068	4930417G10Rik	chr12	4740334	4741627	.	6	20
757523	chr19	24488722	24493094	4930418C01Rik	chr19	24493721	24494657	.	26	214
757523	chr19	24488722	24493094	4930418C01Rik	chr19	24855368	24877707	.	6	5
130845	chr3	32922161	32926091	4930419G24Rik	chr3	32927199	32928659	.	29	126
223139	chr5	9098207	9101891	4930420K17Rik	chr5	9106693	9108103	.	24	59
792025	chrX	73633172	73640162	4930428D18Rik	chrX	73627869	73628749	.	7	17
791638	chrX	72407323	72411568	4930428E23Rik	chrX	72403994	72416145	.	21	136
98414	chr2	111064049	111070391	4930430A15Rik	chr2	111059462	111062142	.	12	53
779390	chrX	35388233	35396465	4930430D24Rik	chrX	35400577	35432409	.	9	30
467620	chr10	100050665	100055364	4930430F08Rik	chr10	100057539	100074935	.	5	25
207681	chr4	107499347	107504688	4930430J20Rik	chr4	107496054	107497013	.	15	82
257070	chr5	115883566	115893835	4930430O22Rik	chr5	115834554	115841168	.	7	15
322007	chr7	30343753	30354431	4930432E11Rik	chr7	30335628	30343575	.	29	298
322007	chr7	30343753	30354431	4930432E11Rik	chr7	30607698	30619663	.	18	16
248403	chr5	88251283	88258775	4930432K09Rik	chr5	88259166	88261771	.	12	80
160053	chr3	121372230	121380196	4930432M17Rik	chr3	121356501	121383238	.	4	14
673651	chr16	38826628	38830800	4930435E12Rik	chr16	38314944	38322410	.	4	4
673651	chr16	38826628	38830800	4930435E12Rik	chr16	38621116	38627777	.	12	10
673651	chr16	38826628	38830800	4930435E12Rik	chr16	38813435	38821388	.	10	32
234569	chr5	45554846	45561156	4930435H24Rik	chr5	44863704	44873908	.	4	8
234569	chr5	45554846	45561156	4930435H24Rik	chr5	45541172	45551543	.	29	109
495344	chr11	58076835	58092752	4930438A08Rik	chr11	58095625	58099241	.	14	73
151972	chr3	96634670	96637530	4930442L01Rik	chr3	96637538	96638542	.	16	100
155904	chr3	108883255	108887195	4930443G12Rik	chr3	108882210	108883095	.	5	9
109381	chr2	144060671	144075652	4930444E06Rik	chr2	143771801	143783483	.	2	4
109381	chr2	144060671	144075652	4930444E06Rik	chr2	144077513	144081770	.	21	33
86294	chr2	74413178	74417847	4930445N08Rik	chr2	74418628	74419172	.	17	53
641486	chr15	37352034	37356234	4930447A16Rik	chr15	37346919	37348385	.	19	122
788701	chrX	63552354	63558399	4930447F04Rik	chrX	63540547	63551962	.	14	83
19688	chr1	61893472	61899797	4930448K12Rik	chr1	61123675	61143309	.	4	7
19688	chr1	61893472	61899797	4930448K12Rik	chr1	61892846	61904319	.	10	39
623657	chr14	105895318	105901179	4930449E01Rik	chr14	106307457	106308149	.	8	7
623657	chr14	105895318	105901179	4930449E01Rik	chr14	106468223	106482855	.	4	6
666911	chr16	17559299	17565123	4930451C15Rik	chr16	16351262	16368275	.	3	12
666911	chr16	17559299	17565123	4930451C15Rik	chr16	17567896	17570397	.	69	345
352764	chr7	133970178	133979767	4930451I11Rik	chr7	133967838	133969558	.	18	81
352764	chr7	133970178	133979767	4930451I11Rik	chr7	134249829	134257434	.	11	21
592118	chr14	9496870	9499911	4930452B06Rik	chr14	9502050	9504995	.	6	19
496683	chr11	62817194	62819112	4930452L02Rik	chr11	62813978	62816270	.	33	48
28416	chr1	90248220	90250680	4930453O03Rik	chr1	90247183	90263188	.	32	125
53133	chr1	166204662	166210286	4930455F23Rik	chr1	166194929	166216394	.	13	85
217233	chr4	141573536	141574052	4930455G09Rik	chr4	141571300	141572059	.	20	106
158501	chr3	116670860	116672515	4930455H04Rik	chr3	116654008	116681538	.	6	18
571685	chr13	65016409	65019210	4930458L03Rik	chr13	65020447	65022818	.	7	46
296099	chr6	91964211	91970100	4930466I24Rik	chr6	91953535	91974135	.	6	113
52023	chr1	163087461	163090982	4930469G21Rik	chr1	162190214	162211146	.	3	9
52023	chr1	163087461	163090982	4930469G21Rik	chr1	162666311	162689248	.	8	3
52023	chr1	163087461	163090982	4930469G21Rik	chr1	163092568	163093315	.	22	108
117086	chr2	170422743	170434170	4930470P17Rik	chr2	170436530	170447505	.	41	206
117086	chr2	170422743	170434170	4930470P17Rik	chr2	170681889	170697493	.	17	19
610023	chr14	64721754	64734284	4930471C04Rik	chr14	65150666	65155446	.	5	5
112885	chr2	155382292	155383880	4930471I20Rik	chr2	156180175	156198117	.	4	5
199583	chr4	83169326	83184087	4930473A06Rik	chr4	82976047	82992458	.	7	12
472424	chr10	114186714	114199055	4930473D10Rik	chr10	114199682	114219408	.	8	11
322346	chr7	31452166	31459191	4930479M11Rik	chr7	31465382	31466690	.	39	211
322346	chr7	31452166	31459191	4930479M11Rik	chr7	31648785	31659978	.	22	36
792703	chrX	75614240	75616060	4930480E11Rik	chrX	75610978	75613547	.	12	49
178523	chr4	19908614	19913555	4930480G23Rik	chr4	19914182	19917002	.	12	134
474051	chr10	119289059	119290131	4930483C13Rik	chr10	119284242	119287399	.	14	81
460330	chr10	76023878	76030690	4930483K19Rik	chr10	76017987	76018490	.	17	105
460330	chr10	76023878	76030690	4930483K19Rik	chr10	76194851	76199616	.	12	29
465177	chr10	92540242	92548126	4930485B16Rik	chr10	92534695	92553253	.	5	15
462852	chr10	85556516	85558912	4930486F22Rik	chr10	85559056	85560657	.	46	162
462852	chr10	85556516	85558912	4930486F22Rik	chr10	85900320	85911099	.	6	13
5974	chr1	20371082	20372628	4930486I03Rik	chr1	20374798	20385240	.	12	42
570322	chr13	60965007	60973492	4930486L24Rik	chr13	60964171	60980237	.	24	25
54987	chr1	172144591	172150537	4930500M09Rik	chr1	172151385	172161862	.	7	36
54987	chr1	172144591	172150537	4930500M09Rik	chr1	172542614	172562337	.	3	6
495390	chr11	58259283	58270869	4930504O13Rik	chr11	58249346	58258143	.	16	70
486469	chr11	30368005	30372210	4930505A04Rik	chr11	30125735	30158267	.	3	2
486469	chr11	30368005	30372210	4930505A04Rik	chr11	30357085	30365302	.	3	38
383192	chr8	83034220	83043214	4930505O20Rik	chr8	83220207	83228014	.	3	8
501974	chr11	80666843	80675039	4930507D10Rik	chr11	80680734	80688511	.	38	220
501974	chr11	80666843	80675039	4930507D10Rik	chr11	81689788	81701263	.	3	11
414191	chr9	53071360	53072995	4930510E17Rik	chr9	53066622	53070145	.	17	278
108947	chr2	142728416	142729415	4930511F01Rik	chr2	142715853	142735118	.	9	78
700999	chr17	28660369	28667876	4930511I11Rik	chr17	28605294	28616999	.	6	25
535895	chr12	70890413	70893754	4930512B01Rik	chr12	70368346	70388383	.	7	5
535895	chr12	70890413	70893754	4930512B01Rik	chr12	70893795	70895138	.	51	375
377053	chr8	64326371	64328934	4930512H18Rik	chr8	64340061	64346803	.	21	173
377053	chr8	64326371	64328934	4930512H18Rik	chr8	64515452	64532400	.	12	20
812264	chrX	135620697	135621423	4930513O06Rik	chrX	135616274	135627402	.	9	81
256929	chr5	115302893	115304476	4930519G04Rik	chr5	115296282	115317361	.	16	64
262376	chr5	136319498	136321609	4930521C21Rik	chr5	136323808	136324139	.	14	107
208221	chr4	109202887	109209489	4930522H14Rik	chr4	109198949	109217629	.	30	84
189611	chr4	53246362	53259958	4930522O17Rik	chr4	53262542	53267755	.	11	15
51637	chr1	161972488	161983982	4930523C07Rik	chr1	161312843	161329296	.	11	10
51637	chr1	161972488	161983982	4930523C07Rik	chr1	161839356	161841602	.	9	14
51637	chr1	161972488	161983982	4930523C07Rik	chr1	161968327	161971484	.	25	111
103300	chr2	125977549	125983789	4930525F21Rik	chr2	125973416	125989635	.	9	32
779383	chrX	35365117	35373217	4930525M21Rik	chrX	35360265	35363317	.	31	68
568575	chr13	55031165	55034694	4930526F13Rik	chr13	55026665	55029052	.	21	76
502138	chr11	81195952	81200250	4930527B05Rik	chr11	81208280	81217140	.	5	14
700068	chr17	24937513	24943533	4930528F23Rik	chr17	24935386	24937463	.	16	65
109927	chr2	145759515	145763141	4930529M08Rik	chr2	145763571	145763873	.	14	94
458557	chr10	70325883	70332676	4930533K18Rik	chr10	69770836	69792860	.	4	3
458557	chr10	70325883	70332676	4930533K18Rik	chr10	70168873	70196899	.	6	10
458557	chr10	70325883	70332676	4930533K18Rik	chr10	70335403	70339170	.	24	167
542781	chr12	92619430	92630709	4930534B04Rik	chr12	93040194	93050543	.	7	15
498480	chr11	68394282	68403975	4930535C22Rik	chr11	68389336	68392880	.	16	123
498480	chr11	68394282	68403975	4930535C22Rik	chr11	68532699	68540941	.	15	23
484329	chr11	24067517	24074237	4930538E20Rik	chr11	24078806	24080608	.	11	39
211233	chr4	118889536	118901128	4930538K18Rik	chr4	118870245	118884808	.	6	64
701091	chr17	29051296	29052553	4930539E08Rik	chr17	29053701	29055107	.	9	49
501651	chr11	79484816	79490116	4930542H20Rik	chr11	78829842	78847613	.	6	8
501651	chr11	79484816	79490116	4930542H20Rik	chr11	79479590	79496451	.	23	210
501651	chr11	79484816	79490116	4930542H20Rik	chr11	79725523	79730101	.	13	15
287909	chr6	65901811	65905340	4930544G11Rik	chr6	65893571	65910493	.	18	74
588224	chr13	115395415	115398029	4930544M13Rik	chr13	114881419	114883977	.	4	4
588224	chr13	115395415	115398029	4930544M13Rik	chr13	115390450	115390794	.	15	139
588224	chr13	115395415	115398029	4930544M13Rik	chr13	115734309	115755701	.	3	3
210286	chr4	115449038	115457106	4930544O15Rik	chr4	114724189	114745943	.	4	4
210286	chr4	115449038	115457106	4930544O15Rik	chr4	115443789	115448776	.	16	154
106249	chr2	135040824	135041400	4930545L23Rik	chr2	135038545	135058395	.	14	77
743746	chr18	69109010	69114938	4930546C10Rik	chr18	69107571	69119248	.	23	278
189399	chr4	52599995	52610092	4930547C10Rik	chr4	52090997	52107439	.	4	2
463492	chr10	87608090	87613423	4930547N16Rik	chr10	87131888	87156769	.	3	4
463492	chr10	87608090	87613423	4930547N16Rik	chr10	87296466	87313673	.	3	6
463492	chr10	87608090	87613423	4930547N16Rik	chr10	87614647	87619437	.	24	121
463492	chr10	87608090	87613423	4930547N16Rik	chr10	87745105	87753359	.	9	9
230239	chr5	31785113	31788719	4930548H24Rik	chr5	31782376	31794410	.	52	205
414227	chr9	53210720	53213600	4930550C14Rik	chr9	53070146	53081778	.	22	44
414227	chr9	53210720	53213600	4930550C14Rik	chr9	53205977	53209531	.	55	185
786216	chrX	56158168	56168789	4930550L24Rik	chrX	56144003	56156744	.	9	15
63506	chr2	4956298	4962021	4930551O13Rik	chr2	4952531	4953479	.	30	221
372868	chr8	50453965	50456261	4930555F03Rik	chr8	50458452	50460012	.	11	59
215658	chr4	135049964	135060992	4930555I21Rik	chr4	135029141	135048549	.	31	56
215658	chr4	135049964	135060992	4930555I21Rik	chr4	135224746	135236929	.	11	28
215658	chr4	135049964	135060992	4930555I21Rik	chr4	135513334	135535548	.	10	10
11604	chr1	37667404	37674696	4930556I23Rik	chr1	37663939	37667126	.	21	173
477647	chr11	3876270	3885051	4930556J24Rik	chr11	3889182	3889680	.	17	84
496579	chr11	62447399	62453560	4930557C09Rik	chr11	62454420	62456221	.	91	665
52312	chr1	163909500	163910686	4930558K02Rik	chr1	163904001	163918690	.	12	74
52312	chr1	163909500	163910686	4930558K02Rik	chr1	164457589	164468666	.	5	4
662759	chr16	4832696	4836142	4930562C15Rik	chr16	4842553	4847359	.	12	99
51644	chr1	162004729	162009429	4930562F07Rik	chr1	161833474	161846390	.	10	19
51644	chr1	162004729	162009429	4930562F07Rik	chr1	161997561	162001428	.	27	265
691422	chr16	92317551	92324395	4930563D23Rik	chr16	91925887	91930605	.	4	4
608728	chr14	60704678	60706530	4930563I02Rik	chr14	60694170	60702596	.	18	87
613668	chr14	76037688	76042802	4930564B18Rik	chr14	75634007	75649554	.	8	4
613668	chr14	76037688	76042802	4930564B18Rik	chr14	76036185	76037222	.	36	234
154578	chr3	104862485	104875713	4930564D02Rik	chr3	104547673	104579012	.	3	9
154578	chr3	104862485	104875713	4930564D02Rik	chr3	104878968	104881486	.	16	32
673052	chr16	36897062	36898362	4930565N06Rik	chr16	36893081	36896775	.	53	362
171719	chr3	156862385	156873562	4930566N20Rik	chr3	156850609	156874714	.	9	25
72943	chr2	35210718	35227120	4930568D16Rik	chr2	35205009	35209288	.	12	34
257435	chr5	117270258	117274409	4930569F06Rik	chr5	117265163	117283064	.	27	109
810565	chrX	130434114	130439411	4930570D08Rik	chrX	130441701	130446798	.	5	10
654009	chr15	74548632	74554641	4930572J05Rik	chr15	74545867	74547700	.	32	42
136873	chr3	51079191	51082819	4930577N17Rik	chr3	51075465	51078421	.	15	75
774130	chrX	18037162	18050393	4930578C19Rik	chrX	18026402	18030643	.	20	33
609992	chr14	64605489	64608006	4930578I06Rik	chr14	64585333	64618418	.	24	72
610932	chr14	67549892	67556643	4930578I07Rik	chr14	67540610	67541405	.	6	9
84769	chr2	69627171	69632864	4930578N16Rik	chr2	69269531	69284044	.	5	4
84769	chr2	69627171	69632864	4930578N16Rik	chr2	69633647	69635078	.	38	208
84769	chr2	69627171	69632864	4930578N16Rik	chr2	70281730	70296974	.	3	8
165471	chr3	137847192	137857936	4930579F01Rik	chr3	137837590	137861349	.	12	66
165471	chr3	137847192	137857936	4930579F01Rik	chr3	138115753	138119139	.	3	7
606965	chr14	55269247	55270148	4930579G18Rik	chr14	55262379	55288117	.	18	120
260726	chr5	130383332	130385576	4930579G22Rik	chr5	130365645	130394094	.	17	57
752773	chr19	10552611	10563491	4930579J09Rik	chr19	10536341	10542829	.	25	63
428824	chr9	98462372	98467500	4930579K19Rik	chr9	98470402	98474437	.	32	106
372136	chr8	48122852	48124350	4930579M01Rik	chr8	48120574	48121963	.	32	169
372136	chr8	48122852	48124350	4930579M01Rik	chr8	48456049	48457101	.	3	13
102037	chr2	122563298	122566773	4930580A09Rik	chr2	122568176	122569997	.	10	71
228715	chr5	26815716	26824252	4930584F24Rik	chr5	26604767	26620269	.	13	10
228715	chr5	26815716	26824252	4930584F24Rik	chr5	26807587	26833502	.	46	86
228715	chr5	26815716	26824252	4930584F24Rik	chr5	27014915	27019832	.	11	20
228715	chr5	26815716	26824252	4930584F24Rik	chr5	27233499	27257782	.	7	10
228715	chr5	26815716	26824252	4930584F24Rik	chr5	27788690	27817195	.	6	15
19604	chr1	61659272	61668525	4930587A21Rik	chr1	61668832	61670235	.	35	136
19604	chr1	61659272	61668525	4930587A21Rik	chr1	62740885	62758344	.	6	9
667176	chr16	18589630	18602622	4930588K23Rik	chr16	17801527	17804947	.	6	20
667176	chr16	18589630	18602622	4930588K23Rik	chr16	18854522	18874733	.	8	12
265942	chr5	150231421	150245081	4930588N13Rik	chr5	150227045	150247128	.	13	106
119919	chr2	179149388	179152948	4930591A17Rik	chr2	178274798	178290234	.	10	12
119919	chr2	179149388	179152948	4930591A17Rik	chr2	179153055	179157233	.	71	448
119919	chr2	179149388	179152948	4930591A17Rik	chr2	179373990	179392596	.	18	46
548857	chr12	112421145	112429854	4930595D18Rik	chr12	112419757	112433848	.	13	103
793716	chrX	78684644	78705586	4930595M18Rik	chrX	78564935	78570126	.	8	7
435591	chr9	121495804	121499674	4930596M17Rik	chr9	121500319	121501707	.	19	148
435591	chr9	121495804	121499674	4930596M17Rik	chr9	121689464	121716778	.	4	7
435591	chr9	121495804	121499674	4930596M17Rik	chr9	121997498	122006035	.	3	5
326344	chr7	50761112	50767309	4931406B18Rik	chr7	50757331	50758146	.	11	50
401956	chr9	15092608	15111046	4931406C07Rik	chr9	14639360	14661961	.	6	8
401956	chr9	15092608	15111046	4931406C07Rik	chr9	14815401	14848023	.	3	6
323708	chr7	35094368	35102649	4931406P16Rik	chr7	35076741	35094015	.	21	104
690929	chr16	90825344	90827187	4931408A02Rik	chr16	90819703	90834474	.	36	94
690929	chr16	90825344	90827187	4931408A02Rik	chr16	91211052	91229687	.	3	16
8096	chr1	26744187	26745747	4931408C20Rik	chr1	26736294	26740501	.	6	4
290254	chr6	73417490	73420053	4931417E11Rik	chr6	73411987	73417225	.	15	203
290254	chr6	73417490	73420053	4931417E11Rik	chr6	73869482	73888491	.	2	7
303184	chr6	113543466	113557954	4931417G12Rik	chr6	113526147	113538032	.	7	25
9625	chr1	31279286	31287117	4931428L18Rik	chr1	31287536	31290671	.	7	30
410309	chr9	40767512	40775647	4931429I11Rik	chr9	40760634	40778211	.	38	152
410309	chr9	40767512	40775647	4931429I11Rik	chr9	40919129	40930102	.	10	21
411863	chr9	46122093	46128244	4931429L15Rik	chr9	46120568	46121665	.	7	30
566503	chr13	48113597	48117334	4931429P17Rik	chr13	48128969	48131559	.	9	51
486252	chr11	29724601	29729775	4931440F15Rik	chr11	29735537	29736447	.	66	437
486252	chr11	29724601	29729775	4931440F15Rik	chr11	30378268	30398658	.	5	3
43372	chr1	136443539	136446899	4931440L10Rik	chr1	136440261	136441400	.	37	202
504546	chr11	89279667	89280699	4932411E22Rik	chr11	89280931	89282696	.	128	649
504546	chr11	89279667	89280699	4932411E22Rik	chr11	89475006	89496613	.	7	5
569971	chr13	59831301	59842321	4932411G14Rik	chr13	58915594	58930901	.	4	2
569971	chr13	59831301	59842321	4932411G14Rik	chr13	59845459	59850016	.	19	190
221315	chr5	3840824	3845869	4932412H11Rik	chr5	3830044	3847485	.	6	25
84403	chr2	68487580	68502042	4932414N04Rik	chr2	68483498	68511129	.	13	36
70446	chr2	26145527	26150538	4932418E24Rik	chr2	26137516	26138248	.	32	259
673518	chr16	38335826	38343707	4932425I24Rik	chr16	37900829	37913007	.	5	25
673518	chr16	38335826	38343707	4932425I24Rik	chr16	38111697	38133110	.	18	10
673518	chr16	38335826	38343707	4932425I24Rik	chr16	38322411	38333393	.	33	103
796450	chrX	86996078	86998463	4932429P05Rik	chrX	86983390	87000819	.	10	33
321998	chr7	30300791	30309604	4932431P20Rik	chr7	29808250	29829411	.	6	9
321998	chr7	30300791	30309604	4932431P20Rik	chr7	30163902	30181716	.	26	119
321998	chr7	30300791	30309604	4932431P20Rik	chr7	30297110	30297563	.	16	76
691016	chr16	91091789	91095588	4932438H23Rik	chr16	91081690	91089811	.	20	71
691016	chr16	91091789	91095588	4932438H23Rik	chr16	91200072	91202122	.	7	35
571739	chr13	65133537	65134937	4932441B19Rik	chr13	64557519	64567530	.	10	6
571739	chr13	65133537	65134937	4932441B19Rik	chr13	64937032	64945341	.	7	11
571739	chr13	65133537	65134937	4932441B19Rik	chr13	65137880	65141822	.	33	188
473737	chr10	118290375	118300153	4932442E05Rik	chr10	118184855	118204320	.	8	12
473737	chr10	118290375	118300153	4932442E05Rik	chr10	118287462	118303545	.	4	35
361603	chr8	13697415	13707495	4932443I19Rik	chr8	13426100	13447332	.	12	26
361603	chr8	13697415	13707495	4932443I19Rik	chr8	13922572	13944118	.	19	44
358594	chr8	4202459	4207112	4932443L11Rik	chr8	4200642	4202309	.	30	167
822390	chrX	166202419	166215423	4933400A11Rik	chrX	166221580	166228456	.	17	30
822390	chrX	166202419	166215423	4933400A11Rik	chrX	166357602	166371961	.	3	4
508381	chr11	103076036	103081376	4933400C05Rik	chr11	103072709	103085124	.	52	310
20311	chr1	63811570	63817433	4933402D24Rik	chr1	63808071	63810804	.	5	17
787348	chrX	59537776	59540773	4933402E13Rik	chrX	59541134	59544293	.	14	87
385305	chr8	90077593	90088762	4933402J07Rik	chr8	89687192	89690271	.	2	6
385305	chr8	90077593	90088762	4933402J07Rik	chr8	90072809	90095245	.	19	69
396683	chr8	128184972	128195030	4933403G14Rik	chr8	127607039	127626730	.	10	10
396683	chr8	128184972	128195030	4933403G14Rik	chr8	128181334	128184885	.	54	200
803712	chrX	109352456	109354951	4933403O08Rik	chrX	109023805	109036155	.	7	7
84998	chr2	70346776	70353691	4933404M02Rik	chr2	70189108	70219130	.	4	9
338708	chr7	89894104	89907290	4933406J10Rik	chr7	90424038	90453319	.	3	8
43323	chr1	136280657	136282587	4933406M09Rik	chr1	136286175	136286445	.	17	95
43323	chr1	136280657	136282587	4933406M09Rik	chr1	136512511	136526337	.	13	8
441988	chr10	20030643	20034351	4933406P04Rik	chr10	20027774	20042613	.	12	78
394608	chr8	119774773	119783859	4933407C03Rik	chr8	119767414	119769162	.	25	166
394608	chr8	119774773	119783859	4933407C03Rik	chr8	120303391	120324417	.	3	5
735216	chr18	43094586	43095318	4933407I08Rik	chr18	43095340	43097054	.	21	47
27701	chr1	87823817	87828855	4933407L21Rik	chr1	87821142	87823111	.	31	63
508657	chr11	104047283	104049003	4933407P14Rik	chr11	103844942	103856034	.	29	59
508657	chr11	104047283	104049003	4933407P14Rik	chr11	104036935	104052965	.	66	309
393726	chr8	116873439	116877534	4933408N05Rik	chr8	116138675	116155823	.	5	7
393726	chr8	116873439	116877534	4933408N05Rik	chr8	116625164	116647231	.	3	10
393726	chr8	116873439	116877534	4933408N05Rik	chr8	116868680	116883141	.	15	71
84376	chr2	68416524	68424290	4933409G03Rik	chr2	68409140	68412516	.	21	60
452704	chr10	51474734	51480341	4933411G06Rik	chr10	51472269	51474442	.	17	67
452704	chr10	51474734	51480341	4933411G06Rik	chr10	52166393	52176261	.	4	6
763230	chr19	42126608	42130626	4933411K16Rik	chr19	42678862	42700578	.	5	6
371856	chr8	47234554	47238609	4933411K20Rik	chr8	47239524	47250696	.	14	154
683095	chr16	66889429	66892975	4933411O13Rik	chr16	66884653	66887821	.	20	12
649274	chr15	59847719	59848552	4933412E24Rik	chr15	59832390	59860812	.	5	12
493215	chr11	50752652	50764103	4933414I15Rik	chr11	50750323	50751309	.	10	32
490808	chr11	43396394	43416353	4933415A04Rik	chr11	43391358	43391892	.	9	23
312483	chr6	143968859	143972179	4933415D12Rik	chr6	143965316	143967890	.	18	82
6829	chr1	23106156	23112360	4933415F23Rik	chr1	23103006	23103548	.	28	70
472868	chr10	115548796	115552968	4933416C03Rik	chr10	115554192	115559295	.	7	47
472868	chr10	115548796	115552968	4933416C03Rik	chr10	115740906	115745805	.	5	6
562297	chr13	35015560	35017856	4933417A18Rik	chr13	34797539	34819986	.	13	10
562297	chr13	35015560	35017856	4933417A18Rik	chr13	35020275	35027331	.	38	261
511979	chr11	115300824	115308052	4933422H20Rik	chr11	115315023	115320491	.	43	171
91663	chr2	90319087	90320286	4933423P22Rik	chr2	90316224	90318256	.	113	802
91663	chr2	90319087	90320286	4933423P22Rik	chr2	90510441	90512453	.	19	46
207674	chr4	107460121	107472103	4933424M12Rik	chr4	107438711	107456297	.	8	32
585100	chr13	105867599	105872291	4933425L06Rik	chr13	105857912	105884599	.	3	19
104651	chr2	130231960	130236786	4933425O20Rik	chr2	130237783	130243952	.	33	85
228275	chr5	24406208	24409312	4933426D04Rik	chr5	24394925	24398985	.	39	36
228275	chr5	24406208	24409312	4933426D04Rik	chr5	25104883	25127288	.	4	5
295194	chr6	89041960	89050224	4933427D06Rik	chr6	89027945	89041759	.	3	8
506940	chr11	97357064	97364187	4933428G20Rik	chr11	97354718	97378550	.	43	97
506940	chr11	97357064	97364187	4933428G20Rik	chr11	98014466	98039585	.	8	7
506940	chr11	97357064	97364187	4933428G20Rik	chr11	98192676	98208597	.	3	12
812307	chrX	135712641	135716961	4933428M09Rik	chrX	135712030	135722898	.	17	34
149291	chr3	87540871	87553684	4933430H15Rik	chr3	87564129	87565380	.	14	39
655333	chr15	79489116	79490055	4933432B09Rik	chr15	79484130	79488499	.	36	47
70174	chr2	25068204	25073197	4933433C11Rik	chr2	25058928	25083468	.	23	221
149862	chr3	89838440	89859138	4933434E20Rik	chr3	89819798	89836215	.	16	13
384145	chr8	85871967	85873289	4933434I20Rik	chr8	85618724	85629004	.	5	22
386842	chr8	94879106	94880497	4933436C20Rik	chr8	94328178	94332140	.	16	28
386842	chr8	94879106	94880497	4933436C20Rik	chr8	94480809	94499902	.	5	3
386842	chr8	94879106	94880497	4933436C20Rik	chr8	94875643	94889218	.	34	51
789267	chrX	65170981	65174880	4933436I01Rik	chrX	65181362	65187423	.	5	12
541365	chr12	88569993	88575885	4933437F05Rik	chr12	88052805	88062498	.	6	9
541365	chr12	88569993	88575885	4933437F05Rik	chr12	88585321	88587147	.	38	231
192653	chr4	63030946	63044456	4933437N03Rik	chr4	63650475	63671234	.	3	5
495923	chr11	60227983	60231802	4933439F18Rik	chr11	60002200	60030494	.	7	9
495923	chr11	60227983	60231802	4933439F18Rik	chr11	60224029	60226550	.	21	90
352349	chr7	132490891	132497419	4933440M02Rik	chr7	132498151	132507383	.	3	8
613466	chr14	75405519	75417253	5031414D18Rik	chr14	75144511	75163137	.	4	12
613466	chr14	75405519	75417253	5031414D18Rik	chr14	75402721	75423246	.	12	37
227859	chr5	22937665	22941274	5031425E22Rik	chr5	22928222	22935532	.	23	41
302798	chr6	112238717	112238886	5031434C07Rik	chr6	112236037	112238327	.	15	98
556483	chr13	17775982	17788897	5033411D12Rik	chr13	17773055	17796719	.	8	39
759164	chr19	29440129	29443401	5033414D02Rik	chr19	28847074	28854830	.	3	5
759164	chr19	29440129	29443401	5033414D02Rik	chr19	29111019	29128825	.	6	15
759164	chr19	29440129	29443401	5033414D02Rik	chr19	29433758	29438606	.	12	70
569472	chr13	58256673	58259364	5133401N09Rik	chr13	58259443	58271085	.	19	71
346752	chr7	114764796	114768990	5330417H12Rik	chr7	114778396	114780429	.	6	14
677697	chr16	50731910	50736489	5330426P16Rik	chr16	50724916	50729155	.	13	103
742765	chr18	65854719	65863596	5330437I02Rik	chr18	65850496	65851437	.	10	77
53756	chr1	168235924	168241040	5330438I03Rik	chr1	168241248	168250422	.	35	101
312046	chr6	142571720	142577033	5330439B14Rik	chr6	142577206	142578444	.	46	128
111859	chr2	151514377	151536384	5430405G05Rik	chr2	151375488	151404337	.	5	10
111859	chr2	151514377	151536384	5430405G05Rik	chr2	151499633	151507340	.	8	10
63873	chr2	6050317	6054408	5430407P10Rik	chr2	6045416	6055697	.	7	67
100891	chr2	118571107	118572977	5430417L22Rik	chr2	118522730	118549082	.	32	62
100891	chr2	118571107	118572977	5430417L22Rik	chr2	118726652	118744643	.	20	60
100891	chr2	118571107	118572977	5430417L22Rik	chr2	119152822	119155398	.	8	16
661585	chr15	101319580	101322128	5430421N21Rik	chr15	101308484	101332851	.	34	81
542684	chr12	92285753	92289295	5430427M07Rik	chr12	91431165	91460783	.	3	4
542684	chr12	92285753	92289295	5430427M07Rik	chr12	92291791	92297934	.	6	75
42535	chr1	133581692	133596157	5430435G22Rik	chr1	133565647	133597943	.	10	138
502307	chr11	81668902	81674571	5530401A14Rik	chr11	80766452	80789987	.	2	6
502307	chr11	81668902	81674571	5530401A14Rik	chr11	81677622	81686143	.	39	168
662748	chr16	4788759	4794096	5730403B10Rik	chr16	4787744	4788352	.	22	52
449245	chr10	41282298	41292180	5730435O14Rik	chr10	41280646	41298155	.	10	75
693988	chr17	5438642	5440919	5730437N04Rik	chr17	5435161	5437803	.	10	43
762091	chr19	38298100	38300454	5730455O13Rik	chr19	38304175	38321184	.	6	23
501845	chr11	80181475	80194799	5730455P16Rik	chr11	80168451	80179039	.	5	12
170594	chr3	153449300	153455326	5730460C07Rik	chr3	152709962	152727293	.	3	7
602857	chr14	41825661	41833199	5730469M10Rik	chr14	41491872	41517426	.	6	33
602857	chr14	41825661	41833199	5730469M10Rik	chr14	41833283	41837787	.	34	257
105211	chr2	132071088	132074549	5730494N06Rik	chr2	132069978	132071029	.	13	85
162036	chr3	127598596	127601005	5730508B09Rik	chr3	127603957	127608385	.	4	24
188026	chr4	48550029	48559015	5730528L13Rik	chr4	47917888	47944941	.	2	8
188026	chr4	48550029	48559015	5730528L13Rik	chr4	48546508	48562146	.	18	34
43858	chr1	138129602	138135609	5730559C18Rik	chr1	138230808	138247450	.	6	24
403716	chr9	20408580	20414052	5730577I03Rik	chr9	20421115	20437521	.	9	24
337776	chr7	86800511	86809398	5730590G19Rik	chr7	86796801	86820583	.	31	261
252515	chr5	100503663	100507991	5830403M04Rik	chr5	100508622	100524296	.	11	32
252515	chr5	100503663	100507991	5830403M04Rik	chr5	100752296	100755709	.	5	9
477307	chr10	129759766	129761015	5830405N20Rik	chr10	129759183	129759470	.	75	226
187368	chr4	46392072	46416327	5830415F09Rik	chr4	46200899	46218095	.	7	4
401972	chr9	15158963	15162931	5830418K08Rik	chr9	15485728	15495345	.	7	4
435337	chr9	120485735	120489246	5830454E08Rik	chr9	120482805	120483267	.	12	32
432327	chr9	110277830	110278464	5830462I19Rik	chr9	110278842	110279161	.	15	55
28222	chr1	89691681	89698981	5830472F04Rik	chr1	89295412	89314027	.	4	5
28222	chr1	89691681	89698981	5830472F04Rik	chr1	89686942	89713026	.	13	87
249337	chr5	90987979	90990557	5830473C10Rik	chr5	90977452	90985027	.	13	44
447713	chr10	36859032	36863179	5930403N24Rik	chr10	36854075	36870148	.	18	42
447713	chr10	36859032	36863179	5930403N24Rik	chr10	37506352	37511655	.	4	8
447713	chr10	36859032	36863179	5930403N24Rik	chr10	37834600	37852743	.	3	6
367654	chr8	34534399	34541368	5930422O12Rik	chr8	34528545	34541845	.	9	23
70648	chr2	26863748	26866034	5930434B04Rik	chr2	26842087	26861403	.	9	27
138024	chr3	54717876	54720411	6030405A18Rik	chr3	53565617	53571402	.	3	5
138024	chr3	54717876	54720411	6030405A18Rik	chr3	54716157	54717723	.	28	321
138024	chr3	54717876	54720411	6030405A18Rik	chr3	55472794	55489416	.	2	7
661525	chr15	101122523	101124412	6030408B16Rik	chr15	100672868	100700779	.	8	11
661525	chr15	101122523	101124412	6030408B16Rik	chr15	101124584	101126051	.	63	609
661525	chr15	101122523	101124412	6030408B16Rik	chr15	101332852	101363137	.	5	15
415829	chr9	58334902	58337189	6030419C18Rik	chr9	58042401	58048713	.	6	45
415830	chr9	58337190	58339206	6030419C18Rik	chr9	58042401	58048713	.	5	45
415829	chr9	58334902	58337189	6030419C18Rik	chr9	58176419	58183812	.	8	47
415830	chr9	58337190	58339206	6030419C18Rik	chr9	58176419	58183812	.	4	47
415829	chr9	58334902	58337189	6030419C18Rik	chr9	58339207	58355105	.	9	103
415830	chr9	58337190	58339206	6030419C18Rik	chr9	58339207	58355105	.	9	103
415829	chr9	58334902	58337189	6030419C18Rik	chr9	58675165	58685374	.	11	9
2420	chr1	9897479	9900589	6030422M02Rik	chr1	9889184	9919996	.	11	82
2420	chr1	9897479	9900589	6030422M02Rik	chr1	10130013	10148576	.	5	5
314636	chr7	4482182	4487627	6030429G01Rik	chr7	4053760	4082937	.	5	7
314636	chr7	4482182	4487627	6030429G01Rik	chr7	4481318	4481708	.	26	94
724927	chr18	12275044	12282412	6030446N20Rik	chr18	12268167	12285531	.	11	68
498725	chr11	69259623	69262056	6030455H03Rik	chr11	69252554	69258325	.	56	504
633350	chr15	12753593	12759814	6030458C11Rik	chr15	12506685	12514672	.	11	9
633350	chr15	12753593	12759814	6030458C11Rik	chr15	12761677	12766569	.	22	103
512560	chr11	117657999	117659034	6030468B19Rik	chr11	117661572	117663606	.	13	47
523064	chr12	31847172	31857681	6030469F06Rik	chr12	31860817	31865665	.	16	65
779643	chrX	36125327	36125975	6030498E09Rik	chrX	36119584	36131238	.	12	68
179153	chr4	21853007	21859491	6230409E13Rik	chr4	21859574	21871258	.	4	15
263161	chr5	139467843	139473713	6330403L08Rik	chr5	139474684	139475381	.	8	7
265919	chr5	150168144	150171059	6330406I15Rik	chr5	150171141	150172570	.	30	179
444947	chr10	28863622	28864418	6330407J23Rik	chr10	28866244	28870174	.	31	184
609202	chr14	62175078	62177691	6330409N04Rik	chr14	62172777	62180781	.	12	28
192707	chr4	63215688	63225750	6330416G13Rik	chr4	63072971	63087272	.	5	14
192707	chr4	63215688	63225750	6330416G13Rik	chr4	63214862	63215519	.	39	242
322010	chr7	30362792	30366682	6330444E15Rik	chr7	30125888	30137592	.	15	10
357472	chr7	149556586	149564930	6330512M04Rik	chr7	149565021	149567710	.	26	156
357472	chr7	149556586	149564930	6330512M04Rik	chr7	149854755	149861640	.	5	14
106539	chr2	135872991	135883171	6330527O06Rik	chr2	135887145	135889228	.	26	46
110368	chr2	147012847	147016000	6430503K07Rik	chr2	146442869	146459816	.	3	9
110368	chr2	147012847	147016000	6430503K07Rik	chr2	146652055	146664040	.	6	5
110368	chr2	147012847	147016000	6430503K07Rik	chr2	147007951	147008877	.	20	107
541270	chr12	88217271	88230854	6430527G18Rik	chr12	88207016	88216058	.	17	47
356835	chr7	147157408	147166190	6430531B16Rik	chr7	147168539	147174093	.	29	151
395366	chr8	122632451	122640427	6430548M08Rik	chr8	122129274	122151549	.	5	4
395366	chr8	122632451	122640427	6430548M08Rik	chr8	122627623	122648708	.	13	113
368670	chr8	37515612	37526276	6430573F11Rik	chr8	36949849	36955913	.	6	7
368670	chr8	37515612	37526276	6430573F11Rik	chr8	37259350	37267491	.	7	14
368670	chr8	37515612	37526276	6430573F11Rik	chr8	37526433	37544872	.	9	32
262825	chr5	138167981	138183664	6430598A04Rik	chr5	138188653	138194524	.	31	115
210326	chr4	115562363	115564376	6430628N08Rik	chr4	115559617	115569326	.	13	98
190837	chr4	57002652	57008233	6430704M03Rik	chr4	57011560	57015401	.	20	71
190837	chr4	57002652	57008233	6430704M03Rik	chr4	57126400	57142037	.	9	9
275388	chr6	28162318	28166875	6530409C15Rik	chr6	28154041	28181918	.	13	49
154792	chr3	105504191	105511262	6530418L21Rik	chr3	105240993	105254560	.	7	6
154792	chr3	105504191	105511262	6530418L21Rik	chr3	105511845	105516603	.	30	149
154792	chr3	105504191	105511262	6530418L21Rik	chr3	105696119	105706152	.	12	24
86346	chr2	74600146	74602366	6720416L17Rik	chr2	74589540	74592025	.	91	192
86346	chr2	74600146	74602366	6720416L17Rik	chr2	74810759	74825177	.	15	31
86346	chr2	74600146	74602366	6720416L17Rik	chr2	74978522	74984870	.	25	28
86346	chr2	74600146	74602366	6720416L17Rik	chr2	75269138	75298868	.	4	11
86346	chr2	74600146	74602366	6720416L17Rik	chr2	75421483	75428640	.	4	5
604965	chr14	49065239	49072001	6720456H20Rik	chr14	48267534	48280324	.	4	7
604965	chr14	49065239	49072001	6720456H20Rik	chr14	49072442	49075764	.	20	31
604965	chr14	49065239	49072001	6720456H20Rik	chr14	49638364	49654620	.	5	4
596175	chr14	21216517	21234696	7330404K18Rik	chr14	20931203	20951579	.	8	8
428953	chr9	98802959	98805078	7420426K07Rik	chr9	98798723	98807343	.	6	47
52572	chr1	164587230	164589002	7420461P10Rik	chr1	164577383	164579659	.	9	82
110902	chr2	148607546	148613403	8030411F24Rik	chr2	148453328	148460408	.	7	8
110902	chr2	148607546	148613403	8030411F24Rik	chr2	148598035	148600266	.	18	21
110902	chr2	148607546	148613403	8030411F24Rik	chr2	148912326	148932747	.	7	9
237061	chr5	53008155	53017939	8030423F21Rik	chr5	52496259	52508975	.	6	15
573633	chr13	71021812	71022483	8030423J24Rik	chr13	71023460	71026703	.	17	135
208020	chr4	108634356	108644811	8030443G20Rik	chr4	108645307	108647138	.	16	97
208020	chr4	108634356	108644811	8030443G20Rik	chr4	108744032	108751687	.	5	6
279057	chr6	39477165	39478745	8030453O22Rik	chr6	39482167	39482568	.	18	219
746516	chr18	77948950	77958566	8030462N17Rik	chr18	77938221	77960979	.	12	13
800323	chrX	98989334	98990018	8030474K03Rik	chrX	98992568	99008074	.	11	31
800323	chrX	98989334	98990018	8030474K03Rik	chrX	99132880	99151799	.	6	13
503492	chr11	85530773	85533697	8430403D17Rik	chr11	85529305	85547599	.	30	105
503492	chr11	85530773	85533697	8430403D17Rik	chr11	86191337	86201044	.	5	7
109389	chr2	144094100	144109611	8430406I07Rik	chr2	144092392	144093083	.	9	52
304134	chr6	116598901	116611910	8430408G22Rik	chr6	116592135	116597767	.	18	45
294843	chr6	87862687	87869437	8430410A17Rik	chr6	87855969	87861395	.	11	59
398186	chr9	4375143	4384553	8430410K20Rik	chr9	3396298	3412755	.	5	3
398186	chr9	4375143	4384553	8430410K20Rik	chr9	4364145	4388035	.	22	44
309672	chr6	135142931	135150773	8430419L09Rik	chr6	134713363	134731459	.	4	9
309672	chr6	135142931	135150773	8430419L09Rik	chr6	135141935	135142717	.	37	173
265797	chr5	149760849	149762339	8430423G03Rik	chr5	149749723	149768557	.	14	55
112345	chr2	153350550	153357578	8430427H17Rik	chr2	152873924	152895444	.	6	13
112345	chr2	153350550	153357578	8430427H17Rik	chr2	153339043	153361999	.	26	103
13380	chr1	43143981	43158062	8430432A02Rik	chr1	43117745	43142724	.	3	8
73077	chr2	35671936	35677185	9030204H09Rik	chr2	35680342	35682992	.	13	110
73077	chr2	35671936	35677185	9030204H09Rik	chr2	36137123	36147918	.	3	5
448949	chr10	40400917	40404547	9030224M15Rik	chr10	39979139	39980865	.	8	10
448949	chr10	40400917	40404547	9030224M15Rik	chr10	40285659	40309812	.	15	19
448949	chr10	40400917	40404547	9030224M15Rik	chr10	40388945	40400741	.	11	124
410238	chr9	40492022	40496787	9030425E11Rik	chr9	40486741	40506473	.	10	66
410238	chr9	40492022	40496787	9030425E11Rik	chr9	40970195	40976621	.	2	4
545837	chr12	102016664	102026100	9030617O03Rik	chr12	101865262	101872855	.	11	7
350279	chr7	125880004	125887356	9030624J02Rik	chr7	125875346	125896158	.	12	49
704414	chr17	41017145	41017875	9130008F23Rik	chr17	41013261	41015082	.	12	58
704414	chr17	41017145	41017875	9130008F23Rik	chr17	41412869	41432988	.	4	6
438839	chr10	10186757	10192331	9130014G24Rik	chr10	10184563	10196657	.	16	101
461177	chr10	79275113	79287511	9130017N09Rik	chr10	79292406	79296588	.	21	76
353143	chr7	135381386	135393914	9130023H24Rik	chr7	135404615	135423945	.	26	63
353143	chr7	135381386	135393914	9130023H24Rik	chr7	135837763	135842233	.	16	43
241449	chr5	66395252	66402224	9130230L23Rik	chr5	66393448	66421984	.	6	12
648666	chr15	57858924	57866465	9130401M01Rik	chr15	56795941	56808268	.	3	3
648666	chr15	57858924	57866465	9130401M01Rik	chr15	57844919	57868525	.	35	218
648666	chr15	57858924	57866465	9130401M01Rik	chr15	58421728	58432706	.	4	4
712555	chr17	66940301	66947625	9130404H23Rik	chr17	66935504	66951851	.	16	67
58461	chr1	182977582	182979011	9130409I23Rik	chr1	182975819	182984102	.	7	148
209979	chr4	114575401	114578754	9130410C08Rik	chr4	114337733	114341012	.	17	23
209979	chr4	114575401	114578754	9130410C08Rik	chr4	114724189	114728766	.	12	47
493253	chr11	50897495	50907791	9230009I02Rik	chr11	50889712	50914323	.	16	81
65234	chr2	9808071	9816915	9230102O04Rik	chr2	9643624	9663833	.	5	5
65234	chr2	9808071	9816915	9230102O04Rik	chr2	9820431	9823445	.	19	91
65234	chr2	9808071	9816915	9230102O04Rik	chr2	10286636	10303808	.	6	62
110920	chr2	148688961	148694239	9230104L09Rik	chr2	148702614	148723956	.	6	20
474217	chr10	119824928	119827141	9230105E05Rik	chr10	119829951	119833740	.	29	49
474217	chr10	119824928	119827141	9230105E05Rik	chr10	120111468	120137728	.	4	16
474217	chr10	119824928	119827141	9230105E05Rik	chr10	120725243	120727832	.	6	5
637432	chr15	25073691	25079092	9230109A22Rik	chr15	24915056	24924435	.	2	8
637432	chr15	25073691	25079092	9230109A22Rik	chr15	25070138	25072121	.	11	70
637432	chr15	25073691	25079092	9230109A22Rik	chr15	25279202	25286760	.	4	5
399548	chr9	8026200	8043419	9230110C19Rik	chr9	7709641	7725594	.	7	4
120333	chr2	180713797	180721158	9230112E08Rik	chr2	180710613	180713453	.	11	61
413712	chr9	51667973	51684282	9230115E21Rik	chr9	51688852	51692267	.	28	53
413712	chr9	51667973	51684282	9230115E21Rik	chr9	51909064	51911202	.	4	4
668414	chr16	22509614	22513610	9230117E06Rik	chr16	22500137	22517493	.	9	49
356752	chr7	146868834	146877190	9330101J02Rik	chr7	146852710	146884386	.	5	33
444972	chr10	28928328	28931888	9330159F19Rik	chr10	28926135	28927831	.	10	64
546595	chr12	104640835	104652986	9330161L09Rik	chr12	104636877	104639703	.	6	31
337789	chr7	86845708	86859745	9330171B17Rik	chr7	86632244	86645882	.	23	16
337789	chr7	86845708	86859745	9330171B17Rik	chr7	86843619	86845520	.	68	274
223196	chr5	9260618	9267589	9330182L06Rik	chr5	9252026	9272807	.	20	32
623690	chr14	105987951	105993974	9330188P03Rik	chr14	105998328	106004202	.	8	14
218047	chr4	144106680	144114806	9430007A20Rik	chr4	144122957	144134072	.	15	28
18276	chr1	57461370	57464221	9430016H08Rik	chr1	57451751	57457650	.	17	124
18276	chr1	57461370	57464221	9430016H08Rik	chr1	57667803	57681065	.	10	19
18276	chr1	57461370	57464221	9430016H08Rik	chr1	58018378	58024809	.	6	12
722328	chr18	4633868	4638674	9430020K01Rik	chr18	4351445	4359711	.	16	9
722328	chr18	4633868	4638674	9430020K01Rik	chr18	4621303	4642275	.	23	231
26110	chr1	81072628	81080367	9430031J16Rik	chr1	81221214	81236657	.	3	6
356060	chr7	144596569	144607013	9430038I01Rik	chr7	144586882	144589864	.	8	55
498074	chr11	67012171	67013105	9430073C21Rik	chr11	67431612	67434192	.	6	10
283592	chr6	53231786	53239525	9430076C15Rik	chr6	53240268	53249367	.	12	65
564576	chr13	41940072	41943543	9530008L14Rik	chr13	41932854	41935388	.	13	110
564576	chr13	41940072	41943543	9530008L14Rik	chr13	42176376	42195860	.	6	10
564576	chr13	41940072	41943543	9530008L14Rik	chr13	42827691	42845962	.	9	3
210900	chr4	117643605	117660432	9530034E10Rik	chr4	117641578	117661934	.	26	123
503511	chr11	85588679	85589399	9530048J24Rik	chr11	85589471	85592125	.	42	376
503511	chr11	85588679	85589399	9530048J24Rik	chr11	86232775	86245724	.	2	4
321694	chr7	28910510	28918285	9530053A07Rik	chr7	28655562	28673789	.	4	8
321694	chr7	28910510	28918285	9530053A07Rik	chr7	28904081	28907359	.	17	40
493613	chr11	52207549	52211642	9530068E07Rik	chr11	52191626	52201993	.	15	62
705660	chr17	44843965	44850909	9530072K05Rik	chr17	44398201	44405517	.	10	18
705660	chr17	44843965	44850909	9530072K05Rik	chr17	44578097	44593942	.	10	14
705660	chr17	44843965	44850909	9530072K05Rik	chr17	44853488	44858559	.	39	109
410828	chr9	42420934	42423895	9530085L02Rik	chr9	42136763	42148233	.	13	6
496999	chr11	63771964	63779075	9630013K17Rik	chr11	63547250	63557591	.	3	6
496999	chr11	63771964	63779075	9630013K17Rik	chr11	63761049	63788696	.	12	105
496999	chr11	63771964	63779075	9630013K17Rik	chr11	64268236	64280329	.	6	5
59701	chr1	187263312	187274658	9630028B13Rik	chr1	187247999	187254826	.	5	9
106375	chr2	135407558	135410644	9630028H03Rik	chr2	134635284	134641651	.	7	5
106375	chr2	135407558	135410644	9630028H03Rik	chr2	134980473	135003673	.	5	8
106375	chr2	135407558	135410644	9630028H03Rik	chr2	135397301	135403180	.	31	437
307174	chr6	127053042	127061432	9630033F20Rik	chr6	126652530	126678178	.	2	15
307174	chr6	127053042	127061432	9630033F20Rik	chr6	127025666	127044838	.	16	28
307174	chr6	127053042	127061432	9630033F20Rik	chr6	127222480	127244955	.	6	11
429892	chr9	101838113	101845031	9630041A04Rik	chr9	101836959	101853960	.	35	42
113246	chr2	156902323	156906641	9830001H06Rik	chr2	156690918	156700690	.	11	47
113246	chr2	156902323	156906641	9830001H06Rik	chr2	157304737	157312631	.	7	17
706616	chr17	48281389	48285235	9830107B12Rik	chr17	48269800	48286682	.	16	93
611817	chr14	70558913	70560526	9930012K11Rik	chr14	70555136	70566463	.	10	145
611817	chr14	70558913	70560526	9930012K11Rik	chr14	70836888	70851795	.	10	8
339144	chr7	91233839	91236522	9930013L23Rik	chr7	91065274	91068918	.	13	33
339144	chr7	91233839	91236522	9930013L23Rik	chr7	91238678	91245636	.	41	121
699993	chr17	24610449	24614584	9930021D14Rik	chr17	24289620	24305187	.	3	6
759305	chr19	29876928	29884149	9930021J03Rik	chr19	29885415	29885761	.	30	81
759305	chr19	29876928	29884149	9930021J03Rik	chr19	30112874	30135871	.	12	7
510242	chr11	109273186	109277434	9930022D16Rik	chr11	109267817	109281501	.	15	206
510242	chr11	109273186	109277434	9930022D16Rik	chr11	109461198	109464561	.	8	29
767687	chr19	56530530	56539943	9930023K05Rik	chr19	56541098	56548634	.	9	43
767687	chr19	56530530	56539943	9930023K05Rik	chr19	56846939	56853003	.	11	13
767687	chr19	56530530	56539943	9930023K05Rik	chr19	57126465	57150367	.	7	9
62107	chr1	194994157	194997726	A130010J15Rik	chr1	194304670	194313994	.	9	6
62107	chr1	194994157	194997726	A130010J15Rik	chr1	194984297	194988690	.	35	76
62107	chr1	194994157	194997726	A130010J15Rik	chr1	195154425	195168270	.	5	9
44392	chr1	139824015	139830187	A130050O07Rik	chr1	139821283	139840947	.	6	8
408343	chr9	34734742	34749029	A130066N16Rik	chr9	34344068	34366391	.	5	4
649619	chr15	60752234	60756919	A1bg	chr15	60746373	60751650	.	41	213
759956	chr19	31942990	31950377	A1cf	chr19	31938285	31954355	.	33	112
70297	chr2	25563058	25566840	A230005M16Rik	chr2	25571876	25573781	.	30	189
70297	chr2	25563058	25566840	A230005M16Rik	chr2	25793104	25813977	.	7	4
695610	chr17	10637766	10656212	A230009B12Rik	chr17	10664730	10668820	.	12	13
462076	chr10	83002743	83011401	A230046K03Rik	chr10	82464389	82484801	.	3	4
462076	chr10	83002743	83011401	A230046K03Rik	chr10	83013327	83021460	.	11	76
495572	chr11	58976563	58977975	A230051G13Rik	chr11	58971990	58982894	.	6	22
47328	chr1	148650189	148654553	A230059L01Rik	chr1	148657825	148661748	.	13	23
548930	chr12	112642574	112650136	A230065H16Rik	chr12	112098727	112116200	.	7	8
348294	chr7	119672270	119683344	A230071N21Rik	chr7	119667478	119688191	.	9	91
361214	chr8	12277797	12279758	A230072I06Rik	chr8	11949692	11962553	.	6	8
196369	chr4	73892016	73898784	A230083N12Rik	chr4	73884779	73914805	.	11	40
63893	chr2	6111314	6117514	A230108P19Rik	chr2	6123228	6125661	.	13	59
305589	chr6	121585021	121588080	A2m	chr6	121122081	121140505	.	3	7
305589	chr6	121585021	121588080	A2m	chr6	121579560	121583846	.	31	129
221961	chr5	5663538	5670704	A330021E22Rik	chr5	5673049	5682052	.	14	164
221961	chr5	5663538	5670704	A330021E22Rik	chr5	5922956	5926586	.	5	17
424794	chr9	86582721	86591022	A330041J22Rik	chr9	86596373	86598309	.	7	32
131877	chr3	35897537	35899546	A330050B17Rik	chr3	35886533	35893244	.	25	48
260859	chr5	130860416	130861260	A330070K13Rik	chr5	130854710	130859049	.	35	263
220508	chr4	153327413	153334374	A430005L14Rik	chr4	153337079	153343064	.	29	170
263072	chr5	139061242	139066481	A430033K04Rik	chr5	139066924	139067735	.	16	90
596616	chr14	22666482	22671404	A430057M04Rik	chr14	22661379	22664373	.	27	80
513024	chr11	119695357	119696157	A430071A18Rik	chr11	119687364	119691981	.	35	428
75893	chr2	43919506	43930326	A430092G05Rik	chr2	43005077	43041639	.	4	6
75893	chr2	43919506	43930326	A430092G05Rik	chr2	44195704	44209775	.	10	7
273287	chr6	21931196	21942892	A430107O13Rik	chr6	21925652	21928109	.	46	107
58518	chr1	183155577	183160821	A430110L20Rik	chr1	183162384	183168727	.	9	43
314727	chr7	4874378	4885879	A430110N23Rik	chr7	4058513	4086074	.	3	6
314727	chr7	4874378	4885879	A430110N23Rik	chr7	4849327	4866552	.	6	33
102976	chr2	125097810	125102004	A530010F05Rik	chr2	125095641	125104272	.	53	376
102976	chr2	125097810	125102004	A530010F05Rik	chr2	125348367	125364408	.	11	7
102976	chr2	125097810	125102004	A530010F05Rik	chr2	126071293	126080862	.	7	8
549207	chr12	113724183	113730106	A530016L24Rik	chr12	113236423	113255351	.	13	12
549207	chr12	113724183	113730106	A530016L24Rik	chr12	113714281	113733913	.	56	359
338836	chr7	90294718	90297563	A530021J07Rik	chr7	90299324	90300734	.	24	120
573189	chr13	69682174	69685257	A530095I07Rik	chr13	69685666	69686202	.	37	179
573189	chr13	69682174	69685257	A530095I07Rik	chr13	69996991	70009647	.	3	3
13712	chr1	44072801	44077417	A530098C11Rik	chr1	44065732	44071852	.	41	178
13712	chr1	44072801	44077417	A530098C11Rik	chr1	44702568	44725004	.	3	5
557187	chr13	19821466	19829276	A530099J19Rik	chr13	19819263	19821283	.	36	125
557187	chr13	19821466	19829276	A530099J19Rik	chr13	19993564	20003490	.	8	8
557187	chr13	19821466	19829276	A530099J19Rik	chr13	20214133	20228819	.	8	7
27657	chr1	87673685	87684354	A630001G21Rik	chr1	87669889	87670529	.	16	28
767799	chr19	56894677	56897202	A630007B06Rik	chr19	56892093	56893761	.	22	48
784104	chrX	49927714	49931851	A630012P03Rik	chrX	49285210	49300921	.	9	5
784104	chrX	49927714	49931851	A630012P03Rik	chrX	49921578	49923916	.	13	113
493588	chr11	52087201	52108379	A630014C17Rik	chr11	51625721	51638475	.	8	13
802118	chrX	104343650	104346181	A630033H20Rik	chrX	104339864	104341848	.	10	76
664804	chr16	10823267	10836746	A630055G03Rik	chr16	10839087	10839736	.	9	34
72468	chr2	33652550	33665885	A630071L07Rik	chr2	33648459	33651594	.	7	33
343972	chr7	105708778	105712892	A630091E08Rik	chr7	105713020	105714217	.	23	79
408897	chr9	36442312	36450231	A630095E13Rik	chr9	36455822	36457412	.	14	23
512942	chr11	119351932	119362216	A730011L01Rik	chr11	119362712	119367774	.	17	114
512942	chr11	119351932	119362216	A730011L01Rik	chr11	119767088	119786738	.	9	14
740667	chr18	59216666	59222527	A730017C20Rik	chr18	59213527	59216538	.	12	19
549191	chr12	113661361	113663395	A730018C14Rik	chr12	113157656	113184115	.	10	10
549191	chr12	113661361	113663395	A730018C14Rik	chr12	113654849	113660347	.	62	399
160041	chr3	121345342	121346422	A730020M07Rik	chr3	121347446	121351839	.	10	71
115397	chr2	164002511	164007945	A730032A03Rik	chr2	164001901	164002292	.	27	338
138116	chr3	54939854	54944207	A730037C10Rik	chr3	54937615	54938317	.	17	51
364608	chr8	25276557	25286207	A730045E13Rik	chr8	24919256	24943374	.	4	28
364608	chr8	25276557	25286207	A730045E13Rik	chr8	25275830	25276381	.	26	268
296341	chr6	92766077	92775383	A730049H05Rik	chr6	92758624	92760390	.	19	138
296341	chr6	92766077	92775383	A730049H05Rik	chr6	93459770	93486461	.	6	8
207922	chr4	108295893	108303875	A730068I03Rik	chr4	108304360	108305382	.	36	89
204770	chr4	98460121	98460649	A730085A09Rik	chr4	98453854	98456134	.	10	157
506334	chr11	95003823	95007583	A730090H04Rik	chr11	95000620	95026403	.	48	111
566657	chr13	48608933	48609559	A830005F24Rik	chr13	48616058	48617451	.	37	450
70169	chr2	25046996	25052825	A830007P12Rik	chr2	25053795	25058927	.	25	144
254929	chr5	107920538	107927207	A830010M20Rik	chr5	107461051	107485683	.	3	4
254929	chr5	107920538	107927207	A830010M20Rik	chr5	107927243	107929635	.	24	83
310664	chr6	138369084	138372600	A830011K09Rik	chr6	138144704	138149692	.	4	5
2958	chr1	11403338	11405776	A830018L16Rik	chr1	10805479	10810117	.	3	11
2958	chr1	11403338	11405776	A830018L16Rik	chr1	10898517	10918491	.	9	4
2958	chr1	11403338	11405776	A830018L16Rik	chr1	11142218	11156816	.	23	14
2958	chr1	11403338	11405776	A830018L16Rik	chr1	11399125	11402265	.	53	170
507409	chr11	99277523	99278998	A830036E02Rik	chr11	99280134	99281699	.	48	329
128523	chr3	26228321	26231866	A830092H15Rik	chr3	26232049	26233990	.	13	61
700551	chr17	26849893	26853630	A930001N09Rik	chr17	26833035	26860339	.	17	23
711655	chr17	64213060	64215378	A930002H24Rik	chr17	64202169	64216863	.	5	17
155277	chr3	106889906	106896470	A930002I21Rik	chr3	106879499	106881455	.	13	92
667595	chr16	19879817	19885070	A930003A15Rik	chr16	19876437	19891891	.	19	112
667595	chr16	19879817	19885070	A930003A15Rik	chr16	20265262	20299454	.	5	13
67844	chr2	17958851	17959550	A930004D18Rik	chr2	17955007	17966410	.	23	49
158159	chr3	115583585	115591891	A930005H10Rik	chr3	115571856	115578085	.	12	40
231204	chr5	35257231	35259701	A930005I04Rik	chr5	35252686	35254025	.	33	220
231204	chr5	35257231	35259701	A930005I04Rik	chr5	35823777	35833820	.	3	8
252394	chr5	100144961	100158853	A930011G23Rik	chr5	99641407	99666343	.	6	13
252394	chr5	100144961	100158853	A930011G23Rik	chr5	100159475	100161978	.	14	25
319266	chr7	20006662	20015699	A930016O22Rik	chr7	20000212	20004803	.	8	28
700325	chr17	26087311	26095305	A930017K11Rik	chr17	26071444	26076898	.	25	40
644125	chr15	44711859	44715136	A930017M01Rik	chr15	44717217	44718956	.	32	103
605802	chr14	51515550	51517887	A930018M24Rik	chr14	51507711	51523565	.	63	75
605802	chr14	51515550	51517887	A930018M24Rik	chr14	51627961	51632095	.	20	15
95963	chr2	103960726	103968717	A930018P22Rik	chr2	104257256	104265176	.	6	15
110029	chr2	146084861	146087790	A930019D19Rik	chr2	145783671	145789951	.	15	13
110029	chr2	146084861	146087790	A930019D19Rik	chr2	146081690	146084846	.	50	262
110029	chr2	146084861	146087790	A930019D19Rik	chr2	146861351	146881821	.	6	8
458059	chr10	68671398	68676983	A930033H14Rik	chr10	68679306	68679763	.	19	22
458059	chr10	68671398	68676983	A930033H14Rik	chr10	69124833	69134608	.	4	3
287808	chr6	65620489	65622532	A930038C07Rik	chr6	65622728	65625279	.	21	56
254992	chr5	108061598	108066465	A930041C12Rik	chr5	108059472	108066780	.	16	344
372325	chr8	48758758	48766225	AA386476	chr8	47592374	47602656	.	5	7
372325	chr8	48758758	48766225	AA386476	chr8	48308096	48319460	.	10	6
372325	chr8	48758758	48766225	AA386476	chr8	49056224	49066968	.	6	23
211326	chr4	119207617	119219262	AA415398	chr4	119202129	119203465	.	10	27
211326	chr4	119207617	119219262	AA415398	chr4	119714071	119740658	.	2	12
347524	chr7	117198866	117205000	AA474408	chr7	117186477	117191227	.	23	45
70738	chr2	27180677	27183527	AA645442	chr2	27176757	27180021	.	14	50
384640	chr8	87861595	87865585	AA672651	chr8	87858590	87861210	.	34	288
42221	chr1	132627972	132628655	AA986860	chr1	132623884	132632375	.	13	38
661801	chr15	102177431	102188211	Aaas	chr15	102191427	102200738	.	19	87
139819	chr3	59833832	59836452	Aadac	chr3	59829402	59832443	.	9	23
139812	chr3	59810416	59816155	Aadacl2	chr3	59805706	59808755	.	30	120
139812	chr3	59810416	59816155	Aadacl2	chr3	60059434	60077399	.	3	7
376590	chr8	62984198	62991384	Aadat	chr8	62983652	62997503	.	15	16
376590	chr8	62984198	62991384	Aadat	chr8	63073264	63099452	.	3	17
376590	chr8	62984198	62991384	Aadat	chr8	63877233	63899142	.	3	3
294514	chr6	86797832	86801806	Aak1	chr6	86794109	86817573	.	8	44
646623	chr15	51870225	51872338	Aard	chr15	51862101	51869006	.	13	97
392789	chr8	113556649	113559024	Aars	chr8	113578428	113583501	.	14	115
705931	chr17	45641280	45644345	Aars2	chr17	45645568	45655971	.	40	49
244924	chr5	77323256	77335340	Aasdh	chr5	77053817	77079212	.	5	19
398166	chr9	4308294	4310215	Aasdhppt	chr9	3396298	3410634	.	3	5
398166	chr9	4308294	4310215	Aasdhppt	chr9	3553372	3579039	.	3	5
398166	chr9	4308294	4310215	Aasdhppt	chr9	4302616	4322472	.	32	30
273716	chr6	23082700	23086826	Aass	chr6	22641429	22653604	.	3	3
273716	chr6	23082700	23086826	Aass	chr6	23076687	23082494	.	11	44
503150	chr11	84325686	84331083	Aatf	chr11	84331577	84338206	.	34	106
503150	chr11	84325686	84331083	Aatf	chr11	84587309	84608405	.	3	11
503150	chr11	84325686	84331083	Aatf	chr11	85650135	85658708	.	7	9
276296	chr6	31165191	31172575	AB041803	chr6	30754043	30755597	.	11	5
276296	chr6	31165191	31172575	AB041803	chr6	31178208	31183952	.	24	100
276296	chr6	31165191	31172575	AB041803	chr6	31508878	31513064	.	5	15
216410	chr4	137949850	137952490	AB041806	chr4	137952817	137962825	.	8	23
663985	chr16	8509663	8513539	Abat	chr16	8498001	8521903	.	10	34
189588	chr4	53165326	53181010	Abca1	chr4	53161376	53162488	.	7	13
22974	chr1	71459194	71468174	Abca12	chr1	71454499	71456258	.	24	61
350779	chr7	127471221	127473496	Abca15	chr7	127264009	127268751	.	9	15
350779	chr7	127471221	127473496	Abca15	chr7	127473837	127475072	.	48	431
70211	chr2	25282467	25285936	Abca2	chr2	25291286	25291869	.	7	85
160170	chr3	121735959	121747789	Abca4	chr3	121584460	121595646	.	7	13
160170	chr3	121735959	121747789	Abca4	chr3	121752173	121754815	.	14	29
510555	chr11	110198299	110202125	Abca5	chr11	110207678	110210606	.	8	27
510524	chr11	110112874	110118731	Abca6	chr11	110108049	110122936	.	21	132
510471	chr11	109953897	109958787	Abca8a	chr11	109735277	109753076	.	21	16
510471	chr11	109953897	109958787	Abca8a	chr11	109967205	109970709	.	35	137
510425	chr11	109856598	109857257	Abca8b	chr11	109857350	109857980	.	18	62
510491	chr11	110021910	110046108	Abca9	chr11	109544563	109555380	.	7	8
396255	chr8	126506963	126517780	Abcb10	chr8	126522236	126526082	.	36	136
396255	chr8	126506963	126517780	Abcb10	chr8	126821029	126840180	.	12	10
84620	chr2	69177068	69180842	Abcb11	chr2	68629100	68652392	.	10	7
84620	chr2	69177068	69180842	Abcb11	chr2	69173440	69183969	.	38	229
223024	chr5	8789234	8799748	Abcb1b	chr5	8804344	8804709	.	8	10
223066	chr5	8893093	8898937	Abcb4	chr5	8891111	8908446	.	7	55
24126	chr1	75174928	75179883	Abcb6	chr1	75172367	75174626	.	21	211
24126	chr1	75174928	75179883	Abcb6	chr1	75439550	75465158	.	4	21
259225	chr5	124533082	124550291	Abcb9	chr5	124529046	124530108	.	18	84
665883	chr16	14360092	14368835	Abcc1	chr16	14359335	14372103	.	22	109
706145	chr17	46463939	46467814	Abcc10	chr17	46441880	46460912	.	6	7
763750	chr19	43854062	43858548	Abcc2	chr19	43845897	43851052	.	41	97
763750	chr19	43854062	43858548	Abcc2	chr19	44557850	44563109	.	3	6
506202	chr11	94251730	94268088	Abcc3	chr11	94249388	94250407	.	14	36
312075	chr6	142648196	142652364	Abcc9	chr6	142474413	142496925	.	4	3
312075	chr6	142648196	142652364	Abcc9	chr6	142643894	142644485	.	13	59
658603	chr15	91021872	91026074	Abcd2	chr15	91012221	91042519	.	6	26
540615	chr12	85950147	85960108	Abcd4	chr12	85939906	85940229	.	10	50
540615	chr12	85950147	85960108	Abcd4	chr12	86567919	86602080	.	5	3
702977	chr17	36103738	36111560	Abcf1	chr17	35633983	35652107	.	5	3
702977	chr17	36103738	36111560	Abcf1	chr17	36117783	36122596	.	24	105
254087	chr5	105407674	105413092	Abcg3	chr5	105405252	105405847	.	17	61
411315	chr9	44096454	44098875	Abcg4	chr9	44091640	44107074	.	26	100
718361	chr17	85069577	85087481	Abcg8	chr17	85087980	85089290	.	11	63
676011	chr16	45740729	45744722	Abhd10	chr16	45745377	45748592	.	5	24
536029	chr12	71254376	71255379	Abhd12b	chr12	71262365	71262836	.	12	44
431346	chr9	106347668	106354721	Abhd14a	chr9	106345712	106366127	.	12	36
337677	chr7	86414228	86419457	Abhd2	chr7	86042303	86055947	.	12	25
724415	chr18	10705074	10718890	Abhd3	chr18	10698107	10701281	.	15	20
724415	chr18	10705074	10718890	Abhd3	chr18	11132666	11148249	.	4	5
435809	chr9	122254694	122262939	Abhd5	chr9	122250418	122265444	.	17	146
435809	chr9	122254694	122262939	Abhd5	chr9	122625419	122635239	.	6	14
69445	chr2	22892728	22899941	Abi1	chr2	22902874	22923561	.	5	32
506527	chr11	95703201	95703900	Abi3	chr11	95686937	95715921	.	5	47
679675	chr16	56471594	56481647	Abi3bp	chr16	56173422	56178628	.	11	9
767947	chr19	57388311	57390564	Ablim1	chr19	57381069	57383066	.	5	91
231431	chr5	36090645	36108581	Ablim2	chr5	36084218	36088163	.	3	10
741565	chr18	62065094	62073009	Ablim3	chr18	61694214	61700908	.	6	6
70608	chr2	26719319	26721390	Abo	chr2	26703811	26719171	.	8	35
500750	chr11	76432608	76438990	Abr	chr11	76431630	76445746	.	35	572
643028	chr15	41700277	41707928	Abra	chr15	41698633	41709439	.	9	30
558481	chr13	23508220	23519319	Abt1	chr13	22110144	22129774	.	15	20
558481	chr13	23508220	23519319	Abt1	chr13	23519329	23524424	.	48	190
295133	chr6	88787467	88794036	Abtb1	chr6	88795704	88802736	.	25	182
95832	chr2	103401266	103412892	Abtb2	chr2	103416076	103420566	.	21	147
95832	chr2	103401266	103412892	Abtb2	chr2	103556697	103569978	.	14	20
221271	chr5	3692427	3698851	AC022236.1	chr5	3698871	3709369	.	21	80
221271	chr5	3692427	3698851	AC022236.1	chr5	3979017	3998572	.	4	5
262217	chr5	135683625	135690397	AC024607.1	chr5	135690717	135691779	.	27	123
221671	chr5	4848569	4858517	AC026231.1	chr5	4225662	4247445	.	9	7
221671	chr5	4848569	4858517	AC026231.1	chr5	5211779	5227026	.	8	4
272078	chr6	18398717	18399841	AC027654.1	chr6	18402789	18404498	.	16	68
149397	chr3	88016445	88020926	AC044864.2	chr3	87793436	87821691	.	12	28
149397	chr3	88016445	88020926	AC044864.2	chr3	88020969	88021259	.	27	121
785423	chrX	53839781	53842317	AC048362.1	chrX	53811508	53834489	.	5	14
549434	chr12	114662157	114664061	AC073553.1	chr12	114658749	114659956	.	29	143
409730	chr9	38880552	38889665	AC073947.1	chr9	38877729	38880130	.	5	12
421235	chr9	75811175	75819095	AC079245.1	chr9	75819869	75822782	.	12	59
284235	chr6	55256281	55264928	AC083946.1	chr6	55255481	55256217	.	24	192
262374	chr5	136311735	136319039	AC084162.1	chr5	136302129	136323807	.	21	139
51365	chr1	161257619	161265216	AC084287.1	chr1	161250699	161254625	.	11	19
11352	chr1	36714088	36725316	AC084389.1	chr1	36702167	36707307	.	15	36
667852	chr16	20677047	20679219	AC087898.1	chr16	20672298	20673896	.	22	149
221260	chr5	3648367	3655626	AC090443.1	chr5	3659014	3662566	.	23	157
221260	chr5	3648367	3655626	AC090443.1	chr5	4016529	4035922	.	4	4
414020	chr9	52562371	52570195	AC091260.1	chr9	51816991	51836377	.	3	3
414020	chr9	52562371	52570195	AC091260.1	chr9	52079158	52088847	.	15	10
414020	chr9	52562371	52570195	AC091260.1	chr9	52215305	52224025	.	5	8
414020	chr9	52562371	52570195	AC091260.1	chr9	52548281	52552961	.	22	227
332015	chr7	68867056	68872523	AC091333.2	chr7	68863911	68885179	.	4	35
332036	chr7	68930185	68944999	AC091333.3	chr7	67933924	67935537	.	5	4
332036	chr7	68930185	68944999	AC091333.3	chr7	68922585	68953574	.	9	46
332026	chr7	68895154	68902034	AC091333.5	chr7	68892667	68894094	.	15	36
438272	chr10	8493351	8498516	AC091522.1	chr10	8502073	8503419	.	19	165
438272	chr10	8493351	8498516	AC091522.1	chr10	9415529	9432147	.	3	3
443987	chr10	26074944	26082554	AC091763.1	chr10	26082961	26087450	.	28	211
443987	chr10	26074944	26082554	AC091763.1	chr10	26594473	26607163	.	8	9
392790	chr8	113559025	113578427	AC093451.1	chr8	113334872	113344426	.	10	6
392790	chr8	113559025	113578427	AC093451.1	chr8	113580019	113583501	.	10	39
392782	chr8	113537324	113540630	AC093451.2	chr8	113541614	113546515	.	19	122
715137	chr17	75052419	75060448	AC098726.1	chr17	75049830	75050541	.	27	118
162641	chr3	129377684	129393405	AC098732.1	chr3	129007482	129013877	.	3	7
16030	chr1	51071680	51079940	AC098743.1	chr1	50350821	50379155	.	3	5
16030	chr1	51071680	51079940	AC098743.1	chr1	51081966	51087784	.	10	51
164391	chr3	134808632	134810637	AC099576.1	chr3	134804072	134807065	.	23	97
339391	chr7	91919947	91927462	AC099599.1	chr7	91892771	91919275	.	6	62
339799	chr7	93446061	93447426	AC099601.1	chr7	93614473	93628683	.	5	6
462636	chr10	84793625	84800718	AC100386.1	chr10	84688592	84693191	.	17	22
462636	chr10	84793625	84800718	AC100386.1	chr10	84787570	84791152	.	14	113
462636	chr10	84793625	84800718	AC100386.1	chr10	85083762	85097048	.	6	26
420887	chr9	74718250	74719458	AC100600.1	chr9	74375228	74384433	.	14	14
420887	chr9	74718250	74719458	AC100600.1	chr9	74715721	74717449	.	50	72
339165	chr7	91315568	91320441	AC101659.1	chr7	91311636	91323535	.	46	230
33694	chr1	106640108	106643433	AC101970.1	chr1	106643867	106653575	.	24	246
331130	chr7	65663579	65665146	AC102205.1	chr7	65665407	65671836	.	19	229
31576	chr1	100445132	100453605	AC102227.1	chr1	100414916	100444220	.	16	33
742703	chr18	65640731	65644306	AC102240.2	chr18	65633209	65635787	.	18	81
742703	chr18	65640731	65644306	AC102240.2	chr18	65906527	65914366	.	9	5
378089	chr8	67617360	67622139	AC102287.1	chr8	67604658	67624346	.	5	24
46718	chr1	146825476	146833578	AC102320.1	chr1	146823634	146844785	.	12	32
517948	chr12	16194540	16197918	AC102435.1	chr12	16188453	16202169	.	6	48
30846	chr1	98190922	98201448	AC102463.1	chr1	98202566	98205050	.	15	28
30846	chr1	98190922	98201448	AC102463.1	chr1	98684198	98701267	.	7	3
30835	chr1	98158745	98165104	AC102463.2	chr1	98150676	98158590	.	4	9
224894	chr5	13902447	13904756	AC102477.1	chr5	13909293	13910693	.	20	37
224551	chr5	12940067	12941439	AC102528.1	chr5	12926357	12939048	.	22	69
2427	chr1	9925467	9933242	AC102570.1	chr1	9919997	9935477	.	27	67
768443	chr19	58983966	58987783	AC102604.1	chr19	58999501	59003499	.	10	51
541204	chr12	87940940	87949571	AC102689.1	chr12	87950015	87953930	.	53	383
368791	chr8	37887936	37898697	AC102761.1	chr8	37422220	37438255	.	6	5
368791	chr8	37887936	37898697	AC102761.1	chr8	37737290	37752124	.	7	18
368791	chr8	37887936	37898697	AC102761.1	chr8	37880724	37880998	.	19	54
368791	chr8	37887936	37898697	AC102761.1	chr8	38131759	38140587	.	14	19
622818	chr14	103378035	103382291	AC102815.1	chr14	102446088	102468068	.	5	2
622818	chr14	103378035	103382291	AC102815.1	chr14	103178119	103183950	.	10	11
622818	chr14	103378035	103382291	AC102815.1	chr14	103373955	103390229	.	6	16
372253	chr8	48525051	48534066	AC102862.1	chr8	48534820	48535224	.	14	196
728360	chr18	22553477	22558380	AC103351.1	chr18	22545553	22548982	.	15	43
348835	chr7	121470505	121471174	AC103388.1	chr7	121453297	121473894	.	10	29
716309	chr17	78697640	78704794	AC103598.1	chr17	78416485	78420509	.	3	4
716309	chr17	78697640	78704794	AC103598.1	chr17	78691769	78711114	.	3	42
941	chr1	5633919	5636949	AC103663.1	chr1	5631439	5645905	.	6	107
246408	chr5	82158053	82165514	AC104196.1	chr5	82166537	82168847	.	3	5
293373	chr6	83038653	83044226	AC104324.1	chr6	83032661	83048641	.	12	39
656047	chr15	82142956	82150773	AC104325.1	chr15	82859036	82877311	.	5	10
390131	chr8	105008227	105014246	AC105256.1	chr8	104980152	105005226	.	4	10
390153	chr8	105079709	105096536	AC105256.2	chr8	105071079	105075570	.	52	54
390153	chr8	105079709	105096536	AC105256.2	chr8	105857060	105878013	.	3	5
10680	chr1	34486207	34505447	AC106841.1	chr1	34466996	34474065	.	15	27
128620	chr3	26522733	26528332	AC107456.1	chr3	27620144	27642282	.	2	6
332081	chr7	69120480	69130407	AC107641.2	chr7	68545634	68554921	.	4	5
332081	chr7	69120480	69130407	AC107641.2	chr7	69111540	69113589	.	16	46
332068	chr7	69071112	69086679	AC107641.3	chr7	69088052	69089814	.	7	9
39775	chr1	124989540	124994550	AC107678.1	chr1	124983381	125000549	.	23	101
734575	chr18	41011322	41014990	AC107756.1	chr18	41010767	41030402	.	16	14
242524	chr5	69730548	69741163	AC107770.1	chr5	69727374	69729428	.	19	58
242524	chr5	69730548	69741163	AC107770.1	chr5	69901237	69919923	.	11	9
768980	chr19	60648857	60658026	AC108409.1	chr19	60643609	60648635	.	21	164
750996	chr19	4214400	4218884	AC109138.1	chr19	4219836	4226778	.	34	184
252649	chr5	100928673	100930885	AC109196.1	chr5	100932027	100936831	.	15	47
42481	chr1	133395001	133402248	AC109299.1	chr1	133387411	133407036	.	9	50
159916	chr3	120931622	120937125	AC110195.1	chr3	120930215	120930939	.	17	66
638932	chr15	29634139	29645328	AC110374.1	chr15	29626898	29634089	.	2	11
337626	chr7	86175578	86180842	AC110520.1	chr7	86166482	86168773	.	14	95
588210	chr13	115370163	115373912	AC110817.1	chr13	115359967	115378881	.	18	88
337739	chr7	86647810	86661751	AC110909.1	chr7	86645883	86646480	.	18	96
159465	chr3	119533534	119535320	AC111029.1	chr3	119541608	119544125	.	12	61
258291	chr5	120734599	120738593	AC111115.1	chr5	120451892	120466137	.	9	8
258291	chr5	120734599	120738593	AC111115.1	chr5	120745275	120748296	.	30	138
138122	chr3	54959571	54968383	AC111132.1	chr3	54968634	54970269	.	40	148
138122	chr3	54959571	54968383	AC111132.1	chr3	55157434	55172514	.	5	11
420163	chr9	72358114	72364264	AC111135.1	chr9	72368570	72370952	.	14	83
549107	chr12	113347426	113350186	AC112520.1	chr12	113342806	113343264	.	9	29
227610	chr5	22143864	22153447	AC112688.1	chr5	22356565	22359295	.	8	7
13357	chr1	43093070	43098267	AC112941.1	chr1	43101674	43102633	.	34	155
305148	chr6	120067338	120069278	AC113092.1	chr6	120055993	120077686	.	9	40
760975	chr19	34932655	34951001	AC113244.1	chr19	34922063	34926032	.	12	36
417035	chr9	62089749	62091792	AC113291.1	chr9	62083578	62089520	.	11	144
265041	chr5	147067377	147076492	AC113316.1	chr5	147063205	147080904	.	21	61
624624	chr14	108777316	108779913	AC114406.1	chr14	108781041	108782447	.	11	13
371831	chr8	47164521	47168726	AC114558.1	chr8	47159970	47162360	.	19	502
395491	chr8	123235347	123244687	AC114819.1	chr8	123246805	123247252	.	25	73
129200	chr3	28313478	28319940	AC114825.1	chr3	28056910	28070080	.	6	4
129200	chr3	28313478	28319940	AC114825.1	chr3	28311112	28326510	.	19	126
395890	chr8	124991453	124996488	AC114917.1	chr8	125001164	125015745	.	14	73
664030	chr16	8623124	8626607	AC115005.1	chr16	8616172	8627206	.	18	60
277372	chr6	34309582	34314119	AC115767.1	chr6	34308816	34309161	.	35	312
277372	chr6	34309582	34314119	AC115767.1	chr6	34688915	34705275	.	4	6
380607	chr8	75538829	75548553	AC115798.1	chr8	75532157	75549775	.	16	66
398143	chr9	4271382	4271657	AC115802.1	chr9	4262569	4273868	.	9	49
244095	chr5	74488046	74489683	AC115823.1	chr5	74490541	74491317	.	37	106
158778	chr3	117550553	117554668	AC115933.1	chr3	117544021	117557317	.	16	83
375198	chr8	59037892	59040334	AC116121.1	chr8	59032972	59048337	.	8	25
228350	chr5	24672727	24683063	AC116151.1	chr5	24670948	24671964	.	25	101
228350	chr5	24672727	24683063	AC116151.1	chr5	24928091	24935140	.	4	6
741415	chr18	61552079	61560758	AC116595.1	chr18	61563527	61572424	.	10	45
136997	chr3	51540753	51544818	AC116729.1	chr3	51526173	51534647	.	11	39
699947	chr17	24436832	24443452	AC117577.1	chr17	24426247	24427588	.	16	130
699925	chr17	24369518	24372367	AC117577.2	chr17	24346715	24363776	.	4	28
249252	chr5	90761476	90765097	AC117578.1	chr5	90755765	90760022	.	9	41
332121	chr7	69229778	69234164	AC117644.2	chr7	69217305	69241349	.	19	26
332103	chr7	69190810	69191295	AC117644.4	chr7	69193350	69194539	.	29	104
653963	chr15	74389366	74402105	AC117657.1	chr15	74386314	74389137	.	7	67
227979	chr5	23355500	23361917	AC117663.1	chr5	22991392	23005941	.	3	6
227979	chr5	23355500	23361917	AC117663.1	chr5	23376312	23377581	.	8	32
227979	chr5	23355500	23361917	AC117663.1	chr5	23681581	23687420	.	7	17
400347	chr9	10288539	10292517	AC117684.2	chr9	10283208	10306013	.	6	8
655314	chr15	79423572	79430479	AC117806.1	chr15	79417488	79422719	.	36	48
393114	chr8	114856761	114860185	AC118193.1	chr8	114861326	114862240	.	54	168
544624	chr12	98244810	98250695	AC118561.1	chr12	97982286	98001430	.	5	9
544624	chr12	98244810	98250695	AC118561.1	chr12	98239354	98242543	.	11	29
680938	chr16	60367435	60369805	AC118603.1	chr16	60361437	60365123	.	7	15
128910	chr3	27480255	27485957	AC118696.1	chr3	27827479	27853078	.	6	8
320990	chr7	26611849	26620735	AC119211.1	chr7	26607097	26631101	.	11	19
331997	chr7	68827787	68831921	AC119249.1	chr7	68818926	68834525	.	33	57
332007	chr7	68844895	68855381	AC119249.2	chr7	68607038	68626991	.	3	7
332007	chr7	68844895	68855381	AC119249.2	chr7	68841264	68842410	.	20	22
331996	chr7	68826175	68827786	AC119249.3	chr7	68831922	68833713	.	18	66
331994	chr7	68812177	68818925	AC119249.5	chr7	68806640	68808507	.	18	81
236605	chr5	51611648	51616962	AC119939.1	chr5	51603739	51607840	.	7	12
538014	chr12	77427530	77436318	AC120002.1	chr12	76822318	76834328	.	6	6
538014	chr12	77427530	77436318	AC120002.1	chr12	77406246	77426943	.	9	64
160476	chr3	122716145	122718577	AC121540.1	chr3	122718967	122720932	.	9	61
596260	chr14	21519992	21521244	AC121599.1	chr14	21374907	21383281	.	7	8
708011	chr17	52544044	52544848	AC121600.1	chr17	52338661	52360683	.	8	10
708011	chr17	52544044	52544848	AC121600.1	chr17	52546158	52546758	.	33	44
387035	chr8	95431683	95440910	AC121604.1	chr8	95442212	95447476	.	6	14
548436	chr12	110948674	110957929	AC121784.4	chr12	110938542	110947193	.	21	123
548443	chr12	110983933	110990360	AC121784.5	chr12	110078624	110080716	.	5	8
548443	chr12	110983933	110990360	AC121784.5	chr12	110968621	110971363	.	22	91
548443	chr12	110983933	110990360	AC121784.5	chr12	111181093	111189397	.	6	17
722324	chr18	4609538	4617509	AC121802.1	chr18	4338438	4351444	.	6	16
722324	chr18	4609538	4617509	AC121802.1	chr18	4605048	4633738	.	34	136
641471	chr15	37299289	37301303	AC121814.1	chr15	37288165	37308927	.	19	271
641471	chr15	37299289	37301303	AC121814.1	chr15	37829059	37836390	.	12	25
732773	chr18	35423987	35427934	AC121874.1	chr18	35435140	35436515	.	13	110
732773	chr18	35423987	35427934	AC121874.1	chr18	35675969	35691157	.	11	4
60705	chr1	190343015	190349036	AC121892.1	chr1	189857719	189866157	.	7	6
60705	chr1	190343015	190349036	AC121892.1	chr1	190350083	190353129	.	46	142
60705	chr1	190343015	190349036	AC121892.1	chr1	191189568	191202404	.	8	16
295716	chr6	90629130	90632051	AC121954.1	chr6	90626183	90627102	.	27	372
241074	chr5	65031355	65040220	AC122043.1	chr5	64792488	64825702	.	8	16
241074	chr5	65031355	65040220	AC122043.1	chr5	65048525	65049622	.	21	125
417376	chr9	63289338	63297204	AC122057.1	chr9	63300464	63302060	.	14	253
158991	chr3	118137374	118144577	AC122183.1	chr3	118145873	118164118	.	13	30
158991	chr3	118137374	118144577	AC122183.1	chr3	118818191	118836790	.	10	9
333263	chr7	72883726	72885414	AC122184.1	chr7	72889632	72899356	.	44	120
333263	chr7	72883726	72885414	AC122184.1	chr7	73124648	73153787	.	14	25
476302	chr10	126146401	126148746	AC122210.1	chr10	125023665	125048480	.	2	4
476302	chr10	126146401	126148746	AC122210.1	chr10	126155113	126156733	.	45	287
690682	chr16	89906509	89908231	AC122218.1	chr16	89908323	89928990	.	18	74
700498	chr17	26713954	26724642	AC122252.1	chr17	26698998	26712131	.	6	74
362357	chr8	16166200	16171745	AC122323.1	chr8	15568128	15581003	.	4	2
362357	chr8	16166200	16171745	AC122323.1	chr8	16156383	16162137	.	6	11
290226	chr6	73339184	73346654	AC122362.1	chr6	73329950	73349083	.	21	162
464997	chr10	92048335	92051827	AC122372.1	chr10	91854651	91863322	.	4	7
464997	chr10	92048335	92051827	AC122372.1	chr10	92054957	92060716	.	17	41
324257	chr7	37206293	37221539	AC122376.1	chr7	36812842	36833101	.	3	3
324257	chr7	37206293	37221539	AC122376.1	chr7	36934784	36936250	.	8	11
324257	chr7	37206293	37221539	AC122376.1	chr7	37224784	37230144	.	28	95
340836	chr7	96437790	96441741	AC122386.1	chr7	96442671	96452540	.	55	259
340836	chr7	96437790	96441741	AC122386.1	chr7	96554601	96569179	.	7	26
340836	chr7	96437790	96441741	AC122386.1	chr7	97020263	97045928	.	4	4
570147	chr13	60384760	60398966	AC122402.1	chr13	60536955	60560022	.	4	12
639045	chr15	29964898	29969779	AC122448.1	chr15	29955993	29959729	.	34	103
700172	chr17	25378174	25385105	AC122454.1	chr17	25370655	25390787	.	6	31
417787	chr9	64813621	64821407	AC122463.1	chr9	64822717	64844755	.	12	107
129322	chr3	28642285	28645666	AC122490.1	chr3	28061480	28070901	.	9	7
129322	chr3	28642285	28645666	AC122490.1	chr3	28471508	28485424	.	8	19
129322	chr3	28642285	28645666	AC122490.1	chr3	28645804	28646765	.	41	189
309081	chr6	133140193	133143518	AC122520.1	chr6	133145902	133149161	.	14	63
265853	chr5	149956016	149957807	AC122546.2	chr5	149962105	149963231	.	17	90
253848	chr5	104724403	104726744	AC122775.1	chr5	104727802	104734305	.	36	69
229750	chr5	30016111	30018380	AC122782.1	chr5	29768739	29777531	.	3	6
229750	chr5	30016111	30018380	AC122782.1	chr5	30012142	30013008	.	6	39
362103	chr8	15416609	15419152	AC122806.1	chr8	15408208	15415680	.	15	55
515312	chr12	8304247	8305978	AC122860.1	chr12	8059679	8080028	.	11	18
515312	chr12	8304247	8305978	AC122860.1	chr12	8309453	8313198	.	66	226
581784	chr13	95284210	95291521	AC123043.1	chr13	95280935	95292878	.	17	82
455671	chr10	60664277	60669165	AC123530.1	chr10	59945759	59953235	.	2	8
455671	chr10	60664277	60669165	AC123530.1	chr10	60641548	60674812	.	15	209
455671	chr10	60664277	60669165	AC123530.1	chr10	60777250	60802543	.	8	48
455671	chr10	60664277	60669165	AC123530.1	chr10	61247808	61271600	.	3	12
416987	chr9	61968732	61972111	AC123610.1	chr9	60873701	60881117	.	4	4
416987	chr9	61968732	61972111	AC123610.1	chr9	61972570	61983878	.	15	127
416987	chr9	61968732	61972111	AC123610.1	chr9	62204699	62222229	.	7	8
570225	chr13	60629253	60631645	AC123619.1	chr13	60625560	60628349	.	58	217
241935	chr5	68016301	68024198	AC123662.1	chr5	68028862	68029351	.	12	48
241935	chr5	68016301	68024198	AC123662.1	chr5	68433118	68460833	.	12	11
333027	chr7	72095797	72108331	AC123823.1	chr7	72089014	72109250	.	7	70
546079	chr12	102789689	102798078	AC123824.1	chr12	102798468	102799690	.	14	117
345681	chr7	111335736	111340870	AC123830.1	chr7	111324414	111346478	.	7	28
392267	chr8	111945071	111955519	AC123838.1	chr8	111942166	111958172	.	21	44
763896	chr19	44357363	44363540	AC123853.1	chr19	44343182	44350799	.	8	8
763899	chr19	44376231	44379019	AC123853.2	chr19	44379726	44380604	.	16	58
150990	chr3	93236992	93238762	AC123859.1	chr3	93234248	93234933	.	22	147
27324	chr1	84691552	84694285	AC123882.1	chr1	84675252	84680822	.	5	19
625618	chr14	111681009	111681541	AC123985.1	chr14	111706889	111713501	.	8	12
160645	chr3	123210079	123216455	AC124005.1	chr3	123219518	123222661	.	36	114
160645	chr3	123210079	123216455	AC124005.1	chr3	123977942	123989442	.	11	7
121774	chr3	6335767	6340922	AC124080.1	chr3	5788647	5801287	.	10	3
121774	chr3	6335767	6340922	AC124080.1	chr3	6328460	6331623	.	22	16
121774	chr3	6335767	6340922	AC124080.1	chr3	7008756	7012782	.	7	3
468035	chr10	101233568	101236089	AC124115.1	chr10	101228071	101233312	.	15	30
515123	chr12	7747484	7749835	AC124134.1	chr12	7755590	7755957	.	18	31
675599	chr16	44554232	44569900	AC124180.1	chr16	44553082	44553971	.	7	37
745457	chr18	74026476	74034416	AC124367.1	chr18	74025296	74026006	.	8	34
751589	chr19	6563142	6569759	AC124394.1	chr19	6549880	6560012	.	27	90
539491	chr12	82266102	82270980	AC124398.1	chr12	82264449	82265359	.	8	43
736605	chr18	47303274	47317235	AC124466.1	chr18	47300556	47301131	.	13	29
252529	chr5	100534633	100538956	AC124480.1	chr5	100528312	100543833	.	56	276
40706	chr1	127932923	127940144	AC124481.1	chr1	127921125	127929583	.	3	11
747800	chr18	82187823	82190651	AC124526.1	chr18	81288310	81307209	.	4	8
747800	chr18	82187823	82190651	AC124526.1	chr18	82182544	82184772	.	50	567
747800	chr18	82187823	82190651	AC124526.1	chr18	82621726	82634263	.	6	10
736328	chr18	46414454	46421306	AC124717.1	chr18	46407309	46422281	.	33	271
553553	chr13	8920450	8932758	AC124732.1	chr13	8919400	8919981	.	7	28
614892	chr14	79762093	79767164	AC124745.1	chr14	79025753	79041289	.	3	8
614892	chr14	79762093	79767164	AC124745.1	chr14	79756442	79770479	.	17	59
644632	chr15	46264775	46267418	AC124746.1	chr15	46262798	46274691	.	18	65
125611	chr3	17689925	17696145	AC124807.1	chr3	17698708	17699629	.	17	38
474578	chr10	121055471	121060218	AC124992.1	chr10	121046790	121052977	.	21	98
443277	chr10	23912870	23915477	AC125010.1	chr10	23905080	23910554	.	21	66
443277	chr10	23912870	23915477	AC125010.1	chr10	24162281	24164924	.	5	3
678778	chr16	53880405	53889988	AC125028.1	chr16	53895634	53901480	.	5	6
735017	chr18	42446194	42463622	AC125110.1	chr18	42479173	42488411	.	9	19
735017	chr18	42446194	42463622	AC125110.1	chr18	42685900	42689899	.	5	7
13680	chr1	43972522	43978446	AC125134.1	chr1	43803573	43820407	.	7	8
13680	chr1	43972522	43978446	AC125134.1	chr1	43968711	43971578	.	31	182
43999	chr1	138591447	138612442	AC125186.1	chr1	138612595	138614185	.	10	26
44012	chr1	138646290	138656057	AC125186.2	chr1	138445765	138450320	.	5	9
44012	chr1	138646290	138656057	AC125186.2	chr1	138657071	138661847	.	22	96
464842	chr10	91597559	91606510	AC125204.1	chr10	91587603	91615315	.	18	46
553589	chr13	9049355	9063807	AC125484.1	chr13	9067050	9074007	.	16	57
622003	chr14	101097906	101100118	AC126033.1	chr14	101105377	101109235	.	12	39
456046	chr10	62020191	62023925	AC126428.1	chr10	62009860	62039276	.	33	153
348053	chr7	118927364	118947748	AC126435.1	chr7	118948082	118952482	.	8	5
348053	chr7	118927364	118947748	AC126435.1	chr7	119496599	119505999	.	4	5
231227	chr5	35356921	35364558	AC126447.1	chr5	35342809	35372639	.	10	61
567626	chr13	51859398	51882258	AC126547.1	chr13	51882956	51887490	.	14	81
567626	chr13	51859398	51882258	AC126547.1	chr13	52258285	52273068	.	6	15
764895	chr19	47989376	47995182	AC126679.1	chr19	47337596	47345871	.	6	12
764895	chr19	47989376	47995182	AC126679.1	chr19	47751567	47763331	.	5	13
764895	chr19	47989376	47995182	AC126679.1	chr19	47986241	47989223	.	31	360
614525	chr14	78644574	78650129	AC126690.1	chr14	78639436	78661203	.	14	113
714072	chr17	71587154	71590543	AC126942.1	chr17	71583377	71592567	.	22	162
391822	chr8	110362244	110369022	AC127086.1	chr8	110369259	110372160	.	8	46
392109	chr8	111459843	111461263	AC127258.1	chr8	110735816	110751948	.	3	6
392109	chr8	111459843	111461263	AC127258.1	chr8	111222905	111244865	.	10	11
341898	chr7	99545581	99550898	AC127299.1	chr7	99263803	99298805	.	17	13
341898	chr7	99545581	99550898	AC127299.1	chr7	99542895	99543964	.	27	102
734697	chr18	41354999	41357766	AC127323.1	chr18	41353243	41353593	.	7	24
393080	chr8	114741738	114743229	AC127366.1	chr8	114736167	114760698	.	17	176
391181	chr8	108178089	108185890	AC127419.1	chr8	108172651	108189277	.	20	78
346645	chr7	114460369	114463621	AC127431.1	chr7	114646156	114673321	.	6	3
357921	chr7	151194130	151196211	AC127546.1	chr7	151814464	151832375	.	7	6
388167	chr8	99176937	99185671	AC128668.1	chr8	99171049	99174436	.	23	33
662471	chr16	3925954	3933874	AC129021.1	chr16	3934554	3942055	.	12	61
662471	chr16	3925954	3933874	AC129021.1	chr16	4241809	4271037	.	6	7
719136	chr17	87576959	87592401	AC129309.1	chr17	87568331	87576229	.	6	9
656284	chr15	82782857	82792893	AC129563.1	chr15	82150933	82166965	.	9	17
656284	chr15	82782857	82792893	AC129563.1	chr15	82769374	82777860	.	32	72
464012	chr10	89184156	89189367	AC130216.1	chr10	89171459	89174198	.	8	41
583052	chr13	99328218	99334191	AC130536.1	chr13	99320310	99342515	.	10	32
314387	chr7	3597977	3610776	AC130680.1	chr7	4092878	4116074	.	10	21
387932	chr8	98484503	98488854	AC130723.1	chr8	98183751	98200096	.	8	7
387932	chr8	98484503	98488854	AC130723.1	chr8	98479921	98491875	.	73	494
534557	chr12	66643231	66649225	AC131332.1	chr12	66650511	66654859	.	31	72
43450	chr1	136705392	136711179	AC131591.1	chr1	136703671	136722790	.	5	52
466158	chr10	95626189	95632481	AC131596.1	chr10	95613204	95636556	.	54	159
466158	chr10	95626189	95632481	AC131596.1	chr10	95877469	95888376	.	13	13
144421	chr3	72948240	72954316	AC131665.1	chr3	72943565	72945886	.	20	60
729153	chr18	24712420	24718244	AC131713.1	chr18	24196055	24200196	.	16	34
729153	chr18	24712420	24718244	AC131713.1	chr18	24462523	24464911	.	19	17
729153	chr18	24712420	24718244	AC131713.1	chr18	24721559	24724764	.	23	64
310601	chr6	138128365	138140064	AC131766.1	chr6	137802285	137813180	.	5	3
310601	chr6	138128365	138140064	AC131766.1	chr6	138122127	138149692	.	8	129
434056	chr9	116129820	116136209	AC131777.1	chr9	116126043	116140037	.	5	10
34016	chr1	107469104	107472506	AC132082.1	chr1	107475070	107479206	.	39	211
240894	chr5	64491477	64496652	AC132271.1	chr5	64291635	64301319	.	7	19
240894	chr5	64491477	64496652	AC132271.1	chr5	64473755	64481434	.	22	19
675409	chr16	44009414	44016322	AC132310.1	chr16	44016463	44018667	.	9	84
257811	chr5	118856851	118869055	AC132338.1	chr5	118840556	118845922	.	16	72
257811	chr5	118856851	118869055	AC132338.1	chr5	120091306	120102561	.	2	5
523699	chr12	33740648	33747547	AC132354.1	chr12	33749808	33755430	.	11	301
523699	chr12	33740648	33747547	AC132354.1	chr12	34016775	34020756	.	7	7
700018	chr17	24730200	24732120	AC132367.1	chr17	24733678	24737431	.	26	89
662506	chr16	4056412	4058415	AC132380.1	chr16	3835156	3852127	.	8	9
662506	chr16	4056412	4058415	AC132380.1	chr16	4053222	4063198	.	18	231
662506	chr16	4056412	4058415	AC132380.1	chr16	4474596	4475922	.	9	7
662506	chr16	4056412	4058415	AC132380.1	chr16	4546963	4574364	.	6	7
274053	chr6	24085056	24095500	AC132439.1	chr6	24096300	24103334	.	4	9
469450	chr10	105286900	105291258	AC132471.1	chr10	105284138	105306931	.	21	163
383267	chr8	83242901	83247697	AC132606.1	chr8	83249882	83252346	.	12	52
383267	chr8	83242901	83247697	AC132606.1	chr8	83511484	83522141	.	6	4
538220	chr12	78215679	78219369	AC133174.1	chr12	78221526	78222557	.	18	79
169771	chr3	150686164	150688206	AC133201.1	chr3	150678031	150691232	.	5	17
357888	chr7	151064892	151066322	AC133502.1	chr7	151068814	151071473	.	13	120
755287	chr19	18002004	18009031	AC133509.1	chr19	17992845	18001802	.	4	15
755274	chr19	17965805	17970349	AC133509.2	chr19	17959539	17974135	.	7	16
222714	chr5	7887886	7890638	AC133514.1	chr5	7881038	7910952	.	40	110
668102	chr16	21542729	21550033	AC133597.1	chr16	21553319	21562138	.	9	45
668102	chr16	21542729	21550033	AC133597.1	chr16	21718566	21728476	.	5	5
53382	chr1	166954310	166955650	AC133891.1	chr1	166945143	166948379	.	8	65
224298	chr5	12153483	12155599	AC134325.1	chr5	12146908	12150168	.	10	11
460184	chr10	75412841	75418310	AC134382.1	chr10	75434491	75437743	.	26	31
367912	chr8	35356356	35359363	AC134443.1	chr8	35353208	35356159	.	31	109
367912	chr8	35356356	35359363	AC134443.1	chr8	35646701	35658353	.	7	7
273585	chr6	22737261	22741565	AC134445.1	chr6	22741636	22750931	.	13	23
745379	chr18	73781991	73785302	AC134447.1	chr18	73334532	73347864	.	9	20
745379	chr18	73781991	73785302	AC134447.1	chr18	73609512	73625300	.	10	21
745379	chr18	73781991	73785302	AC134447.1	chr18	73770469	73772868	.	22	77
685390	chr16	73967986	73974910	AC134452.1	chr16	73960965	73964713	.	24	13
318907	chr7	18600067	18604619	AC134475.1	chr7	18595273	18599032	.	9	106
733760	chr18	38626305	38628501	AC134576.1	chr18	38625415	38631520	.	55	343
733760	chr18	38626305	38628501	AC134576.1	chr18	38709185	38713166	.	7	21
391751	chr8	110128780	110132619	AC134855.1	chr8	110132725	110133552	.	10	87
391751	chr8	110128780	110132619	AC134855.1	chr8	110498094	110504198	.	3	7
391751	chr8	110128780	110132619	AC134855.1	chr8	111142220	111152710	.	4	8
244651	chr5	76297124	76308464	AC134903.1	chr5	76312132	76313595	.	40	152
244651	chr5	76297124	76308464	AC134903.1	chr5	76831218	76836220	.	5	7
700285	chr17	25881586	25891100	AC134908.1	chr17	25904001	25910638	.	18	86
700285	chr17	25881586	25891100	AC134908.1	chr17	26417583	26439972	.	6	3
163581	chr3	132374806	132387044	AC135118.1	chr3	132387077	132388735	.	36	207
581596	chr13	94692420	94707129	AC136976.1	chr13	94708385	94712817	.	12	54
582353	chr13	97126883	97129420	AC137692.1	chr13	97112901	97142703	.	16	44
131389	chr3	34489072	34489781	AC137708.1	chr3	34490127	34493949	.	52	137
726260	chr18	16326621	16328775	AC138299.1	chr18	16329383	16332549	.	22	121
380838	chr8	76164580	76169961	AC138317.1	chr8	76182890	76185464	.	7	8
337623	chr7	86151822	86166481	AC138376.1	chr7	86168774	86175577	.	21	109
337623	chr7	86151822	86166481	AC138376.1	chr7	86374117	86401345	.	5	9
641305	chr15	36728257	36736129	AC138604.1	chr15	36724858	36745016	.	9	55
679345	chr16	55493453	55495593	AC138722.1	chr16	55485348	55490078	.	26	212
763708	chr19	43693776	43710527	AC138790.1	chr19	43674911	43678180	.	11	31
149259	chr3	87419326	87423366	AC139241.1	chr3	87424259	87426900	.	7	52
661058	chr15	99451382	99453048	AC139317.1	chr15	99438939	99450275	.	54	276
548162	chr12	109949455	109964691	AC139568.1	chr12	109966085	109982821	.	7	31
741247	chr18	60968511	60972246	AC139759.1	chr18	60973179	60975713	.	28	69
304639	chr6	118378797	118379699	AC140192.1	chr6	118379884	118388559	.	96	78
658162	chr15	89718610	89719901	AC140313.1	chr15	89715698	89724638	.	11	51
623768	chr14	106215886	106221229	AC140340.1	chr14	106202266	106223575	.	15	36
474412	chr10	120410601	120416242	AC140381.1	chr10	120399884	120406631	.	5	9
165257	chr3	137284853	137285855	AC140486.1	chr3	136692373	136715472	.	2	8
165257	chr3	137284853	137285855	AC140486.1	chr3	137274297	137283895	.	7	189
245033	chr5	77699227	77709259	AC141469.1	chr5	77398293	77422630	.	2	8
245033	chr5	77699227	77709259	AC141469.1	chr5	77711255	77712075	.	12	42
732982	chr18	36112260	36113840	AC141471.1	chr18	36119297	36122492	.	5	12
349974	chr7	124917094	124923294	AC141566.1	chr7	124914390	124914701	.	6	14
390216	chr8	105254990	105257832	AC141869.1	chr8	105254215	105259331	.	42	224
748107	chr18	83144884	83146621	AC142100.1	chr18	82942844	82952281	.	3	5
547353	chr12	107099539	107104199	AC144543.1	chr12	107085917	107122010	.	16	42
700616	chr17	27083245	27086616	AC144621.1	chr17	27101478	27104586	.	20	62
307430	chr6	128038055	128045351	AC144778.1	chr6	128030331	128051977	.	18	147
57179	chr1	178808832	178811037	AC144905.1	chr1	178800742	178807031	.	8	30
717608	chr17	82633797	82641429	AC146595.1	chr17	82641575	82642642	.	4	10
303639	chr6	115046547	115051258	AC147047.1	chr6	115039101	115046533	.	22	192
566665	chr13	48631838	48633910	AC147162.1	chr13	48623950	48628025	.	5	10
315297	chr7	6754533	6766353	AC149277.1	chr7	6753063	6770540	.	8	41
732331	chr18	33953831	33955048	AC150277.1	chr18	33959325	33975777	.	3	18
344648	chr7	108030370	108033373	AC150744.1	chr7	107812190	107825419	.	9	10
344648	chr7	108030370	108033373	AC150744.1	chr7	108025885	108028543	.	36	493
344648	chr7	108030370	108033373	AC150744.1	chr7	108500947	108511019	.	9	10
750314	chr18	89900197	89906811	AC151406.1	chr18	89893176	89899807	.	10	214
256572	chr5	113685085	113698204	AC151577.1	chr5	114250780	114274890	.	5	7
318963	chr7	18769177	18771418	AC151983.1	chr7	18762382	18763924	.	37	84
461288	chr10	79964171	79968636	AC152058.1	chr10	79948396	79955845	.	25	250
461265	chr10	79838497	79847914	AC152062.1	chr10	79853814	79854184	.	9	53
548415	chr12	110853449	110859485	AC152063.1	chr12	110845415	110849073	.	31	46
548415	chr12	110853449	110859485	AC152063.1	chr12	111181093	111182886	.	3	4
642373	chr15	40014485	40020982	AC152394.1	chr15	40002304	40008249	.	3	12
463032	chr10	86165647	86169636	AC152453.1	chr10	86162688	86163040	.	35	192
466402	chr10	96315937	96319709	AC152946.1	chr10	95117865	95134294	.	4	3
466402	chr10	96315937	96319709	AC152946.1	chr10	96320780	96324777	.	29	115
298551	chr6	99432322	99434938	AC152987.1	chr6	98700760	98724097	.	7	13
298551	chr6	99432322	99434938	AC152987.1	chr6	99430962	99439017	.	25	68
455829	chr10	61233218	61237490	AC153136.1	chr10	61237635	61239692	.	21	126
541308	chr12	88371111	88380093	AC153147.1	chr12	88076299	88101592	.	12	15
541308	chr12	88371111	88380093	AC153147.1	chr12	88382011	88389047	.	26	121
476079	chr10	125471485	125474025	AC153489.1	chr10	125475003	125475429	.	4	7
442320	chr10	20944473	20947408	AC153556.1	chr10	20401220	20426438	.	6	5
442320	chr10	20944473	20947408	AC153556.1	chr10	20714652	20724379	.	16	14
442320	chr10	20944473	20947408	AC153556.1	chr10	20936962	20964772	.	42	267
442320	chr10	20944473	20947408	AC153556.1	chr10	21231317	21245349	.	5	9
535827	chr12	70659965	70664158	AC153658.1	chr12	70639154	70657760	.	12	55
8233	chr1	27127861	27135273	AC153790.1	chr1	27140470	27143874	.	9	27
282001	chr6	48362175	48373253	AC153815.1	chr6	48358226	48375039	.	14	182
283011	chr6	51570624	51575618	AC153877.1	chr6	51580108	51591308	.	4	30
278176	chr6	36641730	36653007	AC153902.1	chr6	35958049	35967142	.	2	8
278176	chr6	36641730	36653007	AC153902.1	chr6	36845659	36856288	.	4	14
275727	chr6	29100257	29109038	AC153909.1	chr6	29090397	29098796	.	5	12
303163	chr6	113477947	113480842	AC153910.1	chr6	113471982	113491356	.	37	126
452790	chr10	51746825	51754804	AC153950.1	chr10	51756529	51759289	.	4	21
444602	chr10	27929192	27935898	AC153972.1	chr10	27924360	27928308	.	29	114
444602	chr10	27929192	27935898	AC153972.1	chr10	28066003	28074026	.	13	10
444602	chr10	27929192	27935898	AC153972.1	chr10	28185372	28195936	.	4	9
443571	chr10	24768146	24778876	AC153974.1	chr10	24760110	24780941	.	18	22
305491	chr6	121274607	121279166	AC153982.1	chr6	121284301	121301363	.	21	112
226005	chr5	17278418	17284995	AC154124.1	chr5	17276298	17277026	.	23	71
713997	chr17	71306749	71309373	AC154187.1	chr17	70859882	70868257	.	3	3
713997	chr17	71306749	71309373	AC154187.1	chr17	71302529	71319876	.	5	44
706941	chr17	49325512	49326764	AC154247.1	chr17	49321730	49331430	.	11	26
681757	chr16	62806991	62812839	AC154309.1	chr16	62815261	62817919	.	29	62
664631	chr16	10273574	10280603	AC154311.1	chr16	10498642	10518072	.	3	21
598261	chr14	28192652	28194347	AC154327.1	chr14	28045237	28050337	.	6	16
598261	chr14	28192652	28194347	AC154327.1	chr14	28196930	28201862	.	21	161
556205	chr13	16928668	16931355	AC154368.1	chr13	16576714	16577235	.	3	8
556205	chr13	16928668	16931355	AC154368.1	chr13	16920025	16925304	.	11	60
556205	chr13	16928668	16931355	AC154368.1	chr13	17691053	17702150	.	5	3
542907	chr12	93028235	93030663	AC154375.1	chr12	92640102	92650455	.	3	10
542907	chr12	93028235	93030663	AC154375.1	chr12	93030706	93033073	.	71	407
597724	chr14	26346980	26361857	AC154455.1	chr14	25330154	25345608	.	4	18
597724	chr14	26346980	26361857	AC154455.1	chr14	25799898	25816704	.	10	17
597724	chr14	26346980	26361857	AC154455.1	chr14	26062787	26072915	.	7	12
597724	chr14	26346980	26361857	AC154455.1	chr14	26330563	26345523	.	10	138
580051	chr13	89674050	89685905	AC154460.1	chr13	88920771	88924977	.	4	3
680698	chr16	59662195	59672189	AC154473.1	chr16	59652949	59676872	.	12	17
522833	chr12	31142039	31152141	AC154485.1	chr12	30355239	30374712	.	5	4
541873	chr12	90080688	90087054	AC154495.1	chr12	90077644	90080110	.	27	164
599359	chr14	31384856	31387568	AC154646.1	chr14	31374791	31379902	.	27	135
694182	chr17	6131704	6134240	AC154650.1	chr17	6128688	6137342	.	25	142
629170	chr14	122780026	122789708	AC154683.1	chr14	122791863	122797060	.	8	83
629170	chr14	122780026	122789708	AC154683.1	chr14	123257279	123296590	.	5	5
605350	chr14	50191890	50200310	AC154701.1	chr14	50189960	50209917	.	15	36
403112	chr9	18502620	18506872	AC154784.1	chr9	18511041	18516340	.	38	109
552551	chr13	5990766	5997274	AC154816.1	chr13	5700228	5728183	.	4	4
552551	chr13	5990766	5997274	AC154816.1	chr13	6001577	6004232	.	30	74
564480	chr13	41671093	41678337	AC154848.1	chr13	41686739	41693169	.	5	14
686746	chr16	78050626	78056640	AC155162.1	chr16	77770601	77787230	.	9	4
686746	chr16	78050626	78056640	AC155162.1	chr16	78047177	78058341	.	16	32
568483	chr13	54678610	54683183	AC155262.1	chr13	54683987	54685176	.	31	294
568483	chr13	54678610	54683183	AC155262.1	chr13	55739762	55747710	.	3	5
455423	chr10	59669024	59683258	AC155640.1	chr10	59654454	59664368	.	17	65
455423	chr10	59669024	59683258	AC155640.1	chr10	60295274	60305675	.	2	7
455425	chr10	59693521	59705945	AC155640.2	chr10	60502196	60518286	.	4	10
437752	chr10	6919717	6923693	AC155833.1	chr10	6916097	6917924	.	50	58
447987	chr10	37649476	37652366	AC155948.1	chr10	36783538	36796144	.	4	3
447987	chr10	37649476	37652366	AC155948.1	chr10	37659570	37664469	.	10	29
664077	chr16	8735832	8743488	AC156026.1	chr16	8732695	8734686	.	46	220
450326	chr10	44639679	44643010	AC156273.1	chr10	44649808	44651589	.	19	160
450326	chr10	44639679	44643010	AC156273.1	chr10	45076692	45090643	.	4	11
371882	chr8	47314003	47315606	AC156551.1	chr8	47318660	47321753	.	24	117
3936	chr1	14173166	14175089	AC156988.1	chr1	14169136	14181861	.	11	108
278494	chr6	37522507	37532461	AC157101.1	chr6	37512959	37540935	.	4	11
518140	chr12	16806157	16808224	AC157352.1	chr12	16797864	16803800	.	29	71
518140	chr12	16806157	16808224	AC157352.1	chr12	17028388	17031184	.	7	9
321420	chr7	27957926	27961927	AC157553.1	chr7	27552242	27559743	.	2	11
321420	chr7	27957926	27961927	AC157553.1	chr7	27968702	27974814	.	15	35
321459	chr7	28146484	28150254	AC157561.1	chr7	28165713	28193071	.	11	61
52385	chr1	164076713	164083704	AC157798.1	chr1	164073917	164084689	.	10	51
27895	chr1	88521425	88540792	AC158132.1	chr1	88541254	88542991	.	46	107
27895	chr1	88521425	88540792	AC158132.1	chr1	88936947	88943909	.	27	8
333874	chr7	74919477	74925357	AC158296.1	chr7	74915981	74935007	.	7	43
357864	chr7	150964280	150974901	AC158299.1	chr7	150464917	150497741	.	5	13
357864	chr7	150964280	150974901	AC158299.1	chr7	151120602	151138716	.	7	20
517563	chr12	15022499	15030071	AC158354.1	chr12	15037395	15041196	.	6	7
294800	chr6	87676450	87685631	AC158626.1	chr6	87655808	87676247	.	4	16
298234	chr6	98500472	98512439	AC158665.1	chr6	98518964	98520631	.	13	35
336528	chr7	82901025	82906271	AC158749.1	chr7	82891396	82911318	.	7	28
27053	chr1	83790548	83793382	AC158909.1	chr1	83780784	83790179	.	9	18
437955	chr10	7555368	7559591	AC159137.1	chr10	7552869	7564884	.	14	112
564258	chr13	40960151	40962496	AC159205.1	chr13	40954732	40956893	.	7	125
384342	chr8	86676768	86681980	AC159266.1	chr8	87079228	87089720	.	6	23
700297	chr17	25966152	25969981	AC159277.1	chr17	25974258	25986735	.	7	38
606154	chr14	52827865	52832561	AC159323.1	chr14	52523342	52532556	.	8	23
606154	chr14	52827865	52832561	AC159323.1	chr14	52833795	52841820	.	66	239
513860	chr12	3889056	3893171	AC159324.1	chr12	3893389	3910418	.	8	22
513860	chr12	3889056	3893171	AC159324.1	chr12	4076472	4082078	.	5	5
465950	chr10	95017669	95025485	AC159335.1	chr10	95010801	95028511	.	28	135
465950	chr10	95017669	95025485	AC159335.1	chr10	95333043	95341650	.	17	26
450374	chr10	44814522	44815587	AC159378.1	chr10	44814062	44814338	.	10	44
531313	chr12	56921158	56935185	AC159624.1	chr12	56938269	56943378	.	5	8
289250	chr6	70091683	70098378	AC159715.1	chr6	70088019	70091024	.	6	137
417582	chr9	64067984	64074374	AC160118.1	chr9	64074530	64081066	.	10	94
513749	chr12	3446154	3453058	AC160138.1	chr12	3894641	3910418	.	5	11
330230	chr7	63035776	63050780	AC160534.1	chr7	63032396	63033804	.	19	25
26580	chr1	82390026	82398892	AC160543.1	chr1	82381923	82387636	.	8	38
371350	chr8	45631855	45633944	AC160633.1	chr8	45624661	45630879	.	26	138
371350	chr8	45631855	45633944	AC160633.1	chr8	45955306	45965349	.	4	10
542107	chr12	90665785	90672297	AC161049.1	chr12	90673701	90674340	.	9	11
542107	chr12	90665785	90672297	AC161049.1	chr12	91327452	91346894	.	3	6
[truncated: 21,585 more rows]
