# Supplementary material for: ChiCMaxima: a robust and simple pipeline for detection and visualization of chromatin looping in Capture Hi-C
Source: Genome Biol. 2019 May 22;20:102. doi: 10.1186/s13059-019-1706-3 (PMC6532271; doi:10.1186/s13059-019-1706-3)
Supplement: Supplementary file 5 — Table S4. List of mES interactions called by ChiCMaxima from two HiCap replicates. (XLSX 1166 kb) [file 13059_2019_1706_MOESM5_ESM.xlsx]

## Sheet: S4 - mES HiCap
Table S4. List of mES interactions called by ChiCMaxima from two HiCap replicates
ID_Bait	chr_Bait	start_Bait	end_Bait	Bait_name	chr_OE	start_OE	end_OE	OE_name	N.1	N.2
1764135	chr5	31350553	31351149	0610007C21Rik	chr5	31349587	31355116	.	10	5
2010337	chr5	130697601	130697773	0610007L01Rik	chr5	130691344	130695003	.	5	11
4460760	chr13	63915714	63917170	0610007P08Rik	chr13	63917256	63918978	.	5	17
4224399	chr12	87165428	87166774	0610007P14Rik	chr12	87158298	87168718	.	9	7
4224399	chr12	87165428	87166774	0610007P14Rik	chr12	87167682	87185869	.	9	9
4224399	chr12	87165428	87166774	0610007P14Rik	chr12	87351566	87362797	.	2	10
3844071	chr11	51502323	51503006	0610009B22Rik	chr11	51395568	51403438	.	4	3
3844071	chr11	51502323	51503006	0610009B22Rik	chr11	51429687	51431982	.	6	8
3844071	chr11	51502323	51503006	0610009B22Rik	chr11	51504157	51505817	.	8	21
3844071	chr11	51502323	51503006	0610009B22Rik	chr11	51552408	51557356	.	5	12
3774938	chr11	23533027	23533680	0610010F05Rik	chr11	23513732	23528458	.	3	6
3889816	chr11	70051187	70053017	0610010K14Rik	chr11	69998245	70009172	.	2	14
3889816	chr11	70051187	70053017	0610010K14Rik	chr11	70049966	70059356	.	2	5
3889816	chr11	70051187	70053017	0610010K14Rik	chr11	70093845	70114523	.	3	12
5696981	chr18	36508009	36508186	0610010O12Rik	chr18	36148238	36157725	.	2	7
5440973	chr17	26011894	26012542	0610011F06Rik	chr17	25922005	25922424	.	3	2
5440973	chr17	26011894	26012542	0610011F06Rik	chr17	26273736	26274696	.	2	2
5440973	chr17	26011894	26012542	0610011F06Rik	chr17	26686538	26692786	.	2	7
857745	chr2	156372527	156373604	0610011L14Rik	chr2	156362787	156365434	.	7	9
857745	chr2	156372527	156373604	0610011L14Rik	chr2	156485150	156487041	.	3	9
731189	chr2	105064406	105064892	0610012H03Rik	chr2	105063693	105067884	.	3	10
1135792	chr3	88128941	88129411	0610031J06Rik	chr3	88112554	88117923	.	6	22
1135792	chr3	88128941	88129411	0610031J06Rik	chr3	88130351	88141117	.	4	11
1574379	chr4	107561841	107562891	0610037L13Rik	chr4	107455637	107472195	.	3	14
1574379	chr4	107561841	107562891	0610037L13Rik	chr4	107563911	107565445	.	5	4
1574379	chr4	107561841	107562891	0610037L13Rik	chr4	107757615	107769081	.	4	14
5180075	chr16	14316122	14317997	0610037P05Rik	chr16	14403526	14409463	.	2	13
875429	chr2	163470144	163470809	0610039K10Rik	chr2	163454557	163464805	.	3	8
2042937	chr5	144090630	144091225	0610040B10Rik	chr5	144168298	144169814	.	3	5
2042937	chr5	144090630	144091225	0610040B10Rik	chr5	144271701	144283748	.	2	8
2042937	chr5	144090630	144091225	0610040B10Rik	chr5	144409094	144427067	.	2	3
3924609	chr11	83560229	83560741	1100001G20Rik	chr11	83300803	83320541	.	2	10
3924609	chr11	83560229	83560741	1100001G20Rik	chr11	83588184	83592634	.	3	3
2151516	chr6	38482838	38484163	1110001J03Rik	chr6	38242872	38242971	.	2	3
2151516	chr6	38482838	38484163	1110001J03Rik	chr6	38292843	38300452	.	2	8
4147643	chr12	55757254	55757844	1110002B05Rik	chr12	55749644	55766994	.	4	5
1259352	chr3	137729184	137729534	1110002E22Rik	chr3	137777057	137782323	.	3	3
4019566	chr12	3426565	3426668	1110002L01Rik	chr12	3430044	3431179	.	4	6
3915439	chr11	79955127	79955804	1110002N22Rik	chr11	79949650	79954982	.	11	11
3915439	chr11	79955127	79955804	1110002N22Rik	chr11	79954179	79973869	.	11	14
1849325	chr5	65927242	65929179	1110003E01Rik	chr5	65884118	65884382	.	2	6
1849325	chr5	65927242	65929179	1110003E01Rik	chr5	65923164	65933446	.	4	5
5366742	chr16	90934552	90935446	1110004E09Rik	chr16	90839603	90857886	.	4	8
2727081	chr7	123236966	123238146	1110004F10Rik	chr7	123236615	123236965	.	5	5
2726932	chr7	123174429	123175851	1110006G14Rik	chr7	123006099	123013709	.	2	8
2726932	chr7	123174429	123175851	1110006G14Rik	chr7	123119677	123138658	.	4	4
2726932	chr7	123174429	123175851	1110006G14Rik	chr7	123169946	123175904	.	4	7
4424258	chr13	49311054	49312290	1110007C09Rik	chr13	49158018	49159931	.	4	14
4424258	chr13	49311054	49312290	1110007C09Rik	chr13	49315242	49316446	.	6	24
1986544	chr5	121062437	121063283	1110008J03Rik	chr5	121011223	121031428	.	2	5
4149201	chr12	56403589	56403843	1110008L16Rik	chr12	56402623	56408968	.	8	29
552625	chr2	32237338	32237782	1110008P14Rik	chr2	32170418	32188191	.	7	19
5544111	chr17	66799044	66800232	1110012J17Rik	chr17	66789930	66797354	.	3	13
1409192	chr4	41463711	41465418	1110017D15Rik	chr4	41502049	41505020	.	2	6
4461918	chr13	64413751	64414342	1110018J18Rik	chr13	64406369	64418109	.	4	2
5450069	chr17	29853814	29854338	1110021J02Rik	chr17	29847300	29852698	.	5	5
5450069	chr17	29853814	29854338	1110021J02Rik	chr17	29914334	29915662	.	2	32
4183970	chr12	70299455	70299873	1110034A24Rik	chr12	70294012	70299454	.	9	5
1333308	chr4	11412217	11413626	1110037F02Rik	chr4	11403968	11407062	.	8	24
1333308	chr4	11412217	11413626	1110037F02Rik	chr4	11406489	11421673	.	8	23
3588550	chr10	74980569	74981130	1110038D17Rik	chr10	74908576	74916261	.	4	6
3588550	chr10	74980569	74981130	1110038D17Rik	chr10	74978693	74982716	.	11	7
3588550	chr10	74980569	74981130	1110038D17Rik	chr10	75395855	75401372	.	2	13
5085907	chr15	76778121	76779741	1110038F14Rik	chr15	76658837	76675744	.	3	4
5085907	chr15	76778121	76779741	1110038F14Rik	chr15	76768919	76782106	.	8	5
1646692	chr4	135542653	135543562	1110049F12Rik	chr4	135520143	135532867	.	10	11
1646692	chr4	135542653	135543562	1110049F12Rik	chr4	135581001	135603453	.	3	7
697095	chr2	91284199	91285115	1110051M20Rik	chr2	91268765	91278058	.	9	6
1454922	chr4	59817529	59817644	1110054O05Rik	chr4	59810368	59817509	.	3	10
1454922	chr4	59817529	59817644	1110054O05Rik	chr4	59828412	59838736	.	2	8
1454922	chr4	59817529	59817644	1110054O05Rik	chr4	59860724	59868402	.	5	15
4031362	chr12	8214869	8215649	1110057K04Rik	chr12	8216980	8219572	.	3	10
3406356	chr9	122859703	122860983	1110059G10Rik	chr9	122746174	122766356	.	3	8
3406356	chr9	122859703	122860983	1110059G10Rik	chr9	122856474	122872991	.	3	15
3406356	chr9	122859703	122860983	1110059G10Rik	chr9	122905874	122911314	.	2	5
4792917	chr14	79701210	79701956	1190002H23Rik	chr14	79651889	79661827	.	2	2
2788438	chr7	148018676	148021285	1190003J15Rik	chr7	148008974	148024334	.	2	10
2788438	chr7	148018676	148021285	1190003J15Rik	chr7	148024182	148039588	.	2	18
3087663	chr8	123158074	123158761	1190005I06Rik	chr8	123182940	123188437	.	3	11
4287188	chr12	112654190	112655538	1200009I06Rik	chr12	112655539	112659710	.	7	10
4785434	chr14	76510313	76510495	1200011I18Rik	chr14	76510496	76512854	.	7	6
3897053	chr11	72861103	72861802	1200014J11Rik	chr11	72807507	72810051	.	2	2
3897053	chr11	72861103	72861802	1200014J11Rik	chr11	72852679	72868347	.	2	5
3897053	chr11	72861103	72861802	1200014J11Rik	chr11	73043259	73047100	.	2	2
373487	chr1	153274781	153275925	1200016B10Rik	chr1	153268482	153278570	.	8	8
373487	chr1	153274781	153275925	1200016B10Rik	chr1	153309997	153320845	.	3	2
373487	chr1	153274781	153275925	1200016B10Rik	chr1	153599659	153600819	.	2	3
3901556	chr11	74462537	74463425	1300001I01Rik	chr11	74240592	74258997	.	2	4
3901556	chr11	74462537	74463425	1300001I01Rik	chr11	74460434	74469925	.	9	4
3901556	chr11	74462537	74463425	1300001I01Rik	chr11	74484931	74486899	.	4	4
3901556	chr11	74462537	74463425	1300001I01Rik	chr11	74524115	74531561	.	3	17
3901556	chr11	74462537	74463425	1300001I01Rik	chr11	74580982	74586881	.	4	2
3901556	chr11	74462537	74463425	1300001I01Rik	chr11	74646838	74653136	.	2	5
3901556	chr11	74462537	74463425	1300001I01Rik	chr11	74725668	74739445	.	3	7
3358416	chr9	103207332	103208049	1300017J02Rik	chr9	103209448	103211795	.	3	9
5116118	chr15	88918853	88920309	1300018J18Rik	chr15	88918037	88933530	.	4	13
5116118	chr15	88918853	88920309	1300018J18Rik	chr15	89100971	89121507	.	2	11
1694948	chr4	155108356	155108429	1500002C15Rik	chr4	155114866	155117626	.	5	23
3609527	chr10	83185302	83186761	1500009L16Rik	chr10	83209502	83231215	.	2	4
3609527	chr10	83185302	83186761	1500009L16Rik	chr10	83769037	83773644	.	2	21
3886692	chr11	68829399	68830441	1500010J02Rik	chr11	68833065	68835777	.	9	29
3886692	chr11	68829399	68830441	1500010J02Rik	chr11	68835029	68854164	.	4	29
883700	chr2	166887581	166888900	1500012F01Rik	chr2	166856193	166860851	.	3	3
883700	chr2	166887581	166888900	1500012F01Rik	chr2	167045116	167047822	.	3	8
883700	chr2	166887581	166888900	1500012F01Rik	chr2	167104873	167106515	.	2	3
103003	chr1	43786662	43787890	1500015O10Rik	chr1	43775544	43790254	.	9	6
5436876	chr17	24357519	24358337	1600002H07Rik	chr17	24249326	24264849	.	3	11
5436876	chr17	24357519	24358337	1600002H07Rik	chr17	24318796	24320817	.	5	4
5436876	chr17	24357519	24358337	1600002H07Rik	chr17	24355400	24358768	.	13	13
5436876	chr17	24357519	24358337	1600002H07Rik	chr17	24729945	24732048	.	3	9
3600556	chr10	79635362	79635888	1600002K03Rik	chr10	79636445	79638996	.	16	9
3600556	chr10	79635362	79635888	1600002K03Rik	chr10	79674784	79684166	.	5	13
4347533	chr13	18084478	18085437	1600012F09Rik	chr13	17891037	17894720	.	4	7
4347533	chr13	18084478	18085437	1600012F09Rik	chr13	18075529	18086868	.	6	21
2530318	chr7	38968024	38968501	1600014C10Rik	chr7	38858015	38862155	.	2	5
2530318	chr7	38968024	38968501	1600014C10Rik	chr7	38924966	38941536	.	2	12
2177650	chr6	48878256	48880220	1600015I10Rik	chr6	49038638	49057440	.	2	18
2789462	chr7	148400926	148401133	1600016N20Rik	chr7	148258013	148278775	.	2	3
2789462	chr7	148400926	148401133	1600016N20Rik	chr7	148382913	148391716	.	8	24
2789462	chr7	148400926	148401133	1600016N20Rik	chr7	148403623	148405513	.	7	6
5217419	chr16	28929575	28930021	1600021P15Rik	chr16	28825991	28835343	.	2	7
5217419	chr16	28929575	28930021	1600021P15Rik	chr16	28930230	28937852	.	4	6
5217419	chr16	28929575	28930021	1600021P15Rik	chr16	28937495	28945994	.	4	11
917087	chr2	180316440	180316919	1600027N09Rik	chr2	180315440	180328768	.	3	14
917087	chr2	180316440	180316919	1600027N09Rik	chr2	180476730	180487488	.	2	4
917087	chr2	180316440	180316919	1600027N09Rik	chr2	180532681	180534274	.	4	4
3229532	chr9	50302459	50303054	1600029D21Rik	chr9	50286275	50295706	.	2	19
3229532	chr9	50302459	50303054	1600029D21Rik	chr9	50343972	50344511	.	3	11
3248439	chr9	58050112	58051004	1600029O15Rik	chr9	57768264	57786572	.	2	12
3248439	chr9	58050112	58051004	1600029O15Rik	chr9	57886397	57893954	.	4	14
3248439	chr9	58050112	58051004	1600029O15Rik	chr9	57988111	57990279	.	2	3
3248439	chr9	58050112	58051004	1600029O15Rik	chr9	58046957	58049043	.	8	17
3248439	chr9	58050112	58051004	1600029O15Rik	chr9	58048563	58070127	.	8	3
1762727	chr5	30768209	30768660	1700001C02Rik	chr5	30770668	30773817	.	3	4
4285506	chr12	111920560	111920934	1700001K19Rik	chr12	111920935	111927527	.	11	13
548770	chr2	30657478	30657713	1700001O22Rik	chr2	30291692	30304328	.	3	4
548770	chr2	30657478	30657713	1700001O22Rik	chr2	30425295	30438446	.	2	8
548770	chr2	30657478	30657713	1700001O22Rik	chr2	30648633	30654420	.	5	8
548770	chr2	30657478	30657713	1700001O22Rik	chr2	30654097	30667102	.	5	6
3959034	chr11	97636970	97638195	1700001P01Rik	chr11	97437857	97458314	.	2	7
3959034	chr11	97636970	97638195	1700001P01Rik	chr11	97582775	97594742	.	7	3
3959034	chr11	97636970	97638195	1700001P01Rik	chr11	97631178	97636598	.	15	29
3959034	chr11	97636970	97638195	1700001P01Rik	chr11	97699091	97703872	.	5	3
3959034	chr11	97636970	97638195	1700001P01Rik	chr11	97736273	97745971	.	5	3
852740	chr2	154374036	154374176	1700003F12Rik	chr2	154326444	154338818	.	5	3
852740	chr2	154374036	154374176	1700003F12Rik	chr2	154376477	154382379	.	5	12
5145848	chr15	101276393	101278326	1700011A15Rik	chr15	101270640	101281482	.	11	5
5145848	chr15	101276393	101278326	1700011A15Rik	chr15	101326188	101326950	.	2	4
2233947	chr6	70868493	70869087	1700011F03Rik	chr6	70780038	70799409	.	3	8
2233947	chr6	70868493	70869087	1700011F03Rik	chr6	70843929	70863916	.	2	12
650831	chr2	72817309	72818901	1700011J10Rik	chr2	72801892	72820668	.	3	4
2135670	chr6	31998916	32000575	1700012A03Rik	chr6	31997612	32003098	.	3	16
2135670	chr6	31998916	32000575	1700012A03Rik	chr6	32020934	32035962	.	4	6
3138933	chr9	14575067	14576595	1700012B09Rik	chr9	14559746	14573670	.	3	14
4019106	chr12	3235822	3237362	1700012B15Rik	chr12	3396924	3415455	.	5	11
2132075	chr6	30410500	30410758	1700012C14Rik	chr6	30412634	30413442	.	4	13
3864779	chr11	59761279	59762148	1700013G23Rik	chr11	59821382	59832526	.	2	6
419116	chr1	172238248	172239207	1700015E13Rik	chr1	172235199	172236297	.	3	16
2821324	chr8	11678435	11678730	1700016D06Rik	chr8	11569900	11590198	.	2	6
2821324	chr8	11678435	11678730	1700016D06Rik	chr8	11656617	11668780	.	5	10
3904951	chr11	75813380	75813752	1700016K19Rik	chr11	75814619	75816700	.	5	4
3246107	chr9	57109954	57110617	1700017B05Rik	chr9	57104009	57111507	.	5	23
3246107	chr9	57109954	57110617	1700017B05Rik	chr9	57169900	57179335	.	3	2
5721436	chr18	46358329	46358833	1700018A14Rik	chr18	46698277	46699430	.	2	14
1463872	chr4	63282878	63283565	1700018C11Rik	chr4	63280450	63286457	.	3	8
4224967	chr12	87423333	87424160	1700019E19Rik	chr12	87345144	87351742	.	2	10
4224967	chr12	87423333	87424160	1700019E19Rik	chr12	87426506	87445296	.	5	11
553638	chr2	32640032	32640298	1700019L03Rik	chr2	32639769	32640031	.	21	13
5966566	chr19	58868945	58869279	1700019N19Rik	chr19	58864188	58865938	.	7	9
5966566	chr19	58868945	58869279	1700019N19Rik	chr19	58987570	59002505	.	3	5
878329	chr2	164657910	164658422	1700020C07Rik	chr2	164658423	164664101	.	2	19
878329	chr2	164657910	164658422	1700020C07Rik	chr2	164712065	164714796	.	3	8
4225343	chr12	87582940	87585879	1700020O03Rik	chr12	87544279	87546574	.	2	10
1135705	chr3	88100740	88101649	1700021C14Rik	chr3	87975205	87977669	.	2	12
1135705	chr3	88100740	88101649	1700021C14Rik	chr3	88096622	88100189	.	6	9
1135705	chr3	88100740	88101649	1700021C14Rik	chr3	88147154	88164243	.	2	6
1135705	chr3	88100740	88101649	1700021C14Rik	chr3	88373041	88379717	.	3	9
3509216	chr10	43260433	43261324	1700021F05Rik	chr10	43174557	43182621	.	2	3
3509216	chr10	43260433	43261324	1700021F05Rik	chr10	43258779	43268410	.	3	9
1849886	chr5	66155546	66156187	1700022K14Rik	chr5	66087200	66107737	.	3	11
4676177	chr14	33200648	33202240	1700024G13Rik	chr14	33219091	33219300	.	3	14
4676177	chr14	33200648	33202240	1700024G13Rik	chr14	33338034	33341935	.	3	8
375022	chr1	153936971	153938009	1700025G04Rik	chr1	153941775	153949695	.	4	11
3498912	chr10	38853570	38854032	1700025K23Rik	chr10	38841351	38861059	.	4	7
3498912	chr10	38853570	38854032	1700025K23Rik	chr10	38946299	38966100	.	2	5
543667	chr2	28554570	28555349	1700026L06Rik	chr2	28555591	28555798	.	9	21
5090983	chr15	78743954	78744247	1700027A07Rik	chr15	78817663	78836717	.	2	17
3607274	chr10	82274538	82275391	1700028I16Rik	chr10	82273411	82277602	.	4	18
5881369	chr19	23726870	23728429	1700028P14Rik	chr19	23729311	23735615	.	8	14
103992	chr1	44158809	44159494	1700029F09Rik	chr1	43968583	43988895	.	3	5
103992	chr1	44158809	44159494	1700029F09Rik	chr1	44164553	44178359	.	7	13
1622383	chr4	125840597	125840697	1700029G01Rik	chr4	125705549	125716905	.	3	11
1622383	chr4	125840597	125840697	1700029G01Rik	chr4	125767060	125768215	.	3	5
1622383	chr4	125840597	125840697	1700029G01Rik	chr4	125826086	125844211	.	25	8
1622383	chr4	125840597	125840697	1700029G01Rik	chr4	125843935	125844211	.	25	12
1622383	chr4	125840597	125840697	1700029G01Rik	chr4	125872268	125875016	.	5	12
1622383	chr4	125840597	125840697	1700029G01Rik	chr4	125937014	125938849	.	2	21
699289	chr2	92222597	92223830	1700029I15Rik	chr2	92127107	92142019	.	3	18
699289	chr2	92222597	92223830	1700029I15Rik	chr2	92171382	92190790	.	5	10
2903684	chr8	47060493	47061081	1700029J07Rik	chr8	47057343	47069565	.	4	23
5098556	chr15	81810295	81811159	1700029P11Rik	chr15	81811420	81820077	.	2	8
5448158	chr17	29042086	29042470	1700030A11Rik	chr17	28919467	28924562	.	2	17
5448158	chr17	29042086	29042470	1700030A11Rik	chr17	29025344	29046780	.	3	8
5448158	chr17	29042086	29042470	1700030A11Rik	chr17	29044706	29046780	.	4	8
5142322	chr15	99798377	99799023	1700030F18Rik	chr15	99796536	99807619	.	3	3
5142322	chr15	99798377	99799023	1700030F18Rik	chr15	99956170	99962454	.	2	21
5814777	chr18	85120375	85121061	1700034H14Rik	chr18	85120280	85121444	.	5	23
2159316	chr6	41634344	41635306	1700034O15Rik	chr6	41609391	41611636	.	6	20
5154024	chr16	3908008	3909191	1700037C18Rik	chr16	3901442	3904573	.	7	9
1596665	chr4	115845824	115846606	1700042G07Rik	chr4	115845196	115848153	.	8	12
1596665	chr4	115845824	115846606	1700042G07Rik	chr4	115925905	115938912	.	3	14
3403975	chr9	121847142	121847763	1700048O20Rik	chr9	121457574	121458546	.	2	25
3403975	chr9	121847142	121847763	1700048O20Rik	chr9	121859592	121864171	.	8	9
3403975	chr9	121847142	121847763	1700048O20Rik	chr9	121863682	121881754	.	2	9
3416846	chr10	5913745	5916383	1700052N19Rik	chr10	5912623	5921808	.	5	8
3095078	chr8	126383776	126384271	1700054N08Rik	chr8	126185643	126197380	.	2	2
3095078	chr8	126383776	126384271	1700054N08Rik	chr8	126382461	126384560	.	6	6
3095078	chr8	126383776	126384271	1700054N08Rik	chr8	126495006	126502813	.	2	12
451989	chr1	185856842	185857608	1700056E22Rik	chr1	185851262	185861761	.	2	5
386826	chr1	159038386	159038908	1700057K13Rik	chr1	159035413	159041496	.	4	5
386826	chr1	159038386	159038908	1700057K13Rik	chr1	159370618	159381033	.	2	7
965314	chr3	19528077	19529048	1700064H15Rik	chr3	19439246	19460281	.	3	10
965314	chr3	19528077	19529048	1700064H15Rik	chr3	19936335	19953426	.	2	3
5746538	chr18	56747592	56749370	1700065I17Rik	chr18	56750015	56750636	.	3	4
5746538	chr18	56747592	56749370	1700065I17Rik	chr18	57009799	57013954	.	2	13
137538	chr1	57433190	57435862	1700066M21Rik	chr1	57393129	57400388	.	2	8
137538	chr1	57433190	57435862	1700066M21Rik	chr1	57432490	57440575	.	4	6
5497849	chr17	48225547	48226981	1700067P10Rik	chr17	48156657	48175899	.	2	4
5497849	chr17	48225547	48226981	1700067P10Rik	chr17	48191445	48200649	.	2	10
5497849	chr17	48225547	48226981	1700067P10Rik	chr17	48224989	48229321	.	9	6
2741107	chr7	128849957	128851216	1700069B07Rik	chr7	128844111	128852471	.	3	14
2157372	chr6	40890016	40890616	1700074P13Rik	chr6	40888306	40889608	.	2	8
3362847	chr9	105047167	105047895	1700080E11Rik	chr9	105041271	105046302	.	3	15
5091553	chr15	78971294	78972439	1700088E04Rik	chr15	78962226	78966191	.	5	5
5844072	chr19	8815115	8815502	1700092M07Rik	chr19	8816022	8816619	.	19	12
5844072	chr19	8815115	8815502	1700092M07Rik	chr19	8846189	8863758	.	3	6
3774654	chr11	23420018	23420431	1700093K21Rik	chr11	23408774	23415224	.	6	22
3774654	chr11	23420018	23420431	1700093K21Rik	chr11	23558969	23562851	.	2	6
1139997	chr3	89866489	89867105	1700094D03Rik	chr3	89830585	89846642	.	2	10
544535	chr2	28910521	28910967	1700101E01Rik	chr2	28894755	28908429	.	2	2
80881	chr1	34635998	34637408	1700101I19Rik	chr1	34408467	34420710	.	2	17
80881	chr1	34635998	34637408	1700101I19Rik	chr1	34848500	34854284	.	2	8
3371066	chr9	108294925	108295404	1700102P08Rik	chr9	108298768	108313911	.	4	3
2873936	chr8	34842034	34842999	1700104B16Rik	chr8	34745098	34762989	.	4	14
2873936	chr8	34842034	34842999	1700104B16Rik	chr8	34848518	34861515	.	3	6
826849	chr2	144156424	144157347	1700108N11Rik	chr2	144157604	144157959	.	7	6
654815	chr2	74554151	74554691	1700109F18Rik	chr2	74555835	74557927	.	8	9
4732982	chr14	55303720	55305177	1700123O20Rik	chr14	55311626	55313640	.	4	9
5848147	chr19	10278431	10278724	1810006K21Rik	chr19	10282064	10285965	.	10	7
5178620	chr16	13729503	13730154	1810007I06Rik	chr16	13731653	13733547	.	7	11
3593442	chr10	76978303	76978587	1810008A18Rik	chr10	77013608	77028088	.	3	2
3593442	chr10	76978303	76978587	1810008A18Rik	chr10	77064941	77080942	.	2	4
3982361	chr11	106888078	106891003	1810010H24Rik	chr11	106887242	106891495	.	7	7
2850846	chr8	25549546	25550114	1810011O10Rik	chr8	25546166	25547035	.	42	37
1819046	chr5	53657854	53658367	1810013D10Rik	chr5	53669917	53678724	.	2	10
5166291	chr16	8829378	8830586	1810013L24Rik	chr16	8696982	8703678	.	2	14
5166291	chr16	8829378	8830586	1810013L24Rik	chr16	8832158	8833717	.	14	13
2786306	chr7	147288519	147289108	1810014F10Rik	chr7	147287936	147288518	.	5	3
1640399	chr4	133074474	133076252	1810019J16Rik	chr4	133057404	133057934	.	2	6
1640399	chr4	133074474	133076252	1810019J16Rik	chr4	133078516	133087343	.	3	12
2679569	chr7	104727246	104727858	1810020D17Rik	chr7	104643891	104663390	.	4	10
2679569	chr7	104727246	104727858	1810020D17Rik	chr7	104722901	104731407	.	7	4
785306	chr2	127033032	127034345	1810024B03Rik	chr2	127025897	127037125	.	7	5
785306	chr2	127033032	127034345	1810024B03Rik	chr2	127224916	127225261	.	2	9
3156956	chr9	21396482	21397334	1810026J23Rik	chr9	21183347	21186061	.	2	45
3156956	chr9	21396482	21397334	1810026J23Rik	chr9	21390630	21394904	.	17	50
3156956	chr9	21396482	21397334	1810026J23Rik	chr9	21441960	21446450	.	8	4
2952967	chr8	69010181	69011041	1810029B16Rik	chr8	68826965	68837183	.	2	4
2952967	chr8	69010181	69011041	1810029B16Rik	chr8	68997407	69011951	.	3	4
1392390	chr4	34725197	34726143	1810030N24Rik	chr4	34608902	34631522	.	2	8
1392390	chr4	34725197	34726143	1810030N24Rik	chr4	34721883	34732947	.	4	13
5996690	chrX	12250244	12250954	1810030O07Rik	chrX	12255772	12275723	.	3	12
5996690	chrX	12250244	12250954	1810030O07Rik	chrX	12295103	12316084	.	2	10
180110	chr1	75139233	75139807	1810031K17Rik	chr1	75138758	75140798	.	4	9
180110	chr1	75139233	75139807	1810031K17Rik	chr1	75453521	75459659	.	3	8
1223473	chr3	122626611	122627514	1810037I17Rik	chr3	122557171	122562143	.	3	3
1223473	chr3	122626611	122627514	1810037I17Rik	chr3	122623796	122641279	.	6	10
3960633	chr11	98300400	98300435	1810046J19Rik	chr11	98286498	98299740	.	12	7
4191802	chr12	73636707	73637371	1810048J11Rik	chr12	73635658	73647356	.	3	8
4014667	chr11	120318847	120320717	1810049H13Rik	chr11	120205705	120221193	.	3	5
4014667	chr11	120318847	120320717	1810049H13Rik	chr11	120313836	120318676	.	21	22
4014667	chr11	120318847	120320717	1810049H13Rik	chr11	120377496	120385862	.	7	20
4014667	chr11	120318847	120320717	1810049H13Rik	chr11	120472203	120480354	.	3	3
4014667	chr11	120318847	120320717	1810049H13Rik	chr11	120646479	120651909	.	2	11
4647543	chr14	21365044	21365889	1810062O18Rik	chr14	21357498	21362052	.	4	12
3101118	chr8	128944606	128947082	1810063B05Rik	chr8	128726926	128738025	.	3	12
3101118	chr8	128944606	128947082	1810063B05Rik	chr8	128937135	128949441	.	10	26
4646431	chr14	20901064	20902693	1810063B07Rik	chr14	20900125	20903382	.	13	3
3860985	chr11	58234056	58235263	1810065E05Rik	chr11	58044893	58060932	.	2	25
2022291	chr5	135488049	135489431	2010001M06Rik	chr5	135486479	135487934	.	4	3
2022291	chr5	135488049	135489431	2010001M06Rik	chr5	135550533	135561044	.	2	9
5695255	chr18	35808154	35809870	2010001M09Rik	chr18	35812672	35815209	.	4	10
5907755	chr19	34715157	34715857	2010002M12Rik	chr19	34710676	34712383	.	2	8
5833260	chr19	4498522	4498597	2010003K11Rik	chr19	4497960	4498743	.	8	21
5833260	chr19	4498522	4498597	2010003K11Rik	chr19	4609644	4613872	.	9	6
1405977	chr4	40216566	40217309	2010003O02Rik	chr4	40086929	40105777	.	2	2
1405977	chr4	40216566	40217309	2010003O02Rik	chr4	40211666	40225119	.	7	7
5937614	chr19	46764423	46765430	2010012O05Rik	chr19	46756139	46759068	.	4	6
5937614	chr19	46764423	46765430	2010012O05Rik	chr19	46821674	46829190	.	2	9
1694141	chr4	154783453	154784819	2010015L04Rik	chr4	154669456	154679990	.	3	3
1694141	chr4	154783453	154784819	2010015L04Rik	chr4	154783076	154786343	.	3	11
1182841	chr3	106288688	106288761	2010016I18Rik	chr3	106285802	106294174	.	4	6
1182841	chr3	106288688	106288761	2010016I18Rik	chr3	106293819	106312903	.	4	10
784623	chr2	126757900	126759012	2010106G01Rik	chr2	126729565	126739785	.	8	21
784623	chr2	126757900	126759012	2010106G01Rik	chr2	126759551	126772295	.	6	10
4288527	chr12	113205047	113205658	2010107E04Rik	chr12	113173717	113185500	.	2	7
4673139	chr14	31941855	31942695	2010107H07Rik	chr14	31867399	31874744	.	2	4
4673139	chr14	31941855	31942695	2010107H07Rik	chr14	31874451	31894233	.	4	4
4673139	chr14	31941855	31942695	2010107H07Rik	chr14	31959760	31966139	.	5	24
4673139	chr14	31941855	31942695	2010107H07Rik	chr14	32008721	32019127	.	5	17
1575507	chr4	108000502	108001270	2010305A19Rik	chr4	107854159	107859590	.	2	9
1575507	chr4	108000502	108001270	2010305A19Rik	chr4	108003130	108019548	.	5	8
1575507	chr4	108000502	108001270	2010305A19Rik	chr4	108245164	108249942	.	2	8
535590	chr2	25227637	25228104	2010317E24Rik	chr2	25193809	25202526	.	4	6
535590	chr2	25227637	25228104	2010317E24Rik	chr2	25226851	25236011	.	3	5
3264768	chr9	64808258	64809266	2010321M09Rik	chr9	64790097	64805055	.	4	7
2506727	chr7	30032278	30034571	2200002D01Rik	chr7	30036345	30041820	.	6	10
3140072	chr9	15042624	15044179	2200002K05Rik	chr9	15075231	15081788	.	8	9
808873	chr2	136716407	136717393	2210009G21Rik	chr2	136591373	136596404	.	3	4
808873	chr2	136716407	136717393	2210009G21Rik	chr2	136714695	136727281	.	9	3
2157628	chr6	40985353	40986062	2210010C04Rik	chr6	40978521	40986348	.	4	10
2479450	chr7	20535719	20538447	2210010C17Rik	chr7	20415730	20432644	.	2	10
4446800	chr13	58485893	58486697	2210016F16Rik	chr13	58363717	58385269	.	2	19
4446800	chr13	58485893	58486697	2210016F16Rik	chr13	58488446	58494617	.	7	20
4446800	chr13	58485893	58486697	2210016F16Rik	chr13	58638119	58650599	.	3	15
2682219	chr7	105804857	105805546	2210018M11Rik	chr7	105801734	105801975	.	2	10
2682219	chr7	105804857	105805546	2210018M11Rik	chr7	105962177	105970984	.	4	3
5107904	chr15	85642180	85642680	2210021J22Rik	chr15	85641991	85643596	.	3	13
3603495	chr10	80854643	80856074	2210404O07Rik	chr10	80850259	80853979	.	7	8
3603495	chr10	80854643	80856074	2210404O07Rik	chr10	80901860	80908837	.	2	7
2433609	chr7	4740859	4741319	2210411K11Rik	chr7	4509205	4523439	.	2	27
2433609	chr7	4740859	4741319	2210411K11Rik	chr7	4744271	4747758	.	7	16
2433609	chr7	4740859	4741319	2210411K11Rik	chr7	4824137	4838098	.	3	6
3860883	chr11	58192110	58193254	2210415F13Rik	chr11	58190780	58191666	.	5	4
3860883	chr11	58192110	58193254	2210415F13Rik	chr11	58431169	58449256	.	2	2
3556210	chr10	61802374	61802819	2210417K05Rik	chr10	61780394	61783296	.	4	6
5080166	chr15	74576883	74577882	2300005B03Rik	chr15	74562650	74579852	.	4	4
3261102	chr9	63246287	63247231	2300009A05Rik	chr9	63174044	63179858	.	2	5
3261102	chr9	63246287	63247231	2300009A05Rik	chr9	63264675	63271509	.	6	15
842739	chr2	150434102	150434631	2310001A20Rik	chr2	150485902	150500348	.	9	8
842739	chr2	150434102	150434631	2310001A20Rik	chr2	150500093	150509816	.	9	4
842739	chr2	150434102	150434631	2310001A20Rik	chr2	150535324	150553802	.	6	15
842739	chr2	150434102	150434631	2310001A20Rik	chr2	150706532	150717887	.	2	2
874985	chr2	163297961	163298540	2310001K24Rik	chr2	163259714	163277439	.	3	4
4014462	chr11	120239198	120240309	2310003H01Rik	chr11	120282737	120294047	.	2	8
3881883	chr11	66865963	66866847	2310004I24Rik	chr11	66856538	66872680	.	20	38
3881883	chr11	66865963	66866847	2310004I24Rik	chr11	66871624	66892359	.	20	10
3881883	chr11	66865963	66866847	2310004I24Rik	chr11	67227544	67244535	.	2	6
4004647	chr11	116060377	116061140	2310004N24Rik	chr11	116039219	116041921	.	8	13
4004647	chr11	116060377	116061140	2310004N24Rik	chr11	116057229	116062266	.	10	15
4004647	chr11	116060377	116061140	2310004N24Rik	chr11	116275682	116291145	.	3	3
5286027	chr16	57070905	57071929	2310005G13Rik	chr16	57054452	57068219	.	3	3
224980	chr1	95056412	95059009	2310007B03Rik	chr1	95038306	95053575	.	5	6
224980	chr1	95056412	95059009	2310007B03Rik	chr1	95053260	95064127	.	5	13
5185191	chr16	16146375	16147104	2310008H04Rik	chr16	15889164	15890481	.	4	10
2733891	chr7	125999731	125999819	2310008H09Rik	chr7	126000645	126004895	.	4	8
3600898	chr10	79783408	79783632	2310011J03Rik	chr10	79779668	79781002	.	13	5
2458688	chr7	13512471	13512607	2310014L17Rik	chr7	13559605	13573077	.	4	3
2458688	chr7	13512471	13512607	2310014L17Rik	chr7	13583249	13592905	.	7	22
3097007	chr8	127187062	127187653	2310022B05Rik	chr8	127297212	127300159	.	3	11
1332331	chr4	11002506	11003392	2310030N02Rik	chr4	11135776	11153536	.	2	10
2494018	chr7	25329489	25331691	2310033E01Rik	chr7	25313053	25319788	.	19	10
2494018	chr7	25329489	25331691	2310033E01Rik	chr7	25333587	25336718	.	4	6
2494018	chr7	25329489	25331691	2310033E01Rik	chr7	25369673	25377008	.	2	6
3863083	chr11	59021760	59022220	2310033P09Rik	chr11	59024696	59026441	.	6	16
257781	chr1	107560366	107560827	2310035C23Rik	chr1	107556746	107565987	.	3	5
795057	chr2	131034753	131035458	2310035K24Rik	chr2	130996193	131010934	.	5	15
795057	chr2	131034753	131035458	2310035K24Rik	chr2	131034649	131037143	.	4	15
795057	chr2	131034753	131035458	2310035K24Rik	chr2	131068627	131071093	.	3	2
795057	chr2	131034753	131035458	2310035K24Rik	chr2	131229187	131249132	.	2	4
3000021	chr8	87550442	87551060	2310036O22Rik	chr8	87499250	87502033	.	4	3
3000021	chr8	87550442	87551060	2310036O22Rik	chr8	87558908	87563130	.	7	8
5494569	chr17	46909320	46909753	2310039H08Rik	chr17	46904362	46909051	.	6	11
1696153	chr4	155589576	155590319	2310042D19Rik	chr4	155419584	155424124	.	3	13
1696153	chr4	155589576	155590319	2310042D19Rik	chr4	155588038	155594301	.	8	3
4227130	chr12	88287392	88289094	2310044G17Rik	chr12	88058669	88074124	.	2	25
4227130	chr12	88287392	88289094	2310044G17Rik	chr12	88110963	88121628	.	2	24
4227130	chr12	88287392	88289094	2310044G17Rik	chr12	88150610	88162405	.	3	21
4227130	chr12	88287392	88289094	2310044G17Rik	chr12	88277538	88284972	.	5	13
4227130	chr12	88287392	88289094	2310044G17Rik	chr12	88277538	88297988	.	4	13
3246804	chr9	57384330	57385719	2310046O06Rik	chr9	57042570	57056422	.	2	3
3246804	chr9	57384330	57385719	2310046O06Rik	chr9	57383851	57388139	.	16	16
3246804	chr9	57384330	57385719	2310046O06Rik	chr9	57567173	57584517	.	2	8
3157900	chr9	21760090	21760878	2310047B19Rik	chr9	21837956	21852378	.	2	4
3078743	chr8	119445527	119445794	2310061C15Rik	chr8	119445081	119445496	.	5	12
4003583	chr11	115626701	115627342	2310067B10Rik	chr11	115631584	115636118	.	3	4
2690085	chr7	109053241	109054725	2400001E08Rik	chr7	108971723	108985846	.	3	13
2690085	chr7	109053241	109054725	2400001E08Rik	chr7	109041488	109042689	.	3	15
3061239	chr8	112216163	112217092	2400003C14Rik	chr8	112217093	112217479	.	5	9
2801364	chr8	3672157	3672859	2400009B08Rik	chr8	3501748	3515536	.	5	6
2801364	chr8	3672157	3672859	2400009B08Rik	chr8	3554828	3562074	.	4	9
2801364	chr8	3672157	3672859	2400009B08Rik	chr8	3600559	3616751	.	11	13
2801364	chr8	3672157	3672859	2400009B08Rik	chr8	3665844	3669873	.	23	18
4013804	chr11	119960033	119960871	2410002I01Rik	chr11	119782352	119803767	.	2	3
4013804	chr11	119960033	119960871	2410002I01Rik	chr11	119881383	119891508	.	3	4
4013804	chr11	119960033	119960871	2410002I01Rik	chr11	120048167	120068317	.	2	8
4562345	chr13	104968483	104969697	2410002O22Rik	chr13	104929899	104932225	.	3	14
4562345	chr13	104968483	104969697	2410002O22Rik	chr13	105010189	105023859	.	2	11
3284559	chr9	72949921	72950191	2410004A20Rik	chr9	72864473	72883756	.	2	12
3284559	chr9	72949921	72950191	2410004A20Rik	chr9	72953154	72955631	.	7	22
5519648	chr17	56748782	56749591	2410015M20Rik	chr17	56618398	56627827	.	3	13
5519648	chr17	56748782	56749591	2410015M20Rik	chr17	56745064	56746026	.	17	20
5519648	chr17	56748782	56749591	2410015M20Rik	chr17	56799886	56807708	.	4	5
5519648	chr17	56748782	56749591	2410015M20Rik	chr17	56807610	56812156	.	11	5
5519648	chr17	56748782	56749591	2410015M20Rik	chr17	56849649	56861363	.	3	5
4219826	chr12	85290743	85291768	2410016O06Rik	chr12	85282420	85297727	.	3	8
4021449	chr12	4233957	4234060	2410017P09Rik	chr12	4555296	4561486	.	2	3
2009509	chr5	130370409	130371542	2410018M08Rik	chr5	130360436	130362503	.	4	20
2826324	chr8	13889444	13890650	2410022L05Rik	chr8	13891636	13911184	.	5	8
2826324	chr8	13889444	13890650	2410022L05Rik	chr8	14106448	14117126	.	2	14
1173445	chr3	102539248	102539505	2410057H14Rik	chr3	102538509	102538740	.	7	12
2191199	chr6	54630738	54632136	2410066E13Rik	chr6	54623472	54632901	.	5	9
1976440	chr5	116887779	116889162	2410137F16Rik	chr5	116885588	116891525	.	7	13
5468877	chr17	37118077	37118147	2410137M14Rik	chr17	37115456	37129545	.	6	24
1141118	chr3	90313535	90313856	2500003M10Rik	chr3	90332443	90346701	.	6	20
1141118	chr3	90313535	90313856	2500003M10Rik	chr3	90390458	90392495	.	3	5
5192153	chr16	18836089	18836752	2510002D24Rik	chr16	18835895	18836088	.	8	46
5192153	chr16	18836089	18836752	2510002D24Rik	chr16	18896106	18907789	.	3	5
3556775	chr10	62041101	62041616	2510003E04Rik	chr10	61953331	61972261	.	2	8
3556775	chr10	62041101	62041616	2510003E04Rik	chr10	62070507	62071086	.	4	5
5199872	chr16	21693965	21695799	2510009E07Rik	chr16	21696581	21696841	.	3	11
3603320	chr10	80783512	80783871	2510012J08Rik	chr10	80747035	80758269	.	4	9
3603320	chr10	80783512	80783871	2510012J08Rik	chr10	80782816	80790161	.	23	10
1676106	chr4	147314411	147315366	2510039O18Rik	chr4	147312502	147314020	.	4	6
2343807	chr6	115542361	115543685	2510049J12Rik	chr6	115537777	115539497	.	2	11
2091149	chr6	13821546	13821994	2610001J05Rik	chr6	13804225	13824035	.	3	11
3376162	chr9	110207370	110207588	2610002I17Rik	chr9	110206817	110208126	.	7	9
1693745	chr4	154623958	154624047	2610002J02Rik	chr4	154616211	154626545	.	3	9
3597635	chr10	78560317	78562113	2610008E11Rik	chr10	78557511	78570815	.	3	3
5253265	chr16	43887962	43890155	2610015P09Rik	chr16	43843839	43862446	.	2	13
2826526	chr8	13974016	13975054	2610019F03Rik	chr8	13961723	13973888	.	10	16
2826526	chr8	13974016	13975054	2610019F03Rik	chr8	14024009	14025153	.	4	15
2736354	chr7	126937373	126937875	2610020H08Rik	chr7	126914664	126929467	.	2	6
2736354	chr7	126937373	126937875	2610020H08Rik	chr7	127030466	127038806	.	4	2
4258688	chr12	101121398	101123274	2610021K21Rik	chr12	100854731	100873945	.	3	19
2635290	chr7	87079741	87080242	2610034B18Rik	chr7	86985135	86991658	.	2	3
4770544	chr14	70552814	70553655	2610301G19Rik	chr14	70506060	70516385	.	2	16
4770544	chr14	70552814	70553655	2610301G19Rik	chr14	70551147	70554822	.	3	8
4770544	chr14	70552814	70553655	2610301G19Rik	chr14	70603830	70606542	.	2	21
3910722	chr11	78074964	78076286	2610507B11Rik	chr11	78071947	78083801	.	9	7
3910722	chr11	78074964	78076286	2610507B11Rik	chr11	78083227	78087267	.	9	17
5287335	chr16	57607059	57607512	2610528E23Rik	chr16	57605227	57605628	.	2	7
735262	chr2	106814011	106814932	2700007P21Rik	chr2	106808915	106810767	.	25	10
4645831	chr14	20642439	20643252	2700060E02Rik	chr14	20633232	20646019	.	3	10
5667805	chr18	24628907	24629651	2700062C07Rik	chr18	24632925	24648938	.	2	2
5840176	chr19	7491273	7492413	2700081O15Rik	chr19	7323488	7327121	.	2	7
5840176	chr19	7491273	7492413	2700081O15Rik	chr19	7496160	7498568	.	4	17
5840176	chr19	7491273	7492413	2700081O15Rik	chr19	7543161	7543638	.	2	3
2388959	chr6	133055133	133055215	2700089E24Rik	chr6	133071530	133076887	.	6	7
679049	chr2	84510951	84511061	2700094K13Rik	chr2	84502812	84515238	.	3	13
3097462	chr8	127385792	127386899	2810004N23Rik	chr8	126633607	126643356	.	2	2
3097462	chr8	127385792	127386899	2810004N23Rik	chr8	127618558	127637659	.	2	4
516841	chr2	17970307	17971382	2810030E01Rik	chr2	17969818	17972362	.	5	11
516841	chr2	17970307	17971382	2810030E01Rik	chr2	18596293	18613841	.	2	10
4190690	chr12	73186269	73187133	2810055F11Rik	chr12	73164453	73176162	.	5	11
4190690	chr12	73186269	73187133	2810055F11Rik	chr12	73175045	73195200	.	5	5
1692858	chr4	154272802	154273350	2810405K02Rik	chr4	154275941	154284220	.	5	11
3888908	chr11	69712885	69714865	2810408A11Rik	chr11	69218868	69224829	.	2	4
3888908	chr11	69712885	69714865	2810408A11Rik	chr11	69541080	69552148	.	7	58
3888908	chr11	69712885	69714865	2810408A11Rik	chr11	69589900	69594455	.	4	9
3888908	chr11	69712885	69714865	2810408A11Rik	chr11	69777098	69782165	.	11	7
3267142	chr9	65737654	65738488	2810417H13Rik	chr9	65729810	65734640	.	7	4
2963156	chr8	73030466	73030892	2810428I15Rik	chr8	72911214	72921586	.	3	4
2963156	chr8	73030466	73030892	2810428I15Rik	chr8	72934429	72942232	.	2	7
2963156	chr8	73030466	73030892	2810428I15Rik	chr8	73030259	73032114	.	11	38
2963156	chr8	73030466	73030892	2810428I15Rik	chr8	73287982	73290769	.	3	22
1409644	chr4	41660071	41660664	2810432D09Rik	chr4	41655787	41658638	.	6	19
1429361	chr4	49609795	49611312	2810432L12Rik	chr4	49635778	49651650	.	3	24
398631	chr1	163934532	163935350	2810442N19Rik	chr1	164227777	164243735	.	3	18
2428178	chr6	149257300	149258038	2810474O19Rik	chr6	149259657	149261509	.	19	10
5984888	chrX	7721882	7723087	2900002K06Rik	chrX	7717792	7719046	.	21	13
5984888	chrX	7721882	7723087	2900002K06Rik	chrX	7780431	7782369	.	5	3
5984888	chrX	7721882	7723087	2900002K06Rik	chrX	7821423	7823838	.	5	8
5179283	chr16	13986513	13986804	2900011O08Rik	chr16	13747534	13754514	.	2	3
5179283	chr16	13986513	13986804	2900011O08Rik	chr16	13970587	13984185	.	16	18
5179283	chr16	13986513	13986804	2900011O08Rik	chr16	13983892	13989361	.	16	16
5179283	chr16	13986513	13986804	2900011O08Rik	chr16	14123632	14138953	.	2	7
1968452	chr5	113591640	113593876	2900026A02Rik	chr5	113583514	113601167	.	4	13
291810	chr1	120354418	120357000	2900060B14Rik	chr1	120276965	120286696	.	2	24
291810	chr1	120354418	120357000	2900060B14Rik	chr1	120344184	120354139	.	11	21
749401	chr2	112295114	112295349	2900064A13Rik	chr2	112210568	112216169	.	2	7
857370	chr2	156219491	156219848	2900097C17Rik	chr2	156212373	156213186	.	4	7
1579627	chr4	109649685	109651793	3010003L10Rik	chr4	109490539	109495065	.	3	5
3840345	chr11	49987920	49988708	3010026O09Rik	chr11	49983153	49987526	.	9	36
3840345	chr11	49987920	49988708	3010026O09Rik	chr11	50060026	50068076	.	2	6
3840345	chr11	49987920	49988708	3010026O09Rik	chr11	50170737	50175675	.	2	3
5637450	chr18	12326838	12327265	3110002H16Rik	chr18	12327678	12328019	.	11	17
18132	chr1	9591176	9591569	3110035E14Rik	chr1	9593793	9610245	.	2	3
2639853	chr7	88933993	88934490	3110040N11Rik	chr7	88933666	88935116	.	9	9
3868555	chr11	61317987	61318747	3110043A19Rik	chr11	61160180	61160723	.	2	5
1393471	chr4	35173207	35174907	3110043O21Rik	chr4	35158515	35163589	.	2	6
2142373	chr6	34827864	34828482	3110062M04Rik	chr6	34669997	34676882	.	3	7
2142373	chr6	34827864	34828482	3110062M04Rik	chr6	34844367	34856053	.	5	8
2142373	chr6	34827864	34828482	3110062M04Rik	chr6	34947365	34952241	.	2	2
874847	chr2	163245878	163246289	3230401D17Rik	chr2	163225784	163246671	.	3	7
874847	chr2	163245878	163246289	3230401D17Rik	chr2	163257945	163265683	.	3	3
4719924	chr14	50401529	50403323	3632451O06Rik	chr14	50228797	50233911	.	2	18
4625795	chr14	13116344	13117158	3830406C13Rik	chr14	13120572	13135580	.	5	10
2819529	chr8	10928328	10928653	3930402G23Rik	chr8	10928006	10928327	.	18	18
85448	chr1	36425297	36426046	4632411B12Rik	chr1	36418521	36419952	.	7	4
3085701	chr8	122302460	122302586	4632415K11Rik	chr8	122302098	122302411	.	12	6
965961	chr3	19794375	19795491	4632415L05Rik	chr3	19788313	19792240	.	2	19
2434306	chr7	4989241	4989889	4632433K11Rik	chr7	4984546	4986934	.	10	13
2667736	chr7	100022456	100023262	4632434I11Rik	chr7	100024788	100032047	.	3	13
1595554	chr4	115409701	115410653	4732418C07Rik	chr4	115414993	115418525	.	4	4
1595554	chr4	115409701	115410653	4732418C07Rik	chr4	115658919	115669849	.	2	7
8755	chr1	6205188	6205577	4732440D04Rik	chr1	6201227	6203612	.	3	14
4015189	chr11	120521020	120521131	4732444A12Rik	chr11	120488796	120503004	.	4	13
4015189	chr11	120521020	120521131	4732444A12Rik	chr11	120525301	120533864	.	5	10
4015189	chr11	120521020	120521131	4732444A12Rik	chr11	120669114	120675115	.	2	10
5146144	chr15	101393385	101393746	4732456N10Rik	chr15	101393245	101395059	.	4	11
2496131	chr7	26174042	26174657	4732471J01Rik	chr7	26167813	26169705	.	17	28
4271710	chr12	106248107	106248467	4831426I19Rik	chr12	106139988	106157436	.	2	4
104283	chr1	44275741	44276724	4832428D23Rik	chr1	44280804	44285847	.	7	10
681257	chr2	85358934	85359353	4833423E24Rik	chr2	85352438	85363984	.	4	6
3230957	chr9	50909700	50910180	4833427G06Rik	chr9	50824647	50830772	.	4	6
3230957	chr9	50909700	50910180	4833427G06Rik	chr9	50905728	50913978	.	3	11
3230957	chr9	50909700	50910180	4833427G06Rik	chr9	51282159	51287180	.	2	7
4437831	chr13	54666782	54667504	4833439L19Rik	chr13	54678250	54689987	.	5	7
4437831	chr13	54666782	54667504	4833439L19Rik	chr13	54798115	54803739	.	2	3
5458158	chr17	33204571	33205104	4921501E09Rik	chr17	33210532	33214195	.	3	13
520507	chr2	19475113	19475625	4921504E06Rik	chr2	19470507	19474859	.	4	8
3643677	chr10	97155402	97156100	4921510H08Rik	chr10	97144553	97154983	.	5	9
5179675	chr16	14159185	14159852	4921513D23Rik	chr16	14161368	14173036	.	4	3
1189238	chr3	108742795	108743720	4921515J06Rik	chr3	108737989	108745571	.	5	14
3369928	chr9	107830056	107830842	4921517D21Rik	chr9	107835148	107849193	.	3	20
3369928	chr9	107830056	107830842	4921517D21Rik	chr9	107884468	107895454	.	4	2
4449885	chr13	59794437	59795806	4921517D22Rik	chr13	59642902	59657218	.	2	3
4449885	chr13	59794437	59795806	4921517D22Rik	chr13	59879142	59891587	.	3	4
5511536	chr17	53678053	53678820	4921523A10Rik	chr17	53666615	53673327	.	8	19
5511536	chr17	53678053	53678820	4921523A10Rik	chr17	53683146	53685243	.	9	13
5511536	chr17	53678053	53678820	4921523A10Rik	chr17	53787448	53805427	.	5	10
3001139	chr8	87955903	87957059	4921524J17Rik	chr8	87947478	87955548	.	9	8
536154	chr2	25476686	25476799	4921530D09Rik	chr2	25369248	25390254	.	2	5
536154	chr2	25476686	25476799	4921530D09Rik	chr2	25476505	25482323	.	4	6
506451	chr2	13995181	13997220	4921530L18Rik	chr2	13884011	13902903	.	2	12
506451	chr2	13995181	13997220	4921530L18Rik	chr2	13991123	13998072	.	4	3
506451	chr2	13995181	13997220	4921530L18Rik	chr2	14230225	14250104	.	2	3
4832960	chr14	96279713	96280774	4921530L21Rik	chr14	96093550	96101149	.	2	9
4832960	chr14	96279713	96280774	4921530L21Rik	chr14	96276698	96286511	.	4	8
3724940	chr11	3794915	3795963	4921536K21Rik	chr11	3644151	3645954	.	3	14
3724940	chr11	3794915	3795963	4921536K21Rik	chr11	3793847	3797534	.	3	5
3318749	chr9	87150195	87151358	4922501C03Rik	chr9	87008282	87025836	.	2	7
3318749	chr9	87150195	87151358	4922501C03Rik	chr9	87148714	87157284	.	6	11
3318749	chr9	87150195	87151358	4922501C03Rik	chr9	87223271	87238273	.	3	15
559766	chr2	35252551	35253103	4930402F06Rik	chr2	35148727	35149316	.	11	9
559766	chr2	35252551	35253103	4930402F06Rik	chr2	35204580	35207052	.	2	9
559766	chr2	35252551	35253103	4930402F06Rik	chr2	35257832	35272378	.	4	13
794341	chr2	130731392	130733182	4930402H24Rik	chr2	130471251	130478901	.	2	8
794341	chr2	130731392	130733182	4930402H24Rik	chr2	130721625	130738906	.	7	7
794341	chr2	130731392	130733182	4930402H24Rik	chr2	131032843	131034742	.	2	22
3603422	chr10	80828173	80828405	4930404N11Rik	chr10	80655110	80663658	.	9	18
3603422	chr10	80828173	80828405	4930404N11Rik	chr10	80702534	80707430	.	4	47
3603422	chr10	80828173	80828405	4930404N11Rik	chr10	80754561	80766218	.	3	7
3603422	chr10	80828173	80828405	4930404N11Rik	chr10	80785719	80797321	.	8	21
3603422	chr10	80828173	80828405	4930404N11Rik	chr10	80828817	80828869	.	13	17
3603422	chr10	80828173	80828405	4930404N11Rik	chr10	80908952	80914898	.	5	8
1711553	chr5	9098928	9100695	4930420K17Rik	chr5	9093955	9095931	.	3	5
4291321	chr12	114393819	114394769	4930427A07Rik	chr12	114384982	114385557	.	2	28
3650636	chr10	100051842	100053111	4930430F08Rik	chr10	100054226	100057303	.	2	6
3650636	chr10	100051842	100053111	4930430F08Rik	chr10	100056016	100072108	.	4	6
1904005	chr5	88254513	88255518	4930432K09Rik	chr5	87963563	87980391	.	2	9
1904005	chr5	88254513	88255518	4930432K09Rik	chr5	88251262	88254275	.	8	9
1904005	chr5	88254513	88255518	4930432K09Rik	chr5	88330908	88332548	.	3	3
2536269	chr7	48242209	48242935	4930433I11Rik	chr7	48225936	48241288	.	3	10
5188987	chr16	17561169	17561269	4930451C15Rik	chr16	17531280	17531811	.	2	9
5188987	chr16	17561169	17561269	4930451C15Rik	chr16	17559416	17561418	.	4	10
4440712	chr13	55885747	55886622	4930451E10Rik	chr13	55873143	55878061	.	2	7
2753974	chr7	133974149	133975330	4930451I11Rik	chr7	133971779	133976149	.	5	21
2753974	chr7	133974149	133975330	4930451I11Rik	chr7	134046339	134049370	.	2	3
2753974	chr7	133974149	133975330	4930451I11Rik	chr7	134154279	134164100	.	6	7
4616492	chr14	9498037	9498988	4930452B06Rik	chr14	9457093	9458525	.	2	7
4616492	chr14	9498037	9498988	4930452B06Rik	chr14	9495821	9501109	.	10	3
4616492	chr14	9498037	9498988	4930452B06Rik	chr14	9812209	9816144	.	2	20
5305007	chr16	64770620	64772133	4930453N24Rik	chr16	64664032	64683807	.	2	9
1209089	chr3	116670942	116671187	4930455H04Rik	chr3	116659022	116666127	.	3	9
1514475	chr4	83170093	83171919	4930473A06Rik	chr4	82649573	82653396	.	2	22
1514475	chr4	83170093	83171919	4930473A06Rik	chr4	82977499	82988646	.	2	4
1514475	chr4	83170093	83171919	4930473A06Rik	chr4	83153727	83174034	.	14	10
1514475	chr4	83170093	83171919	4930473A06Rik	chr4	83173251	83174034	.	14	10
1279746	chr3	146313187	146314792	4930503B20Rik	chr3	146310237	146323138	.	10	10
1279746	chr3	146313187	146314792	4930503B20Rik	chr3	146351489	146360692	.	3	3
3861085	chr11	58265470	58266974	4930504O13Rik	chr11	58262190	58271944	.	2	8
3792338	chr11	30371652	30372410	4930505A04Rik	chr11	30367057	30384795	.	2	17
3792338	chr11	30371652	30372410	4930505A04Rik	chr11	30527992	30547252	.	2	5
5967197	chr19	59150422	59150743	4930506M07Rik	chr19	59140970	59149763	.	3	9
3917159	chr11	80671648	80671799	4930507D10Rik	chr11	80671800	80672040	.	7	17
5447254	chr17	28667418	28667979	4930511I11Rik	chr17	28571265	28573005	.	3	10
858532	chr2	156687956	156688222	4930518I15Rik	chr2	156649712	156654085	.	4	3
393938	chr1	161974155	161975367	4930523C07Rik	chr1	161945377	161947766	.	3	11
3796253	chr11	31865277	31865972	4930524B15Rik	chr11	31846048	31863089	.	5	6
3796253	chr11	31865277	31865972	4930524B15Rik	chr11	32021294	32036008	.	2	3
782671	chr2	125977588	125978147	4930525F21Rik	chr2	125975656	125983929	.	10	6
782671	chr2	125977588	125978147	4930525F21Rik	chr2	126022900	126026694	.	2	9
782671	chr2	125977588	125978147	4930525F21Rik	chr2	126079303	126084456	.	2	8
5438346	chr17	24940924	24941877	4930528F23Rik	chr17	24766668	24777000	.	2	12
5438346	chr17	24940924	24941877	4930528F23Rik	chr17	25621006	25636252	.	2	10
830815	chr2	145760366	145760951	4930529M08Rik	chr2	145763348	145781196	.	4	9
830815	chr2	145760366	145760951	4930529M08Rik	chr2	145883307	145890219	.	2	6
4237916	chr12	92622711	92623297	4930534B04Rik	chr12	92593484	92602005	.	2	6
3885612	chr11	68400118	68400504	4930535C22Rik	chr11	68390612	68397536	.	5	14
3885612	chr11	68400118	68400504	4930535C22Rik	chr11	68431856	68439635	.	3	4
3885612	chr11	68400118	68400504	4930535C22Rik	chr11	68610908	68612951	.	5	11
1604526	chr4	118889982	118890714	4930538K18Rik	chr4	118843542	118846587	.	3	4
1604526	chr4	118889982	118890714	4930538K18Rik	chr4	118886728	118896103	.	3	4
5448184	chr17	29052170	29052907	4930539E08Rik	chr17	28882245	28900078	.	2	3
5448184	chr17	29052170	29052907	4930539E08Rik	chr17	29046246	29054649	.	4	6
5448184	chr17	29052170	29052907	4930539E08Rik	chr17	29054380	29067612	.	4	8
3890791	chr11	70429036	70429381	4930544D05Rik	chr11	70418309	70429900	.	4	13
3890791	chr11	70429036	70429381	4930544D05Rik	chr11	70566021	70579405	.	2	3
1765379	chr5	31787672	31788625	4930548H24Rik	chr5	31784374	31789358	.	4	15
1765379	chr5	31787672	31788625	4930548H24Rik	chr5	32056804	32068722	.	3	5
1645438	chr4	135050433	135051143	4930555I21Rik	chr4	134992426	135009203	.	3	3
5080102	chr15	74551375	74552206	4930572J05Rik	chr15	74463358	74467272	.	3	4
5080102	chr15	74551375	74552206	4930572J05Rik	chr15	74521813	74537972	.	5	5
1044350	chr3	51081441	51082585	4930577N17Rik	chr3	51071647	51078573	.	3	11
1044350	chr3	51081441	51082585	4930577N17Rik	chr3	51078376	51094631	.	3	8
1044350	chr3	51081441	51082585	4930577N17Rik	chr3	51133305	51148248	.	3	7
1044350	chr3	51081441	51082585	4930577N17Rik	chr3	51215372	51217528	.	3	6
6012461	chrX	18037698	18038779	4930578C19Rik	chrX	18061371	18067194	.	4	10
643347	chr2	69627536	69628226	4930578N16Rik	chr2	69625727	69644526	.	6	3
1542943	chr4	94595425	94596205	4930579C15Rik	chr4	94312343	94332764	.	2	8
4732892	chr14	55272337	55272477	4930579G18Rik	chr14	55244009	55260698	.	2	11
4732892	chr14	55272337	55272477	4930579G18Rik	chr14	55281634	55284132	.	2	5
2009546	chr5	130383893	130385258	4930579G22Rik	chr5	130407728	130428336	.	3	15
774494	chr2	122563978	122564642	4930580A09Rik	chr2	122198971	122207935	.	2	53
774494	chr2	122563978	122564642	4930580A09Rik	chr2	122464994	122485942	.	5	12
1044615	chr3	51200560	51201067	4930583H14Rik	chr3	51191013	51202341	.	4	4
2543629	chr7	50761289	50761630	4931406B18Rik	chr7	50727954	50729224	.	3	36
3140206	chr9	15105696	15106153	4931406C07Rik	chr9	14623296	14638725	.	3	12
3140206	chr9	15105696	15106153	4931406C07Rik	chr9	15114629	15116174	.	5	4
61202	chr1	26744309	26744508	4931408C20Rik	chr1	26742480	26756230	.	23	9
4732779	chr14	55224657	55225779	4931414P19Rik	chr14	55221285	55224477	.	8	16
3050349	chr8	107813352	107814044	4931428F04Rik	chr8	107812886	107813307	.	18	27
72549	chr1	31279476	31279711	4931428L18Rik	chr1	31278597	31280196	.	6	18
3206130	chr9	40771873	40772649	4931429I11Rik	chr9	40614800	40631074	.	3	8
3206130	chr9	40771873	40772649	4931429I11Rik	chr9	40751365	40771736	.	3	18
3206130	chr9	40771873	40772649	4931429I11Rik	chr9	40875506	40885943	.	2	6
4449982	chr13	59832698	59833386	4932411G14Rik	chr13	59827584	59830801	.	3	24
537854	chr2	26149563	26150724	4932418E24Rik	chr2	25907182	25928273	.	2	8
537854	chr2	26149563	26150724	4932418E24Rik	chr2	26032313	26048561	.	2	12
537854	chr2	26149563	26150724	4932418E24Rik	chr2	26151438	26161919	.	3	10
2507340	chr7	30303109	30304791	4932431P20Rik	chr7	30163194	30173382	.	5	8
2507340	chr7	30303109	30304791	4932431P20Rik	chr7	30265053	30273394	.	3	24
1008671	chr3	36761835	36763768	4932438A13Rik	chr3	36888795	36904391	.	2	5
2825871	chr8	13705126	13705960	4932443I19Rik	chr8	13757600	13758496	.	4	10
3972880	chr11	103079340	103079887	4933400C05Rik	chr11	103078012	103085289	.	5	7
3006590	chr8	90086150	90087661	4933402J07Rik	chr8	90087662	90087862	.	7	11
2764724	chr7	138289658	138290484	4933402N03Rik	chr7	138290549	138295098	.	6	10
3888698	chr11	69631570	69632442	4933402P03Rik	chr11	69505932	69525215	.	2	4
3099277	chr8	128193507	128194674	4933403G14Rik	chr8	128095177	128115576	.	3	11
3099277	chr8	128193507	128194674	4933403G14Rik	chr8	128192853	128196162	.	5	17
3099277	chr8	128193507	128194674	4933403G14Rik	chr8	128240105	128245162	.	4	5
331550	chr1	136282218	136282702	4933406M09Rik	chr1	136286321	136291258	.	3	9
3079562	chr8	119780745	119780970	4933407C03Rik	chr8	119784452	119787473	.	2	11
3079562	chr8	119780745	119780970	4933407C03Rik	chr8	120067228	120071764	.	2	3
1770092	chr5	33720313	33721024	4933407H18Rik	chr5	33721144	33729585	.	3	13
5692689	chr18	34756602	34757690	4933408B17Rik	chr18	34801800	34809610	.	4	9
2904078	chr8	47238128	47238769	4933411K20Rik	chr8	47242406	47247030	.	8	8
2376271	chr6	128325162	128325262	4933413G19Rik	chr6	128321926	128328184	.	5	10
2376271	chr6	128325162	128325262	4933413G19Rik	chr6	128377776	128382903	.	3	3
4661701	chr14	27176304	27176628	4933413J09Rik	chr14	27122726	27130402	.	3	10
4661701	chr14	27176304	27176628	4933413J09Rik	chr14	27158566	27163217	.	2	3
4389975	chr13	35015951	35016939	4933417A18Rik	chr13	34992259	35007100	.	3	18
4002760	chr11	115301574	115302058	4933422H20Rik	chr11	115167877	115182092	.	2	17
4002760	chr11	115301574	115302058	4933422H20Rik	chr11	115180868	115202603	.	2	3
4002760	chr11	115301574	115302058	4933422H20Rik	chr11	115238582	115246236	.	3	9
4002760	chr11	115301574	115302058	4933422H20Rik	chr11	115306376	115307831	.	8	15
4002760	chr11	115301574	115302058	4933422H20Rik	chr11	115332807	115337783	.	2	6
4002760	chr11	115301574	115302058	4933422H20Rik	chr11	115356126	115367390	.	5	8
4564481	chr13	105871732	105872739	4933425L06Rik	chr13	105874092	105876410	.	7	8
4564481	chr13	105871732	105872739	4933425L06Rik	chr13	106191979	106196588	.	2	11
4211804	chr12	81891053	81892035	4933426M11Rik	chr12	81896140	81896668	.	5	12
4211804	chr12	81891053	81892035	4933426M11Rik	chr12	81993664	81998443	.	2	10
2279107	chr6	89045507	89046405	4933427D06Rik	chr6	88887874	88902046	.	2	21
2279107	chr6	89045507	89046405	4933427D06Rik	chr6	89474137	89489382	.	3	20
3894887	chr11	72020838	72021362	4933427D14Rik	chr11	72016630	72020228	.	15	6
3894887	chr11	72020838	72021362	4933427D14Rik	chr11	72209051	72214132	.	2	10
5080066	chr15	74539191	74539598	4933427E11Rik	chr15	74520552	74525701	.	2	4
5080066	chr15	74539191	74539598	4933427E11Rik	chr15	74524707	74542135	.	3	4
5092755	chr15	79488707	79489674	4933432B09Rik	chr15	79446452	79455152	.	4	6
5092755	chr15	79488707	79489674	4933432B09Rik	chr15	79492478	79507426	.	3	23
5092755	chr15	79488707	79489674	4933432B09Rik	chr15	79927198	79938536	.	2	7
535204	chr2	25069169	25069834	4933433C11Rik	chr2	25075732	25079717	.	5	18
1139968	chr3	89855057	89855871	4933434E20Rik	chr3	89852816	89858199	.	8	13
3017920	chr8	94879172	94879966	4933436C20Rik	chr8	94665691	94677021	.	2	2
3017920	chr8	94879172	94879966	4933436C20Rik	chr8	94821157	94825744	.	2	5
3017920	chr8	94879172	94879966	4933436C20Rik	chr8	94874339	94885549	.	3	8
4227838	chr12	88578727	88579142	4933437F05Rik	chr12	88527692	88548158	.	3	18
4227838	chr12	88578727	88579142	4933437F05Rik	chr12	88574404	88581057	.	5	3
3865850	chr11	60229908	60231725	4933439F18Rik	chr11	60203587	60208167	.	4	9
3865850	chr11	60229908	60231725	4933439F18Rik	chr11	60231726	60232164	.	18	7
2349724	chr6	117857292	117858077	4933440N22Rik	chr6	117830157	117841787	.	5	27
2349724	chr6	117857292	117858077	4933440N22Rik	chr6	117856976	117858402	.	51	11
1745419	chr5	22939365	22940330	5031425E22Rik	chr5	22925118	22934978	.	6	15
1745419	chr5	22939365	22940330	5031425E22Rik	chr5	23007699	23009519	.	4	15
5105944	chr15	84818548	84819054	5031439G07Rik	chr15	84503938	84516180	.	3	18
5105944	chr15	84818548	84819054	5031439G07Rik	chr15	84825966	84834882	.	2	7
5894874	chr19	29441448	29442137	5033414D02Rik	chr19	29087803	29104600	.	3	3
5894874	chr19	29441448	29442137	5033414D02Rik	chr19	29466865	29470960	.	2	7
4446309	chr13	58258804	58259449	5133401N09Rik	chr13	58262052	58270456	.	4	19
4446309	chr13	58258804	58259449	5133401N09Rik	chr13	58334972	58339608	.	3	8
5768861	chr18	65857339	65857930	5330437I02Rik	chr18	65854839	65863578	.	3	16
5768861	chr18	65857339	65857930	5330437I02Rik	chr18	65879071	65892547	.	4	16
5798345	chr18	78134446	78136438	5430411K18Rik	chr18	78058766	78070015	.	3	19
5798345	chr18	78134446	78136438	5430411K18Rik	chr18	78134000	78148925	.	3	5
764576	chr2	118571061	118572440	5430417L22Rik	chr2	118539635	118551179	.	2	7
764576	chr2	118571061	118572440	5430417L22Rik	chr2	118573220	118575786	.	7	9
764576	chr2	118571061	118572440	5430417L22Rik	chr2	118798824	118805692	.	3	11
2764786	chr7	138315889	138317874	5430419D17Rik	chr7	138315766	138317983	.	3	9
4485891	chr13	73836602	73837502	5430425J12Rik	chr13	73768462	73783788	.	4	14
4485891	chr13	73836602	73837502	5430425J12Rik	chr13	73842825	73846185	.	2	12
4485891	chr13	73836602	73837502	5430425J12Rik	chr13	73905074	73919377	.	3	3
325013	chr1	133585132	133586176	5430435G22Rik	chr1	133205970	133213091	.	2	8
1623420	chr4	126286954	126287429	5730409E04Rik	chr4	126241903	126253635	.	2	4
2413421	chr6	143047318	143048665	5730419I09Rik	chr6	143012263	143021962	.	6	4
2413421	chr6	143047318	143048665	5730419I09Rik	chr6	143037941	143042458	.	6	4
5916465	chr19	38298422	38298994	5730455O13Rik	chr19	38398934	38412568	.	2	9
3916029	chr11	80190882	80191767	5730455P16Rik	chr11	80107288	80119939	.	4	2
3916029	chr11	80190882	80191767	5730455P16Rik	chr11	80187824	80192228	.	5	10
4697949	chr14	41826980	41827485	5730469M10Rik	chr14	41622775	41637220	.	2	4
4697949	chr14	41826980	41827485	5730469M10Rik	chr14	41793335	41798402	.	2	7
797630	chr2	132072816	132073850	5730494N06Rik	chr2	132072389	132072815	.	7	13
1426653	chr4	48552713	48553850	5730528L13Rik	chr4	48549753	48558844	.	11	5
3154406	chr9	20411759	20412852	5730577I03Rik	chr9	20430134	20432221	.	4	4
538688	chr2	26495936	26496264	5730588L14Rik	chr2	26315080	26319926	.	2	2
538688	chr2	26495936	26496264	5730588L14Rik	chr2	26447173	26467151	.	2	11
538688	chr2	26495936	26496264	5730588L14Rik	chr2	26497411	26514659	.	3	10
2634635	chr7	86804475	86805482	5730590G19Rik	chr7	86629157	86647297	.	2	4
2634635	chr7	86804475	86805482	5730590G19Rik	chr7	86758864	86770283	.	6	3
2634635	chr7	86804475	86805482	5730590G19Rik	chr7	86801859	86811782	.	11	25
2634635	chr7	86804475	86805482	5730590G19Rik	chr7	86929928	86937648	.	2	18
2786670	chr7	147432890	147433844	5830411N06Rik	chr7	147436816	147440815	.	2	13
2786670	chr7	147432890	147433844	5830411N06Rik	chr7	147510346	147512004	.	3	3
1421262	chr4	46402020	46402605	5830415F09Rik	chr4	46203764	46213996	.	2	2
1421262	chr4	46402020	46402605	5830415F09Rik	chr4	46399202	46410509	.	26	25
1421262	chr4	46402020	46402605	5830415F09Rik	chr4	46443388	46444404	.	2	4
1421262	chr4	46402020	46402605	5830415F09Rik	chr4	46492344	46494677	.	4	2
3140328	chr9	15162212	15163340	5830418K08Rik	chr9	15483155	15496238	.	2	5
1052897	chr3	54719732	54720480	6030405A18Rik	chr3	54878654	54893340	.	4	18
5145513	chr15	101122871	101123499	6030408B16Rik	chr15	101117345	101128115	.	5	14
3249146	chr9	58336677	58337548	6030419C18Rik	chr9	58310961	58321638	.	4	10
5637352	chr18	12279725	12280401	6030446N20Rik	chr18	12273669	12292605	.	2	6
1360345	chr4	21857895	21858563	6230409E13Rik	chr4	21691996	21695124	.	2	7
1360345	chr4	21857895	21858563	6230409E13Rik	chr4	21855331	21857894	.	6	7
444604	chr1	182413399	182414964	6330403A02Rik	chr1	182350825	182364938	.	5	10
444604	chr1	182413399	182414964	6330403A02Rik	chr1	182394554	182406529	.	5	4
444604	chr1	182413399	182414964	6330403A02Rik	chr1	182421092	182424569	.	6	5
3472830	chr10	28863607	28864064	6330407J23Rik	chr10	28946417	28962588	.	4	4
4750117	chr14	62174386	62176083	6330409N04Rik	chr14	62176489	62181137	.	2	4
1463715	chr4	63219900	63219959	6330416G13Rik	chr4	63217569	63220917	.	5	10
2792178	chr7	149559391	149559572	6330512M04Rik	chr7	149556728	149559810	.	19	18
833706	chr2	147012158	147012786	6430503K07Rik	chr2	146900662	146907226	.	2	8
833706	chr2	147012158	147012786	6430503K07Rik	chr2	147010033	147016835	.	3	7
833706	chr2	147012158	147012786	6430503K07Rik	chr2	147125624	147132652	.	7	13
4226987	chr12	88225280	88226774	6430527G18Rik	chr12	87642629	87657611	.	2	12
4226987	chr12	88225280	88226774	6430527G18Rik	chr12	88137773	88143450	.	2	4
4226987	chr12	88225280	88226774	6430527G18Rik	chr12	88172816	88185225	.	4	12
4226987	chr12	88225280	88226774	6430527G18Rik	chr12	88220899	88221826	.	14	24
4226987	chr12	88225280	88226774	6430527G18Rik	chr12	88254184	88260471	.	4	9
2785941	chr7	147163741	147164705	6430531B16Rik	chr7	147160021	147163321	.	4	13
2785941	chr7	147163741	147164705	6430531B16Rik	chr7	147232876	147237647	.	3	8
3086503	chr8	122637207	122638661	6430548M08Rik	chr8	122632459	122636810	.	4	19
3086503	chr8	122637207	122638661	6430548M08Rik	chr8	122821625	122832281	.	2	5
856449	chr2	155833589	155834348	6430550D23Rik	chr2	155806861	155821111	.	4	13
856449	chr2	155833589	155834348	6430550D23Rik	chr2	155820206	155834744	.	4	13
2029059	chr5	138182538	138182824	6430598A04Rik	chr5	138183076	138195830	.	7	19
1180681	chr3	105506429	105507749	6530418L21Rik	chr3	105501866	105521955	.	5	10
4716756	chr14	49065617	49066418	6720456H20Rik	chr14	49081813	49083416	.	4	7
3347795	chr9	98802966	98803844	7420426K07Rik	chr9	98802544	98805876	.	3	4
837676	chr2	148606599	148607935	8030411F24Rik	chr2	148611683	148616742	.	2	7
2153874	chr6	39475963	39477724	8030453O22Rik	chr6	39455053	39470866	.	3	12
2153874	chr6	39475963	39477724	8030453O22Rik	chr6	39512326	39518795	.	7	2
5797917	chr18	77951990	77952941	8030462N17Rik	chr18	77950951	77960169	.	6	11
5797917	chr18	77951990	77952941	8030462N17Rik	chr18	78016069	78020618	.	2	10
826711	chr2	144096107	144096604	8430406I07Rik	chr2	144093633	144094777	.	37	6
826711	chr2	144096107	144096604	8430406I07Rik	chr2	144145355	144162256	.	5	12
2276308	chr6	87862805	87864571	8430410A17Rik	chr6	87818706	87821472	.	6	5
2276308	chr6	87862805	87864571	8430410A17Rik	chr6	87859687	87866705	.	7	6
2276308	chr6	87862805	87864571	8430410A17Rik	chr6	87936944	87947018	.	3	43
2394330	chr6	135147611	135148650	8430419L09Rik	chr6	135136761	135148976	.	2	11
3502649	chr10	40401919	40403655	9030224M15Rik	chr10	40394582	40404009	.	4	4
3205494	chr9	40493923	40494412	9030425E11Rik	chr9	40489157	40492582	.	4	20
4260841	chr12	102016893	102017337	9030617O03Rik	chr12	102023243	102027433	.	3	23
2968384	chr8	75094593	75094924	9130011J15Rik	chr8	74959383	74963198	.	3	6
2968384	chr8	75094593	75094924	9130011J15Rik	chr8	75094503	75095281	.	11	40
3599702	chr10	79282820	79285022	9130017N09Rik	chr10	79223148	79232240	.	4	7
3599702	chr10	79282820	79285022	9130017N09Rik	chr10	79275211	79294008	.	6	18
3599702	chr10	79282820	79285022	9130017N09Rik	chr10	79392347	79402651	.	2	10
2757516	chr7	135381322	135382614	9130023H24Rik	chr7	135719155	135723763	.	2	9
446040	chr1	182980557	182981388	9130409I23Rik	chr1	183026635	183030411	.	3	11
3121861	chr9	8042692	8043699	9230110C19Rik	chr9	8054526	8057931	.	3	8
918060	chr2	180719104	180719296	9230112E08Rik	chr2	180654026	180667655	.	2	12
918060	chr2	180719104	180719296	9230112E08Rik	chr2	180718824	180723574	.	6	10
5138758	chr15	98396983	98398325	9330020H09Rik	chr15	98379716	98396790	.	16	19
5138758	chr15	98396983	98398325	9330020H09Rik	chr15	98396476	98399350	.	16	13
5138758	chr15	98396983	98398325	9330020H09Rik	chr15	98435934	98440974	.	5	10
1668549	chr4	144109633	144110583	9430007A20Rik	chr4	144107543	144120750	.	3	9
1695905	chr4	155483335	155484911	9430015G10Rik	chr4	155482307	155486004	.	5	7
5145494	chr15	101114282	101114829	9430023L20Rik	chr15	101032992	101051319	.	3	7
5145494	chr15	101114282	101114829	9430023L20Rik	chr15	101071596	101073781	.	4	7
5145494	chr15	101114282	101114829	9430023L20Rik	chr15	101112143	101116485	.	3	12
5145494	chr15	101114282	101114829	9430023L20Rik	chr15	101138126	101151130	.	3	18
5145494	chr15	101114282	101114829	9430023L20Rik	chr15	101181502	101186051	.	2	3
3690222	chr10	116675674	116675773	9530003J23Rik	chr10	116674356	116685532	.	6	9
3690222	chr10	116675674	116675773	9530003J23Rik	chr10	116867047	116884470	.	2	4
4406898	chr13	41942950	41943011	9530008L14Rik	chr13	41928717	41939148	.	8	7
2373197	chr6	127059242	127059982	9630033F20Rik	chr6	127060973	127080111	.	3	27
2373197	chr6	127059242	127059982	9630033F20Rik	chr6	127381734	127399390	.	3	21
859147	chr2	156904956	156905142	9830001H06Rik	chr2	156903136	156903521	.	6	13
4770558	chr14	70559283	70560186	9930012K11Rik	chr14	70260222	70263301	.	2	14
4770558	chr14	70559283	70560186	9930012K11Rik	chr14	70560515	70561179	.	5	7
2645494	chr7	91234840	91235459	9930013L23Rik	chr7	91146475	91162104	.	2	7
2645494	chr7	91234840	91235459	9930013L23Rik	chr7	91236465	91238433	.	2	8
2645494	chr7	91234840	91235459	9930013L23Rik	chr7	91512506	91523193	.	2	9
5437517	chr17	24610584	24612205	9930021D14Rik	chr17	24612910	24614258	.	14	41
5437517	chr17	24610584	24612205	9930021D14Rik	chr17	24633796	24640866	.	4	7
5895923	chr19	29880450	29881546	9930021J03Rik	chr19	29861795	29885164	.	4	6
5961194	chr19	56534584	56536239	9930023K05Rik	chr19	56506029	56523477	.	3	5
473578	chr1	194993873	194994761	A130010J15Rik	chr1	194996202	195002558	.	15	13
473578	chr1	194993873	194994761	A130010J15Rik	chr1	195029921	195042771	.	3	9
473578	chr1	194993873	194994761	A130010J15Rik	chr1	195167307	195168505	.	2	5
5900784	chr19	31942774	31943674	A1cf	chr19	31935418	31935890	.	3	3
536392	chr2	25563762	25564351	A230005M16Rik	chr2	25499998	25505541	.	3	10
536392	chr2	25563762	25564351	A230005M16Rik	chr2	25559315	25561537	.	12	7
536392	chr2	25563762	25564351	A230005M16Rik	chr2	25595259	25615149	.	2	63
3609088	chr10	83006326	83007365	A230046K03Rik	chr10	83005627	83015298	.	4	23
3609088	chr10	83006326	83007365	A230046K03Rik	chr10	83068639	83071061	.	2	8
3155100	chr9	20672825	20674342	A230050P20Rik	chr9	20526647	20539911	.	4	8
3155100	chr9	20672825	20674342	A230050P20Rik	chr9	20671840	20677621	.	8	8
3862971	chr11	58976245	58978641	A230051G13Rik	chr11	58978996	58979646	.	9	28
4287163	chr12	112644725	112645280	A230065H16Rik	chr12	112744193	112744604	.	2	4
2367808	chr6	124866648	124867175	A230083G16Rik	chr6	124709454	124727597	.	6	6
2367808	chr6	124866648	124867175	A230083G16Rik	chr6	124809387	124824337	.	4	4
2367808	chr6	124866648	124867175	A230083G16Rik	chr6	124824134	124835093	.	3	4
2367808	chr6	124866648	124867175	A230083G16Rik	chr6	124932062	124948631	.	7	7
2367808	chr6	124866648	124867175	A230083G16Rik	chr6	125015058	125032760	.	3	35
1491529	chr4	73897531	73898173	A230083N12Rik	chr4	73898174	73898302	.	4	24
2358718	chr6	121585531	121586252	A2m	chr6	121584972	121591961	.	8	6
5494856	chr17	47027222	47028518	A330017A19Rik	chr17	47024683	47030257	.	8	43
1645205	chr4	134952747	134954432	A330049M08Rik	chr4	135020247	135041082	.	2	4
1628726	chr4	128435937	128436090	A3galt2	chr4	128433039	128439435	.	5	8
1690641	chr4	153330032	153332489	A430005L14Rik	chr4	153335908	153340429	.	8	20
2031501	chr5	139063255	139064303	A430033K04Rik	chr5	139055710	139065514	.	7	10
3891294	chr11	70626066	70627228	A430084P05Rik	chr11	70634206	70637850	.	2	12
764614	chr2	118588047	118588384	A430105I19Rik	chr2	118708137	118710584	.	6	3
2111018	chr6	21936087	21936797	A430107O13Rik	chr6	21368677	21380402	.	3	4
2111018	chr6	21936087	21936797	A430107O13Rik	chr6	21935732	21936067	.	9	17
2433987	chr7	4877057	4877589	A430110N23Rik	chr7	4870702	4876517	.	3	12
5101826	chr15	83082121	83082967	A4galt	chr15	83081792	83085438	.	8	6
5101826	chr15	83082121	83082967	A4galt	chr15	83142803	83154608	.	3	12
3349542	chr9	99513463	99513778	A4gnt	chr9	99503494	99513462	.	3	13
4289760	chr12	113727126	113727967	A530016L24Rik	chr12	113431995	113438323	.	3	7
4289760	chr12	113727126	113727967	A530016L24Rik	chr12	113725634	113727117	.	4	21
5456411	chr17	32539367	32540133	A530088E08Rik	chr17	32513482	32514571	.	6	8
103775	chr1	44076842	44077035	A530098C11Rik	chr1	44070517	44077764	.	4	14
4351731	chr13	19824564	19826769	A530099J19Rik	chr13	19827758	19832453	.	4	10
6246076	chrX	104343763	104345780	A630033H20Rik	chrX	104161743	104166562	.	2	13
4012386	chr11	119352147	119353131	A730011L01Rik	chr11	119343479	119350059	.	5	27
4012386	chr11	119352147	119353131	A730011L01Rik	chr11	119746269	119747593	.	3	7
1053445	chr3	54940615	54941963	A730037C10Rik	chr3	54937528	54940076	.	6	12
1053445	chr3	54940615	54941963	A730037C10Rik	chr3	54989654	54996796	.	2	17
3952579	chr11	95006336	95008227	A730090H04Rik	chr11	95001854	95004637	.	3	16
3952579	chr11	95006336	95008227	A730090H04Rik	chr11	95004571	95017034	.	3	17
3952579	chr11	95006336	95008227	A730090H04Rik	chr11	95117406	95136203	.	4	6
535159	chr2	25051484	25052959	A830007P12Rik	chr2	25017309	25029348	.	4	5
535159	chr2	25051484	25052959	A830007P12Rik	chr2	25048805	25058936	.	6	23
535159	chr2	25051484	25052959	A830007P12Rik	chr2	25430561	25432426	.	2	6
22600	chr1	11404035	11404701	A830018L16Rik	chr1	11405629	11406168	.	5	4
22600	chr1	11404035	11404701	A830018L16Rik	chr1	11468480	11482548	.	2	3
1206496	chr3	115590597	115590723	A930005H10Rik	chr3	115591205	115593824	.	6	4
1773973	chr5	35258541	35259029	A930005I04Rik	chr5	35254626	35258214	.	5	9
1773973	chr5	35258541	35259029	A930005I04Rik	chr5	35386734	35390719	.	3	9
2219320	chr6	65621097	65621966	A930038C07Rik	chr6	65625230	65632137	.	2	7
2219320	chr6	65621097	65621966	A930038C07Rik	chr6	65707075	65715001	.	2	14
379279	chr1	155751582	155752061	A930039A15Rik	chr1	155755333	155757648	.	42	13
379279	chr1	155751582	155752061	A930039A15Rik	chr1	155853978	155868219	.	3	3
379279	chr1	155751582	155752061	A930039A15Rik	chr1	155895789	155907559	.	3	4
2907776	chr8	48760436	48760883	AA386476	chr8	48614373	48625231	.	2	11
2907776	chr8	48760436	48760883	AA386476	chr8	48716554	48727666	.	2	2
1605326	chr4	119210267	119212153	AA415398	chr4	119074782	119079511	.	2	35
1605326	chr4	119210267	119212153	AA415398	chr4	119185929	119206267	.	3	23
1605326	chr4	119210267	119212153	AA415398	chr4	119205848	119222923	.	3	15
2712447	chr7	117204524	117205423	AA474408	chr7	117199643	117202064	.	3	3
322576	chr1	132628366	132628949	AA986860	chr1	132618078	132627968	.	4	5
322576	chr1	132628366	132628949	AA986860	chr1	132733996	132746904	.	2	7
322576	chr1	132628366	132628949	AA986860	chr1	133044862	133056294	.	2	10
5148247	chr15	102180508	102181864	Aaas	chr15	101934063	101939555	.	2	2
5148247	chr15	102180508	102181864	Aaas	chr15	102187671	102196956	.	3	6
1998500	chr5	125955033	125956276	Aacs	chr5	125996486	126005481	.	2	5
1065875	chr3	59835401	59835924	Aadac	chr3	59686967	59704406	.	3	3
2937958	chr8	62984891	62985759	Aadat	chr8	62979602	62981686	.	3	6
2273798	chr6	86798765	86799515	Aak1	chr6	86598938	86610004	.	3	3
2273798	chr6	86798765	86799515	Aak1	chr6	86791134	86800488	.	14	9
2273798	chr6	86798765	86799515	Aak1	chr6	86895469	86898211	.	4	7
5023233	chr15	51871269	51871663	Aard	chr15	51853925	51873634	.	3	5
3064510	chr8	113557326	113557489	Aars	chr8	113549080	113551740	.	7	7
1877076	chr5	77334216	77335761	Aasdh	chr5	77323479	77332636	.	8	8
1877076	chr5	77334216	77335761	Aasdh	chr5	77392786	77401735	.	3	3
3926459	chr11	84326817	84327477	Aatf	chr11	84323894	84335427	.	4	5
3926459	chr11	84326817	84327477	Aatf	chr11	84622317	84624719	.	2	6
4013689	chr11	119907256	119909494	Aatk	chr11	119901620	119910350	.	5	17
2133681	chr6	31167532	31168898	AB041803	chr6	31171860	31172587	.	10	13
2133681	chr6	31167532	31168898	AB041803	chr6	31171860	31189490	.	10	22
2133681	chr6	31167532	31168898	AB041803	chr6	31298915	31308178	.	4	12
1652601	chr4	137950063	137952136	AB041806	chr4	137832270	137842620	.	2	9
1652601	chr4	137950063	137952136	AB041806	chr4	137909356	137917798	.	6	4
3738154	chr11	9091568	9092100	Abca13	chr11	9089100	9109858	.	5	14
2737825	chr7	127472194	127472546	Abca15	chr7	127382648	127397953	.	2	2
5437204	chr17	24488694	24488810	Abca17	chr17	24490753	24492460	.	4	7
535708	chr2	25283980	25285784	Abca2	chr2	25247727	25255431	.	3	4
535708	chr2	25283980	25285784	Abca2	chr2	25282888	25298062	.	6	14
1221390	chr3	121747029	121748013	Abca4	chr3	121730511	121737823	.	4	14
1221390	chr3	121747029	121748013	Abca4	chr3	121751606	121753933	.	2	12
1221390	chr3	121747029	121748013	Abca4	chr3	121786058	121797483	.	2	8
1221390	chr3	121747029	121748013	Abca4	chr3	121860915	121870363	.	2	14
3990309	chr11	110198670	110199580	Abca5	chr11	110269861	110282578	.	2	24
3990122	chr11	110112630	110113230	Abca6	chr11	109747358	109759838	.	2	4
3600114	chr10	79458862	79459374	Abca7	chr10	79452127	79460514	.	6	24
3600114	chr10	79458862	79459374	Abca7	chr10	79517111	79519582	.	5	5
3989485	chr11	109857100	109858017	Abca8b	chr11	109797787	109813833	.	3	8
3989485	chr11	109857100	109858017	Abca8b	chr11	109972071	109974139	.	2	3
3095394	chr8	126506575	126507369	Abcb10	chr8	126837123	126839270	.	2	7
642205	chr2	69180272	69180746	Abcb11	chr2	69175980	69180084	.	4	3
180192	chr1	75176157	75176999	Abcb6	chr1	75177601	75188149	.	3	23
6238720	chrX	101608048	101610361	Abcb7	chrX	101615712	101623364	.	6	7
5493469	chr17	46465064	46465570	Abcc10	chr17	46091092	46108088	.	2	7
5493469	chr17	46465064	46465570	Abcc10	chr17	46458611	46459123	.	5	4
5930450	chr19	43856411	43858008	Abcc2	chr19	43719167	43720177	.	4	13
5930450	chr19	43856411	43858008	Abcc2	chr19	43853018	43859392	.	12	8
4887796	chr14	119104998	119105682	Abcc4	chr14	119089504	119109291	.	4	3
5196730	chr16	20426192	20426864	Abcc5	chr16	20424408	20427663	.	7	12
5196730	chr16	20426192	20426864	Abcc5	chr16	20424408	20445299	.	7	12
5196730	chr16	20426192	20426864	Abcc5	chr16	20467415	20481415	.	3	7
2550099	chr7	53285475	53286530	Abcc6	chr7	53108380	53127146	.	3	6
2550471	chr7	53434961	53435559	Abcc8	chr7	53452019	53456584	.	2	6
5121294	chr15	91021992	91022890	Abcd2	chr15	91027532	91030053	.	3	16
4221452	chr12	85958013	85958579	Abcd4	chr12	85954534	85955859	.	7	2
4221452	chr12	85958013	85958579	Abcd4	chr12	86341341	86349071	.	2	4
5465847	chr17	36106621	36107796	Abcf1	chr17	36055951	36057227	.	7	17
1747918	chr5	24082295	24084008	Abcf2	chr5	24076438	24081831	.	13	8
5197034	chr16	20548438	20548733	Abcf3	chr16	20545370	20546690	.	16	18
5453223	chr17	31194365	31195163	Abcg1	chr17	31193897	31199677	.	5	7
1947918	chr5	105410876	105411947	Abcg3	chr5	105406913	105408018	.	4	15
3214172	chr9	44096366	44097007	Abcg4	chr9	44085732	44103957	.	2	4
3214172	chr9	44096366	44097007	Abcg4	chr9	44182264	44183542	.	3	2
5257918	chr16	45742425	45743507	Abhd10	chr16	45734698	45750601	.	6	7
5257918	chr16	45742425	45743507	Abhd10	chr16	45800626	45801662	.	2	6
2022283	chr5	135484688	135485141	Abhd11	chr5	135228869	135239739	.	2	8
2022283	chr5	135484688	135485141	Abhd11	chr5	135370424	135386095	.	3	4
2022283	chr5	135484688	135485141	Abhd11	chr5	135397558	135405581	.	3	5
2022283	chr5	135484688	135485141	Abhd11	chr5	135486479	135487139	.	15	9
2022283	chr5	135484688	135485141	Abhd11	chr5	135573200	135582812	.	2	8
843506	chr2	150730020	150730749	Abhd12	chr2	150737137	150747361	.	5	16
3366062	chr9	106349820	106350404	Abhd14a	chr9	106348496	106353263	.	3	16
919342	chr2	181226990	181227999	Abhd16b	chr2	180710506	180715398	.	2	4
919342	chr2	181226990	181227999	Abhd16b	chr2	181229541	181229677	.	9	6
5633470	chr18	10705615	10706580	Abhd3	chr18	10735565	10739116	.	2	18
3404927	chr9	122259377	122260778	Abhd5	chr9	122260779	122266693	.	3	4
2965581	chr8	73986524	73987662	Abhd8	chr8	73425042	73437869	.	2	13
2965581	chr8	73986524	73987662	Abhd8	chr8	73779301	73793756	.	2	7
2965581	chr8	73986524	73987662	Abhd8	chr8	73860079	73875668	.	2	3
2965581	chr8	73986524	73987662	Abhd8	chr8	73874894	73894769	.	2	3
2965581	chr8	73986524	73987662	Abhd8	chr8	73921724	73924716	.	2	5
2965581	chr8	73986524	73987662	Abhd8	chr8	73989818	73996401	.	11	20
2965581	chr8	73986524	73987662	Abhd8	chr8	74007839	74021897	.	2	44
2965581	chr8	73986524	73987662	Abhd8	chr8	74117280	74137839	.	2	6
2965581	chr8	73986524	73987662	Abhd8	chr8	74137032	74153846	.	3	6
529400	chr2	22895552	22896005	Abi1	chr2	22852427	22871640	.	3	10
144849	chr1	60465429	60467086	Abi2	chr1	60389289	60393176	.	2	39
144849	chr1	60465429	60467086	Abi2	chr1	60467920	60469687	.	5	22
144849	chr1	60465429	60467086	Abi2	chr1	60543249	60555870	.	2	23
144849	chr1	60465429	60467086	Abi2	chr1	60976562	60982351	.	2	32
3954273	chr11	95701895	95704193	Abi3	chr11	95632276	95639085	.	3	3
3954273	chr11	95701895	95704193	Abi3	chr11	95699482	95701669	.	10	10
3954273	chr11	95701895	95704193	Abi3	chr11	95876851	95880219	.	2	9
5284542	chr16	56477280	56478182	Abi3bp	chr16	56446847	56462723	.	2	6
5284542	chr16	56477280	56478182	Abi3bp	chr16	56462584	56479076	.	2	3
550945	chr2	31543761	31544032	Abl1	chr2	31541483	31545485	.	4	11
550945	chr2	31543761	31544032	Abl1	chr2	31791770	31803803	.	2	7
5759671	chr18	62070874	62072881	Ablim3	chr18	62054625	62073864	.	4	4
539366	chr2	26720240	26720897	Abo	chr2	26521039	26532484	.	2	2
539366	chr2	26720240	26720897	Abo	chr2	26621552	26628790	.	2	4
539366	chr2	26720240	26720897	Abo	chr2	26715970	26716842	.	10	12
4997667	chr15	41700973	41701553	Abra	chr15	41706041	41717801	.	3	8
4361273	chr13	23515709	23516670	Abt1	chr13	23492819	23504828	.	4	8
2278478	chr6	88791657	88791849	Abtb1	chr6	88790192	88792213	.	3	10
727216	chr2	103405941	103407116	Abtb2	chr2	103407608	103408064	.	2	10
3397804	chr9	119248715	119248896	Acaa1a	chr9	119549686	119557643	.	3	8
3397380	chr9	119065889	119066933	Acaa1b	chr9	119053177	119067242	.	2	3
1989248	chr5	122110161	122111166	Acad10	chr5	122073215	122079744	.	3	20
1989248	chr5	122110161	122111166	Acad10	chr5	122112359	122117441	.	2	3
3170734	chr9	26807240	26808085	Acad8	chr9	26803742	26811786	.	3	7
1296992	chr3	153607403	153608009	Acadm	chr3	153603010	153607402	.	8	4
1296992	chr3	153607403	153608009	Acadm	chr3	153782838	153787387	.	2	3
5222898	chr16	31201157	31201880	Acap2	chr16	31183633	31194473	.	3	5
1695345	chr4	155266054	155266771	Acap3	chr4	155265942	155269656	.	4	4
445232	chr1	182654677	182656951	Acbd3	chr1	182401529	182416864	.	2	20
3920028	chr11	81782090	81783240	Accn1	chr11	81781791	81782089	.	4	6
1747549	chr5	23918790	23920616	Accn3	chr5	23989323	23999547	.	6	3
702868	chr2	93708730	93709999	Accsl	chr2	93821399	93841063	.	2	39
3051364	chr8	108224802	108224869	Acd	chr8	108104498	108112336	.	2	8
3051364	chr8	108224802	108224869	Acd	chr8	108224233	108225212	.	5	37
3051364	chr8	108224802	108224869	Acd	chr8	108372025	108385600	.	2	3
3979763	chr11	105829064	105829788	Ace	chr11	105879420	105888725	.	2	5
6392629	chrX	160578009	160578574	Ace2	chrX	160484814	160501884	.	2	5
5520525	chr17	57121275	57121973	Acer1	chr17	56946015	56960839	.	6	4
5520525	chr17	57121275	57121973	Acer1	chr17	57026282	57034000	.	2	9
5520525	chr17	57121275	57121973	Acer1	chr17	57117500	57119845	.	5	13
1522483	chr4	86519142	86520741	Acer2	chr4	86555228	86558195	.	4	12
2027871	chr5	137728573	137729148	Ache	chr5	137718703	137731068	.	3	10
2027871	chr5	137728573	137729148	Ache	chr5	137860115	137863694	.	2	13
315090	chr1	129625325	129626002	Acmsd	chr1	129619960	129623374	.	3	6
2073364	chr6	6905317	6906608	Acn9	chr6	6899995	6908878	.	3	27
1405697	chr4	40090010	40090246	Aco1	chr4	40123305	40133634	.	3	6
1405697	chr4	40090010	40090246	Aco1	chr4	40202053	40221471	.	4	9
4220049	chr12	85392443	85394138	Acot3	chr12	85307962	85317008	.	4	3
4220049	chr12	85392443	85394138	Acot3	chr12	85346373	85351306	.	4	7
4220049	chr12	85392443	85394138	Acot3	chr12	85394715	85396317	.	5	6
4220049	chr12	85392443	85394138	Acot3	chr12	85415318	85430689	.	5	15
4220049	chr12	85392443	85394138	Acot3	chr12	85643089	85654002	.	2	4
4220013	chr12	85379205	85379352	Acot4	chr12	85115337	85133042	.	2	17
4220013	chr12	85379205	85379352	Acot4	chr12	85338276	85343089	.	2	4
4220186	chr12	85441672	85442181	Acot6	chr12	85364496	85372636	.	2	5
1686352	chr4	151551162	151552442	Acot7	chr4	151495890	151508607	.	3	5
878272	chr2	164630199	164631679	Acot8	chr2	164615690	164621238	.	5	9
878272	chr2	164630199	164631679	Acot8	chr2	164745284	164750825	.	2	10
6370220	chrX	151696453	151697706	Acot9	chrX	151719334	151726777	.	4	6
4615525	chr14	9091563	9091800	Acox2	chr14	9088966	9089358	.	5	9
3158368	chr9	21939879	21940247	Acp5	chr9	21802670	21804488	.	3	15
3158368	chr9	21939879	21940247	Acp5	chr9	21927336	21939878	.	9	16
3158368	chr9	21939879	21940247	Acp5	chr9	22213547	22222871	.	2	4
1159510	chr3	96962657	96963664	Acp6	chr3	96573223	96589905	.	2	13
1159510	chr3	96962657	96963664	Acp6	chr3	96959149	96965697	.	4	32
3360875	chr9	104239574	104240537	Acpp	chr9	104167657	104178124	.	2	13
3360875	chr9	104239574	104240537	Acpp	chr9	104231987	104233496	.	4	9
3360875	chr9	104239574	104240537	Acpp	chr9	104275646	104278753	.	6	3
2545782	chr7	51512342	51513630	Acpt	chr7	51515734	51525354	.	10	43
2545782	chr7	51512342	51513630	Acpt	chr7	51585590	51598380	.	2	4
2368122	chr6	124998176	125000015	Acrbp	chr6	124820117	124839133	.	3	3
2368122	chr6	124998176	125000015	Acrbp	chr6	125000016	125000982	.	5	9
2368122	chr6	124998176	125000015	Acrbp	chr6	125010308	125029298	.	6	7
2368122	chr6	124998176	125000015	Acrbp	chr6	125090976	125108413	.	2	7
3239801	chr9	54509407	54509974	Acsbg1	chr9	54511155	54532047	.	2	2
5520283	chr17	57013602	57015729	Acsbg2	chr17	56746553	56755837	.	2	23
5520283	chr17	57013602	57015729	Acsbg2	chr17	56949105	56958974	.	3	4
5520283	chr17	57013602	57015729	Acsbg2	chr17	57016924	57022865	.	10	7
3951101	chr11	94462797	94463951	Acsf2	chr11	94383334	94393418	.	2	8
3951101	chr11	94462797	94463951	Acsf2	chr11	94454253	94473870	.	4	3
3092572	chr8	125299360	125300466	Acsf3	chr8	125283114	125301323	.	2	7
2904916	chr8	47556222	47557256	Acsl1	chr8	47491524	47507226	.	3	2
2904916	chr8	47556222	47557256	Acsl1	chr8	47551954	47564713	.	3	4
2904916	chr8	47556222	47557256	Acsl1	chr8	47609549	47619116	.	2	6
188776	chr1	78653578	78655172	Acsl3	chr1	78541253	78558770	.	4	21
5958391	chr19	55327800	55328464	Acsl5	chr19	55187877	55189705	.	2	3
5958391	chr19	55327800	55328464	Acsl5	chr19	55323099	55325178	.	6	10
5958391	chr19	55327800	55328464	Acsl5	chr19	55342135	55347092	.	3	9
3850506	chr11	54116667	54117851	Acsl6	chr11	54113679	54118256	.	8	3
3850506	chr11	54116667	54117851	Acsl6	chr11	54156283	54166795	.	5	11
3850506	chr11	54116667	54117851	Acsl6	chr11	54216184	54221129	.	3	10
3850506	chr11	54116667	54117851	Acsl6	chr11	54254135	54263501	.	2	4
3850506	chr11	54116667	54117851	Acsl6	chr11	54449246	54455605	.	3	16
2736050	chr7	126833350	126833537	Acsm4	chr7	126833538	126833665	.	5	23
2735596	chr7	126669588	126670153	Acsm5	chr7	126674766	126680567	.	3	5
2735596	chr7	126669588	126670153	Acsm5	chr7	126796356	126807518	.	2	4
842872	chr2	150494184	150495068	Acss1	chr2	150493246	150499514	.	5	5
855200	chr2	155343321	155344292	Acss2	chr2	155337272	155338514	.	7	4
855200	chr2	155343321	155344292	Acss2	chr2	155380717	155390027	.	6	11
855200	chr2	155343321	155344292	Acss2	chr2	155448358	155455379	.	5	7
3095167	chr8	126418264	126419233	Acta1	chr8	126273622	126285714	.	2	8
3095167	chr8	126418264	126419233	Acta1	chr8	126417800	126423187	.	6	24
3095167	chr8	126418264	126419233	Acta1	chr8	126450548	126455529	.	2	11
5906813	chr19	34329870	34330269	Acta2	chr19	33454610	33467592	.	2	2
5906813	chr19	34329870	34330269	Acta2	chr19	34262354	34273074	.	2	17
5906813	chr19	34329870	34330269	Acta2	chr19	34325860	34338944	.	5	50
2041880	chr5	143668259	143668944	Actb	chr5	143636671	143648391	.	4	12
2041880	chr5	143668259	143668944	Actb	chr5	143665751	143666250	.	25	28
2041880	chr5	143668259	143668944	Actb	chr5	143677447	143687635	.	5	10
2041880	chr5	143668259	143668944	Actb	chr5	143871423	143887122	.	6	2
4579544	chr13	112044659	112045325	Actbl2	chr13	112036402	112050641	.	3	7
4579544	chr13	112044659	112045325	Actbl2	chr13	112119275	112127833	.	4	9
2028531	chr5	137993337	137994741	Actl6b	chr5	137968545	137973509	.	2	8
1447532	chr4	56754523	56756324	Actl7a	chr4	56760571	56771450	.	5	2
4210516	chr12	81361020	81361937	Actn1	chr12	81360610	81370047	.	5	4
4333029	chr13	12432707	12433246	Actn2	chr13	12132072	12139991	.	2	4
4333029	chr13	12432707	12433246	Actn2	chr13	12385856	12388074	.	3	8
4333029	chr13	12432707	12433246	Actn2	chr13	12425204	12446201	.	4	29
5834239	chr19	4877552	4877944	Actn3	chr19	4758249	4764451	.	2	16
5834239	chr19	4877552	4877944	Actn3	chr19	4876879	4883727	.	8	6
2505944	chr7	29746779	29747720	Actn4	chr7	29737938	29744260	.	7	10
2505944	chr7	29746779	29747720	Actn4	chr7	29825350	29835212	.	2	4
2505944	chr7	29746779	29747720	Actn4	chr7	29922469	29942763	.	2	6
5936878	chr19	46468817	46470127	Actr1a	chr19	46209886	46209971	.	2	5
5936878	chr19	46468817	46470127	Actr1a	chr19	46439569	46459964	.	3	7
5936878	chr19	46468817	46470127	Actr1a	chr19	46470149	46476175	.	4	6
86236	chr1	36767216	36767470	Actr1b	chr1	36762728	36765087	.	4	11
3766255	chr11	20012243	20015398	Actr2	chr11	20059312	20067884	.	2	23
4670401	chr14	30791123	30792273	Actr8	chr14	30779458	30793731	.	3	3
1692345	chr4	154041736	154042270	Actrt2	chr4	153814259	153820025	.	2	3
1692345	chr4	154041736	154042270	Actrt2	chr4	154034251	154048812	.	4	7
5145240	chr15	101003403	101004660	Acvr1b	chr15	101000779	101008651	.	2	6
3397956	chr9	119310733	119311702	Acvr2b	chr9	118996273	119012762	.	4	10
3397956	chr9	119310733	119311702	Acvr2b	chr9	119311851	119312154	.	7	9
3397956	chr9	119310733	119311702	Acvr2b	chr9	119451269	119453468	.	4	15
5145120	chr15	100958508	100959399	Acvrl1	chr15	100955240	100956440	.	3	6
5145120	chr15	100958508	100959399	Acvrl1	chr15	100975978	100979837	.	5	18
3366044	chr9	106340710	106341559	Acy1	chr9	106330104	106340039	.	3	15
5831974	chr19	3986154	3987272	Acy3	chr19	3945820	3964091	.	3	15
5831974	chr19	3986154	3987272	Acy3	chr19	3985420	3994888	.	6	9
4223064	chr12	86629370	86629864	Acyp1	chr12	86614509	86625464	.	5	5
875678	chr2	163575270	163577226	Ada	chr2	163474689	163490331	.	3	12
875678	chr2	163575270	163577226	Ada	chr2	163578704	163580220	.	2	11
875678	chr2	163575270	163577226	Ada	chr2	163646134	163649723	.	2	9
3278799	chr9	70526265	70526966	Adam10	chr9	70510984	70529805	.	3	12
3971711	chr11	102622228	102622959	Adam11	chr11	102707557	102719179	.	3	6
4760982	chr14	66696378	66697006	Adam2	chr14	66678020	66692360	.	3	12
4760982	chr14	66696378	66697006	Adam2	chr14	66708122	66721072	.	3	7
4213737	chr12	82669368	82669896	Adam21	chr12	82664411	82678493	.	4	12
151917	chr1	63492121	63493380	Adam23	chr1	63487307	63491871	.	11	9
2890523	chr8	41760343	41760906	Adam24	chr8	41756189	41775370	.	2	17
4767307	chr14	69273755	69274812	Adam28	chr14	69264351	69272440	.	2	9
2851539	chr8	25836186	25837399	Adam3	chr8	25834483	25848913	.	2	4
1161874	chr3	97963418	97964773	Adam30	chr3	97940692	97959694	.	2	8
794680	chr2	130888202	130889541	Adam33	chr2	130894030	130903791	.	2	28
794680	chr2	130888202	130889541	Adam33	chr2	130903618	130913074	.	2	28
4213346	chr12	82522990	82523352	Adam4	chr12	82519218	82521794	.	10	13
2852271	chr8	26126868	26127426	Adam9	chr8	25946070	25964492	.	2	8
2852271	chr8	26126868	26127426	Adam9	chr8	26123778	26131707	.	5	8
5354250	chr16	85803285	85804805	Adamts1	chr16	85796983	85801096	.	10	14
5459462	chr17	33660427	33661213	Adamts10	chr17	33661214	33668631	.	4	11
3180303	chr9	30729674	30731229	Adamts15	chr9	30685067	30704527	.	5	5
3180303	chr9	30729674	30731229	Adamts15	chr9	30741364	30759142	.	3	21
3071408	chr8	116371525	116372905	Adamts18	chr8	116364761	116374315	.	3	4
5751840	chr18	58995269	58996434	Adamts19	chr18	58984655	58987249	.	4	6
3841399	chr11	50415018	50415670	Adamts2	chr11	50412098	50418490	.	3	7
421453	chr1	173180491	173181145	Adamts4	chr1	173077779	173083068	.	4	8
421453	chr1	173180491	173181145	Adamts4	chr1	173212933	173217535	.	3	8
5354479	chr16	85901485	85902792	Adamts5	chr16	85899832	85899957	.	2	17
2288891	chr6	92892742	92893629	Adamts9	chr6	92731153	92739474	.	2	3
2288891	chr6	92892742	92893629	Adamts9	chr6	92890704	92895028	.	3	10
1520399	chr4	85698562	85699954	Adamtsl1	chr4	85701155	85710043	.	4	6
539888	chr2	26934711	26935371	Adamtsl2	chr2	26811745	26831777	.	4	16
539888	chr2	26934711	26935371	Adamtsl2	chr2	27312608	27333582	.	2	33
1155848	chr3	95490550	95492076	Adamtsl4	chr3	95423153	95431157	.	5	18
1155848	chr3	95490550	95492076	Adamtsl4	chr3	95479976	95484934	.	12	9
1155848	chr3	95490550	95492076	Adamtsl4	chr3	95545322	95552293	.	3	9
3600967	chr10	79810576	79811204	Adamtsl5	chr10	79805106	79817077	.	5	9
3600967	chr10	79810576	79811204	Adamtsl5	chr10	79901978	79910021	.	2	5
2033126	chr5	139801431	139801724	Adap1	chr5	139725061	139730388	.	4	11
2033126	chr5	139801431	139801724	Adap1	chr5	139850889	139853681	.	2	19
1139150	chr3	89518416	89520850	Adar	chr3	89398195	89417351	.	2	8
1139150	chr3	89518416	89520850	Adar	chr3	89513984	89517734	.	8	7
3593197	chr10	76879318	76881237	Adarb1	chr10	76870088	76882005	.	7	12
4322802	chr13	8202059	8202649	Adarb2	chr13	8191396	8201737	.	3	3
3066956	chr8	114516094	114516344	Adat1	chr8	114518458	114535398	.	5	9
3601595	chr10	80065472	80066126	Adat3	chr10	80062119	80069346	.	10	18
3601595	chr10	80065472	80066126	Adat3	chr10	80112378	80129502	.	3	3
3601595	chr10	80065472	80066126	Adat3	chr10	80148548	80154881	.	4	9
4230597	chr12	89598800	89599840	Adck1	chr12	89605490	89612445	.	3	12
2153989	chr6	39523421	39524984	Adck2	chr6	39512896	39526041	.	2	2
2153989	chr6	39523421	39524984	Adck2	chr6	39559167	39566321	.	3	4
2153989	chr6	39523421	39524984	Adck2	chr6	39565757	39585422	.	2	4
443972	chr1	182127128	182127514	Adck3	chr1	182133432	182140128	.	5	6
5084986	chr15	76405561	76406987	Adck5	chr15	76399131	76404768	.	3	4
5084986	chr15	76405561	76406987	Adck5	chr15	76433873	76437173	.	5	13
3732824	chr11	6963333	6963935	Adcy1	chr11	6957680	6961091	.	3	6
4474010	chr13	69137364	69138743	Adcy2	chr13	69134107	69141525	.	3	12
4021238	chr12	4133187	4134082	Adcy3	chr12	4134083	4134351	.	17	11
4735849	chr14	56402555	56404286	Adcy4	chr14	56297439	56298537	.	6	9
4735849	chr14	56402555	56404286	Adcy4	chr14	56397881	56405989	.	9	15
4735849	chr14	56402555	56404286	Adcy4	chr14	56516371	56529519	.	5	4
5138866	chr15	98437723	98438217	Adcy6	chr15	98340805	98344134	.	2	2
5138866	chr15	98437723	98438217	Adcy6	chr15	98435533	98437175	.	3	25
5155275	chr16	4419452	4420905	Adcy9	chr16	4323054	4336278	.	3	25
5155275	chr16	4419452	4420905	Adcy9	chr16	4453290	4472949	.	4	4
2193027	chr6	55400927	55402703	Adcyap1r1	chr6	55391282	55403132	.	5	5
1773080	chr5	34916056	34917369	Add1	chr5	34858288	34873618	.	3	12
1773080	chr5	34916056	34917369	Add1	chr5	34872766	34881015	.	3	12
1773080	chr5	34916056	34917369	Add1	chr5	34915321	34917837	.	4	8
2271950	chr6	86027971	86028837	Add2	chr6	85958731	85964141	.	6	6
5953399	chr19	53214892	53215194	Add3	chr19	52751342	52755555	.	2	2
5953399	chr19	53214892	53215194	Add3	chr19	53149008	53162262	.	2	6
5953399	chr19	53214892	53215194	Add3	chr19	53208457	53210418	.	5	6
5953399	chr19	53214892	53215194	Add3	chr19	53250219	53251450	.	5	16
1260215	chr3	138077992	138078092	Adh4	chr3	138069738	138071371	.	2	5
1260280	chr3	138105171	138106129	Adh5	chr3	138241016	138256389	.	2	15
17989	chr1	9536077	9538413	Adhfe1	chr1	9535482	9535584	.	4	17
17989	chr1	9536077	9538413	Adhfe1	chr1	9687819	9691862	.	2	8
4084436	chr12	29359651	29360547	Adi1	chr12	29768253	29787910	.	2	17
862546	chr2	158327803	158328402	Adig	chr2	158347720	158359969	.	6	13
862546	chr2	158327803	158328402	Adig	chr2	158473893	158481839	.	3	10
5203326	chr16	23146095	23146697	Adipoq	chr16	22922326	22922612	.	2	5
5203326	chr16	23146095	23146697	Adipoq	chr16	23144821	23147012	.	14	23
2353450	chr6	119366370	119367968	Adipor2	chr6	119368503	119379576	.	9	18
5116667	chr15	89151474	89153502	Adm2	chr15	89080870	89088299	.	2	4
5116667	chr15	89151474	89153502	Adm2	chr15	89137553	89149348	.	3	13
5116667	chr15	89151474	89153502	Adm2	chr15	89219694	89221842	.	3	12
886407	chr2	168032045	168033008	Adnp	chr2	167938776	167954460	.	7	12
886407	chr2	168032045	168033008	Adnp	chr2	168007599	168028675	.	9	17
886407	chr2	168032045	168033008	Adnp	chr2	168026655	168028675	.	9	6
3568972	chr10	67011494	67012293	Ado	chr10	67008630	67009408	.	41	25
331211	chr1	136131250	136132190	Adora1	chr1	136124351	136130467	.	3	4
3588047	chr10	74778824	74780873	Adora2a	chr10	74774783	74784452	.	2	18
3870342	chr11	62062225	62063345	Adora2b	chr11	61946238	61950508	.	2	15
3870342	chr11	62062225	62063345	Adora2b	chr11	62053900	62063907	.	2	11
3251096	chr9	59138742	59139408	Adpgk	chr9	59137737	59143477	.	2	12
5240279	chr16	38452642	38453339	Adprh	chr16	38494296	38498182	.	2	11
2824867	chr8	13253365	13254588	Adprhl1	chr8	13000419	13007153	.	2	8
2824867	chr8	13253365	13254588	Adprhl1	chr8	13118353	13119022	.	4	23
2824867	chr8	13253365	13254588	Adprhl1	chr8	13172965	13184553	.	3	5
2824867	chr8	13253365	13254588	Adprhl1	chr8	13318082	13334872	.	2	19
5955461	chr19	54119436	54119902	Adra2a	chr19	54125812	54129133	.	3	6
1774873	chr5	35621292	35621328	Adra2c	chr5	35612631	35621228	.	2	3
5961771	chr19	56796044	56797099	Adrb1	chr19	56781734	56797633	.	5	11
2857596	chr8	28338414	28339418	Adrb3	chr8	28166912	28178634	.	2	3
1968117	chr5	113444315	113445371	Adrbk2	chr5	113441490	113446363	.	3	7
916070	chr2	179905069	179908308	Adrm1	chr2	179910426	179927774	.	6	30
916070	chr2	179905069	179908308	Adrm1	chr2	179945636	179954310	.	3	15
5095898	chr15	80778590	80779918	Adsl	chr15	80042377	80059593	.	3	20
5095898	chr15	80778590	80779918	Adsl	chr15	80652221	80656453	.	2	2
438191	chr1	179726519	179727303	Adss	chr1	179866599	179881457	.	2	10
4290093	chr12	113857912	113858583	Adssl1	chr12	113852070	113861455	.	4	17
3729792	chr11	5761585	5762254	Aebp1	chr11	5642356	5656965	.	2	4
3729792	chr11	5761585	5762254	Aebp1	chr11	5763822	5764621	.	10	31
3729792	chr11	5761585	5762254	Aebp1	chr11	5807560	5809645	.	3	13
3729792	chr11	5761585	5762254	Aebp1	chr11	5924466	5944429	.	2	14
3729792	chr11	5761585	5762254	Aebp1	chr11	6076070	6090442	.	2	4
2407341	chr6	140570828	140570859	Aebp2	chr6	140570860	140573741	.	7	17
2407341	chr6	140570828	140570859	Aebp2	chr6	140614744	140631624	.	3	4
2632744	chr7	86040754	86041228	Aen	chr7	85931813	85932135	.	4	4
2632744	chr7	86040754	86041228	Aen	chr7	85989602	86008638	.	4	7
2632744	chr7	86040754	86041228	Aen	chr7	86046672	86050288	.	7	13
2632744	chr7	86040754	86041228	Aen	chr7	86184560	86197376	.	2	5
2632744	chr7	86040754	86041228	Aen	chr7	86261357	86275118	.	2	9
3603839	chr10	81022310	81022533	Aes	chr10	81022717	81033686	.	3	17
3603839	chr10	81022310	81022533	Aes	chr10	81068495	81068821	.	8	16
4001686	chr11	114862916	114863354	AF251705	chr11	114908362	114916296	.	6	22
1776343	chr5	36236080	36236308	Afap1	chr5	36201878	36211359	.	2	16
1776343	chr5	36236080	36236308	Afap1	chr5	36240369	36243259	.	4	9
5759336	chr18	61946191	61946757	Afap1l1	chr18	61886375	61896936	.	4	5
5759336	chr18	61946191	61946757	Afap1l1	chr18	61941763	61954848	.	2	6
5759336	chr18	61946191	61946757	Afap1l1	chr18	62023044	62038063	.	3	2
5962421	chr19	57082107	57082813	Afap1l2	chr19	57012138	57029125	.	2	3
5962421	chr19	57082107	57082813	Afap1l2	chr19	57082929	57102193	.	2	16
1944566	chr5	104120357	104123244	Aff1	chr5	104235030	104252383	.	2	18
3848140	chr11	53163129	53164348	Aff4	chr11	53121951	53126354	.	5	26
3848140	chr11	53163129	53164348	Aff4	chr11	53151695	53159883	.	3	16
5773171	chr18	67608709	67609740	Afg3l2	chr18	67776233	67794243	.	3	14
1910818	chr5	90947079	90948855	Afm	chr5	90630795	90633400	.	3	4
1910740	chr5	90918758	90919816	Afp	chr5	90913385	90917718	.	2	3
1910740	chr5	90918758	90919816	Afp	chr5	90981528	91002379	.	2	5
3767683	chr11	20640258	20641959	Aftph	chr11	20638398	20653165	.	4	7
3767683	chr11	20640258	20641959	Aftph	chr11	20747730	20760996	.	3	9
2921300	chr8	54596663	54597467	Aga	chr8	54589304	54601757	.	3	7
695425	chr2	90622366	90622977	Agbl2	chr2	90606688	90619282	.	4	8
695425	chr2	90622366	90622977	Agbl2	chr2	90618951	90625483	.	3	8
2142159	chr6	34729827	34731327	Agbl3	chr6	34298921	34303043	.	2	6
2142159	chr6	34729827	34731327	Agbl3	chr6	34461519	34463740	.	2	3
1580657	chr4	110069346	110070410	Agbl4	chr4	110066502	110079994	.	5	3
1580657	chr4	110069346	110070410	Agbl4	chr4	110132514	110138539	.	2	8
1763738	chr5	31191045	31192337	Agbl5	chr5	31108466	31115225	.	5	6
5462253	chr17	34734159	34735605	Ager	chr17	34733773	34736000	.	8	15
199331	chr1	82835062	82836836	Agfg1	chr1	82828937	82834632	.	5	6
2028905	chr5	138125578	138126642	Agfg2	chr5	138134075	138137188	.	5	19
4540967	chr13	96144626	96145381	Aggf1	chr13	95976481	95991220	.	2	19
4540967	chr13	96144626	96145381	Aggf1	chr13	96143629	96147311	.	5	12
2155776	chr6	40275096	40275643	Agk	chr6	40276599	40283450	.	9	14
1208695	chr3	116510755	116511229	Agl	chr3	116462352	116481000	.	7	2
538592	chr2	26459595	26460419	Agpat2	chr2	26277839	26298102	.	5	9
538592	chr2	26459595	26460419	Agpat2	chr2	26449782	26462550	.	12	9
538592	chr2	26459595	26460419	Agpat2	chr2	26461944	26470906	.	12	6
3595544	chr10	77814750	77815116	Agpat3	chr10	77717655	77732930	.	2	9
3595544	chr10	77814750	77815116	Agpat3	chr10	77815117	77820929	.	5	23
5405485	chr17	12311663	12311939	Agpat4	chr17	12269226	12270566	.	2	4
5405485	chr17	12311663	12311939	Agpat4	chr17	12311940	12312338	.	33	29
5405485	chr17	12311663	12311939	Agpat4	chr17	12338470	12343033	.	5	21
2838617	chr8	18845717	18847268	Agpat5	chr8	18604881	18608151	.	3	5
2838617	chr8	18845717	18847268	Agpat5	chr8	18841582	18843933	.	10	4
2838617	chr8	18845717	18847268	Agpat5	chr8	18912232	18920678	.	5	27
2847875	chr8	24318336	24320423	Agpat6	chr8	24306118	24312953	.	15	2
1937743	chr5	101274370	101274724	Agpat9	chr5	101324954	101332550	.	4	18
3240450	chr9	54764947	54765740	Agphd1	chr9	54562369	54579362	.	2	3
3240450	chr9	54764947	54765740	Agphd1	chr9	54749045	54755373	.	4	4
657362	chr2	75669916	75670684	Agps	chr2	75545410	75560448	.	2	6
4102308	chr12	36719017	36719740	Agr2	chr12	36703806	36718804	.	9	8
1696114	chr4	155571364	155572748	Agrn	chr4	155466363	155476785	.	4	2
1696114	chr4	155571364	155572748	Agrn	chr4	155568216	155576988	.	4	11
3096775	chr8	127092399	127093538	Agt	chr8	127086863	127090652	.	4	6
4449599	chr13	59685458	59686905	Agtpbp1	chr13	59576291	59592733	.	2	4
4449599	chr13	59685458	59686905	Agtpbp1	chr13	59682701	59688717	.	5	5
4449599	chr13	59685458	59686905	Agtpbp1	chr13	59719785	59740595	.	4	16
6021098	chrX	21061455	21061743	Agtr2	chrX	21073499	21074458	.	5	12
1676474	chr4	147461252	147462347	Agtrap	chr4	147458714	147460572	.	7	6
3843814	chr11	51398138	51398995	Agxt2l2	chr11	51404035	51409343	.	7	9
854110	chr2	154900194	154900315	Ahcy	chr2	155096126	155114894	.	4	15
1186128	chr3	107499132	107499798	Ahcyl1	chr3	107498623	107502321	.	11	6
2130393	chr6	29717516	29718599	Ahcyl2	chr6	29716043	29726060	.	2	9
3452737	chr10	20672355	20672880	Ahi1	chr10	20670354	20675325	.	5	6
5844716	chr19	9063542	9064226	Ahnak	chr19	9065559	9065699	.	6	35
5844716	chr19	9063542	9064226	Ahnak	chr19	9179316	9183807	.	4	9
4290511	chr12	114040353	114041198	Ahnak2	chr12	114033462	114038529	.	5	3
3774597	chr11	23397925	23398464	Ahsa2	chr11	23397821	23397924	.	6	9
730949	chr2	104965848	104966951	AI314831	chr2	104967118	104984894	.	5	14
3501026	chr10	39744588	39745452	AI317395	chr10	39737628	39746773	.	6	15
2509421	chr7	31099672	31099960	AI428936	chr7	31124777	31134223	.	2	12
2881550	chr8	38056173	38057042	AI429214	chr8	38049660	38051664	.	2	19
2881550	chr8	38056173	38057042	AI429214	chr8	38107899	38116188	.	3	11
5844447	chr19	8954614	8955782	AI462493	chr19	8951195	8961315	.	4	12
5844447	chr19	8954614	8955782	AI462493	chr19	9003964	9014882	.	6	6
1409155	chr4	41449846	41450070	AI464131	chr4	41442279	41460317	.	8	12
1409155	chr4	41449846	41450070	AI464131	chr4	41455856	41460317	.	8	6
5222581	chr16	31080785	31082310	AI480653	chr16	30952793	30964184	.	2	7
3234893	chr9	52487167	52488239	AI593442	chr9	52489784	52491635	.	4	3
428074	chr1	175671807	175672438	AI607873	chr1	175674295	175680078	.	3	14
5496223	chr17	47573739	47574123	AI661453	chr17	47574241	47574465	.	19	9
5840089	chr19	7457481	7457940	AI846148	chr19	7307847	7325007	.	5	9
398305	chr1	163806228	163807816	AI848100	chr1	163729498	163741260	.	4	12
398305	chr1	163806228	163807816	AI848100	chr1	163805161	163812651	.	4	22
2537445	chr7	48648494	48649931	AI987944	chr7	48650342	48653604	.	5	11
2361337	chr6	122503573	122505245	Aicda	chr6	122483513	122487235	.	2	14
551563	chr2	31805539	31806102	Aif1l	chr2	31800870	31801620	.	2	17
5188774	chr16	17489551	17489739	Aifm3	chr16	17495477	17495957	.	3	12
3510342	chr10	43723391	43725034	Aim1	chr10	43674365	43681907	.	2	6
3510342	chr10	43723391	43725034	Aim1	chr10	43711281	43721058	.	7	8
2044231	chr5	144670272	144670819	Aimp2	chr5	144560077	144568364	.	2	6
2044231	chr5	144670272	144670819	Aimp2	chr5	144670820	144672528	.	10	2
5832352	chr19	4125913	4126553	Aip	chr19	4035025	4038278	.	7	15
5832352	chr19	4125913	4126553	Aip	chr19	4077055	4078865	.	7	4
5832352	chr19	4125913	4126553	Aip	chr19	4119844	4129228	.	12	7
5832352	chr19	4125913	4126553	Aip	chr19	4193169	4196590	.	6	10
5832352	chr19	4125913	4126553	Aip	chr19	4217295	4225649	.	2	4
5406897	chr17	12933244	12934453	Airn	chr17	12922794	12931348	.	9	21
3122115	chr9	8133688	8135503	AK129341	chr9	8125224	8131832	.	4	6
1629330	chr4	128669279	128669954	Ak2	chr4	128677507	128687862	.	3	7
3937049	chr11	88725488	88726396	Akap1	chr11	88719657	88724970	.	2	10
3869539	chr11	61743182	61744344	Akap10	chr11	61673343	61676695	.	2	6
3869539	chr11	61743182	61744344	Akap10	chr11	61744880	61745970	.	9	6
4791115	chr14	78935542	78937709	Akap11	chr14	78934809	78941081	.	6	4
4791115	chr14	78935542	78937709	Akap11	chr14	79379446	79388481	.	4	15
3417250	chr10	6080149	6080513	Akap12	chr10	5962334	5974505	.	2	6
3417250	chr10	6080149	6080513	Akap12	chr10	6019531	6037501	.	2	4
5982169	chrX	6644543	6645522	Akap4	chrX	6743583	6745191	.	3	10
5456218	chr17	32458074	32458196	Akap8	chr17	32455766	32457033	.	4	26
5456218	chr17	32458074	32458196	Akap8	chr17	32596421	32598290	.	2	5
5456284	chr17	32487365	32488324	Akap8l	chr17	32478846	32489040	.	3	8
1698508	chr5	3926951	3928011	Akap9	chr5	3932678	3943688	.	3	4
1391888	chr4	34498023	34498686	Akirin2	chr4	34497761	34499757	.	3	27
1463334	chr4	63064050	63065001	Akna	chr4	63057020	63072086	.	4	11
1463334	chr4	63064050	63065001	Akna	chr4	63176320	63195869	.	2	15
2141184	chr6	34333286	34334612	Akr1b10	chr6	34321995	34337595	.	5	21
2141032	chr6	34267530	34268056	Akr1b3	chr6	34264934	34266124	.	3	10
2141268	chr6	34362231	34363219	Akr1b7	chr6	34349011	34361255	.	7	13
2141115	chr6	34303932	34304900	Akr1b8	chr6	34299056	34300717	.	5	9
2141115	chr6	34303932	34304900	Akr1b8	chr6	34638210	34641872	.	2	7
4312568	chr13	4278263	4279105	Akr1c12	chr13	4266736	4277640	.	2	2
4312216	chr13	4149609	4150273	Akr1c18	chr13	4114148	4124239	.	4	10
4313213	chr13	4522308	4523828	Akr1c20	chr13	4265364	4282969	.	2	5
4313213	chr13	4522308	4523828	Akr1c20	chr13	4529205	4537271	.	4	9
155724	chr1	65078772	65079633	Akr1cl	chr1	65074707	65088844	.	2	3
2149114	chr6	37479800	37480327	Akr1d1	chr6	37462298	37479768	.	2	13
4290230	chr12	113912649	113914093	Akt1	chr12	113922867	113932092	.	5	17
4290230	chr12	113912649	113914093	Akt1	chr12	114023777	114031106	.	2	7
2547166	chr7	52104535	52105500	Akt1s1	chr7	51857058	51861105	.	3	8
2547166	chr7	52104535	52105500	Akt1s1	chr7	52007449	52025974	.	3	2
2547166	chr7	52104535	52105500	Akt1s1	chr7	52025914	52033826	.	3	2
2547166	chr7	52104535	52105500	Akt1s1	chr7	52106956	52107194	.	10	17
2547166	chr7	52104535	52105500	Akt1s1	chr7	52152160	52155043	.	5	6
2502377	chr7	28376358	28377600	Akt2	chr7	28216351	28228599	.	3	13
2502377	chr7	28376358	28377600	Akt2	chr7	28378423	28387169	.	9	21
2502377	chr7	28376358	28377600	Akt2	chr7	28406343	28409415	.	4	21
3015109	chr8	93656589	93659466	Aktip	chr8	93596829	93598546	.	4	11
3015109	chr8	93656589	93659466	Aktip	chr8	93660755	93669458	.	3	20
1461095	chr4	62181085	62181521	Alad	chr4	62124956	62136422	.	7	16
1461095	chr4	62181085	62181521	Alad	chr4	62175078	62178781	.	25	12
1461095	chr4	62181085	62181521	Alad	chr4	62257263	62275056	.	4	5
1461095	chr4	62181085	62181521	Alad	chr4	62430155	62442695	.	2	4
3365578	chr9	106150422	106150588	Alas1	chr9	106229261	106248482	.	4	2
5274651	chr16	52453496	52454259	Alcam	chr16	52452978	52459114	.	2	4
3280163	chr9	71062888	71063669	Aldh1a2	chr9	71304104	71309644	.	2	9
2602096	chr7	73571994	73572713	Aldh1a3	chr7	73556681	73574758	.	2	6
5874250	chr19	20801760	20803270	Aldh1a7	chr19	20446001	20457153	.	2	8
5874250	chr19	20801760	20803270	Aldh1a7	chr19	20798051	20813910	.	2	11
1419844	chr4	45811866	45812690	Aldh1b1	chr4	45809107	45818036	.	6	3
3609060	chr10	82996236	82997147	Aldh1l2	chr10	82992583	82996137	.	6	8
3867825	chr11	61021103	61021720	Aldh3a1	chr11	61188988	61198317	.	2	8
3867980	chr11	61080461	61081519	Aldh3a2	chr11	60986571	60997565	.	2	5
3867980	chr11	61080461	61081519	Aldh3a2	chr11	61075053	61085658	.	4	3
5831848	chr19	3929311	3930223	Aldh3b1	chr19	3745731	3754577	.	2	3
5831848	chr19	3929311	3930223	Aldh3b1	chr19	3782238	3790903	.	2	3
5831848	chr19	3929311	3930223	Aldh3b1	chr19	3931763	3931973	.	14	24
5831848	chr19	3929311	3930223	Aldh3b1	chr19	3977002	3980846	.	11	9
5831848	chr19	3929311	3930223	Aldh3b1	chr19	4000057	4009286	.	4	7
5831848	chr19	3929311	3930223	Aldh3b1	chr19	4039029	4058414	.	2	8
5831848	chr19	3929311	3930223	Aldh3b1	chr19	4312822	4320606	.	2	5
1655661	chr4	139178642	139179080	Aldh4a1	chr4	139172037	139174404	.	3	12
4221038	chr12	85791847	85792423	Aldh6a1	chr12	85704690	85708902	.	2	35
4221038	chr12	85791847	85792423	Aldh6a1	chr12	85785974	85796116	.	7	4
4221038	chr12	85791847	85792423	Aldh6a1	chr12	85795691	85800735	.	7	10
3453657	chr10	21096256	21097232	Aldh8a1	chr10	21098745	21098830	.	2	5
411794	chr1	169279932	169280370	Aldh9a1	chr1	169272487	169283034	.	5	7
2753892	chr7	133943872	133944333	Aldoa	chr7	133924923	133940357	.	11	8
2753892	chr7	133943872	133944333	Aldoa	chr7	133940302	133940357	.	11	22
2753892	chr7	133943872	133944333	Aldoa	chr7	133962375	133964788	.	10	7
1429234	chr4	49562375	49562644	Aldob	chr4	49562189	49571356	.	7	14
3910923	chr11	78136317	78137235	Aldoc	chr11	78106553	78116660	.	8	8
3910923	chr11	78136317	78137235	Aldoc	chr11	78134591	78143459	.	12	29
5157324	chr16	5233206	5234130	Alg1	chr16	5202803	5214184	.	3	10
5157324	chr16	5233206	5234130	Alg1	chr16	5213802	5223511	.	2	10
5118997	chr15	90054100	90054983	Alg10b	chr15	90054984	90055344	.	2	13
5115458	chr15	88649156	88650963	Alg12	chr15	88589549	88590555	.	5	19
5115458	chr15	88649156	88650963	Alg12	chr15	88733946	88749680	.	6	14
6341027	chrX	140752077	140754442	Alg13	chrX	140746930	140749790	.	8	23
1219640	chr3	120994180	120994811	Alg14	chr3	120997064	120998835	.	4	20
1423931	chr4	47486650	47487864	Alg2	chr4	47473283	47474390	.	2	9
5197181	chr16	20610540	20611459	Alg3	chr16	20595507	20607360	.	3	5
1554535	chr4	99381511	99382509	Alg6	chr4	99366986	99379859	.	3	11
2679065	chr7	104518866	104520399	Alg8	chr7	104533890	104542323	.	5	16
2679065	chr7	104518866	104520399	Alg8	chr7	104638223	104659693	.	3	12
3230206	chr9	50583034	50583965	Alg9	chr9	50580245	50586362	.	9	12
4228363	chr12	88784122	88785308	Alkbh1	chr12	88782070	88784121	.	4	16
4228363	chr12	88784122	88785308	Alkbh1	chr12	88799225	88801893	.	4	8
1970718	chr5	114577278	114579498	Alkbh2	chr5	114565929	114580617	.	2	9
703215	chr2	93850620	93851226	Alkbh3	chr2	93835876	93848895	.	5	2
3866127	chr11	60349708	60350633	Alkbh5	chr11	59542612	59563664	.	3	10
3866127	chr11	60349708	60350633	Alkbh5	chr11	60349148	60353623	.	6	4
2270628	chr6	85537152	85538252	Alms1	chr6	85524824	85538943	.	4	16
2270628	chr6	85537152	85538252	Alms1	chr6	85538716	85547873	.	4	7
2270628	chr6	85537152	85538252	Alms1	chr6	85944933	85956137	.	2	26
3889866	chr11	70068880	70068992	Alox12	chr11	70060766	70073665	.	3	8
3887079	chr11	68970331	68971377	Alox12b	chr11	68935381	68947470	.	7	5
3887079	chr11	68970331	68971377	Alox12b	chr11	69061242	69077730	.	2	20
3890108	chr11	70165429	70166458	Alox15	chr11	70059399	70064644	.	3	7
3890108	chr11	70165429	70166458	Alox15	chr11	70127146	70130312	.	3	17
3890108	chr11	70165429	70166458	Alox15	chr11	70161692	70164285	.	4	16
3890108	chr11	70165429	70166458	Alox15	chr11	70471647	70477174	.	3	6
2057996	chr5	150075064	150076693	Alox5ap	chr5	149837075	149842833	.	2	2
2057996	chr5	150075064	150076693	Alox5ap	chr5	150072328	150080845	.	6	5
3887181	chr11	69010648	69012017	Alox8	chr11	69004814	69013586	.	7	22
3887181	chr11	69010648	69012017	Alox8	chr11	69086257	69094262	.	3	5
3887181	chr11	69010648	69012017	Alox8	chr11	69187015	69190683	.	3	8
3887181	chr11	69010648	69012017	Alox8	chr11	69380419	69400896	.	4	10
1234843	chr3	127483413	127483984	Alpk1	chr3	127400426	127412330	.	2	6
1234843	chr3	127483413	127483984	Alpk1	chr3	127474279	127491758	.	3	5
1651186	chr4	137351810	137353232	Alpl	chr4	137486990	137488466	.	2	4
3377621	chr9	110781266	110782282	Als2cl	chr9	110782283	110786165	.	3	11
3377621	chr9	110781266	110782282	Als2cl	chr9	110980220	110992257	.	4	21
141771	chr1	59151596	59153062	Als2cr11	chr1	58978015	58982052	.	3	8
141771	chr1	59151596	59153062	Als2cr11	chr1	59135503	59150035	.	2	7
141829	chr1	59177003	59177369	Als2cr4	chr1	59177569	59181487	.	2	22
1185865	chr3	107397782	107398510	Alx3	chr3	107347854	107355349	.	2	11
1185865	chr3	107397782	107398510	Alx3	chr3	107391059	107397310	.	3	16
3888553	chr11	69575328	69575810	Amac1	chr11	69481999	69491126	.	4	13
3888553	chr11	69575328	69575810	Amac1	chr11	69575894	69591689	.	27	17
3888553	chr11	69575328	69575810	Amac1	chr11	69641041	69645104	.	5	74
1462676	chr4	62815192	62815268	Ambp	chr4	62814948	62815191	.	4	10
697804	chr2	91570326	91571040	Ambra1	chr2	91552570	91570325	.	9	13
3501737	chr10	40022394	40022963	Amd1	chr10	40020091	40022393	.	8	13
5436717	chr17	24300327	24300427	Amdhd2	chr17	24257171	24265335	.	4	36
5436717	chr17	24300327	24300427	Amdhd2	chr17	24292660	24294231	.	5	16
5436717	chr17	24300327	24300427	Amdhd2	chr17	24547352	24565368	.	2	15
3022222	chr8	96535545	96537716	Amfr	chr8	96136900	96143856	.	2	9
3022222	chr8	96535545	96537716	Amfr	chr8	96485690	96496100	.	8	9
3022222	chr8	96535545	96537716	Amfr	chr8	96533887	96538782	.	7	6
5148498	chr15	102275467	102276157	Amhr2	chr15	102273574	102279581	.	5	4
5148498	chr15	102275467	102276157	Amhr2	chr15	102315689	102322547	.	2	3
6337520	chrX	139400456	139402485	Ammecr1	chrX	139390623	139400455	.	2	12
5685715	chr18	31919492	31920064	Ammecr1l	chr18	31868274	31875370	.	5	8
5685715	chr18	31919492	31920064	Ammecr1l	chr18	31916629	31920905	.	15	3
4286852	chr12	112508374	112509225	Amn	chr12	112501455	112509442	.	9	5
2427843	chr6	149136321	149137917	Amn1	chr6	149144748	149146415	.	5	4
6344159	chrX	141939250	141939903	Amot	chrX	141928803	141939022	.	8	6
3356981	chr9	102618649	102619734	Amotl2	chr9	102529484	102537055	.	2	3
3356981	chr9	102618649	102619734	Amotl2	chr9	102622234	102623260	.	39	32
3356981	chr9	102618649	102619734	Amotl2	chr9	102664924	102672019	.	4	18
3356981	chr9	102618649	102619734	Amotl2	chr9	102850183	102864878	.	2	3
2714124	chr7	117911423	117912200	Ampd3	chr7	117908313	117915425	.	9	10
2714124	chr7	117911423	117912200	Ampd3	chr7	117938660	117949758	.	8	7
4349759	chr13	19039701	19040547	Amph	chr13	19039288	19047167	.	2	11
3370811	chr9	108198807	108199641	Amt	chr9	108093381	108111651	.	2	8
788836	chr2	128511891	128513265	Anapc1	chr2	128510695	128516737	.	9	6
788836	chr2	128511891	128513265	Anapc1	chr2	128575471	128589736	.	2	14
788836	chr2	128511891	128513265	Anapc1	chr2	128629435	128652024	.	2	12
1817969	chr5	53224541	53226035	Anapc4	chr5	53219667	53227180	.	8	6
1991182	chr5	122871692	122872014	Anapc7	chr5	122738111	122744763	.	2	3
2838384	chr8	18741269	18741973	Angpt2	chr8	18729029	18736823	.	4	17
846142	chr2	151735548	151737454	Angpt4	chr2	151732359	151744398	.	3	5
554670	chr2	33071527	33072608	Angptl2	chr2	32987034	32996499	.	3	13
554670	chr2	33071527	33072608	Angptl2	chr2	33073035	33075715	.	8	8
3155121	chr9	20683649	20684298	Angptl6	chr9	20564801	20567369	.	3	6
1677514	chr4	147874493	147875076	Angptl7	chr4	147870290	147873629	.	7	6
4962330	chr15	27395905	27396542	Ank	chr15	27390670	27392057	.	5	16
174093	chr1	72746966	72747421	Ankar	chr1	72739991	72750846	.	7	6
174093	chr1	72746966	72747421	Ankar	chr1	72901333	72909956	.	2	6
4543608	chr13	97240714	97241324	Ankdd1b	chr13	97242007	97253561	.	3	6
3896158	chr11	72503308	72503771	Ankfy1	chr11	72500092	72503064	.	2	7
3896158	chr11	72503308	72503771	Ankfy1	chr11	72526825	72536168	.	3	10
3226909	chr9	49234747	49235289	Ankk1	chr9	49229176	49236035	.	2	9
2965443	chr8	73929833	73930226	Ankle1	chr8	73929602	73929832	.	15	8
224362	chr1	94799388	94800094	Ankmy1	chr1	94798098	94812777	.	3	2
5911483	chr19	36193478	36195020	Ankrd1	chr19	36192061	36202339	.	7	41
5911483	chr19	36193478	36195020	Ankrd1	chr19	36247031	36248011	.	3	4
2821198	chr8	11635090	11635645	Ankrd10	chr8	11433542	11434042	.	5	6
2821198	chr8	11635090	11635645	Ankrd10	chr8	11550891	11553045	.	2	16
2821198	chr8	11635090	11635645	Ankrd10	chr8	11635646	11638060	.	10	18
3093182	chr8	125564980	125566703	Ankrd11	chr8	125559193	125564212	.	7	6
5543135	chr17	66425646	66426963	Ankrd12	chr17	66280368	66298284	.	3	7
5543135	chr17	66425646	66426963	Ankrd12	chr17	66427825	66431612	.	4	3
1972199	chr5	115222984	115224774	Ankrd13a	chr5	115179670	115185898	.	3	3
3908726	chr11	77303051	77304352	Ankrd13b	chr11	77302613	77308919	.	2	4
3908726	chr11	77303051	77304352	Ankrd13b	chr11	77424859	77443893	.	2	5
1306715	chr3	157609441	157610506	Ankrd13c	chr3	157568425	157582972	.	2	7
1910433	chr5	90794594	90795760	Ankrd17	chr5	90721024	90724979	.	3	14
1910433	chr5	90794594	90795760	Ankrd17	chr5	90795761	90795889	.	4	22
85853	chr1	36592414	36592917	Ankrd23	chr1	36444806	36446212	.	3	9
85853	chr1	36592414	36592917	Ankrd23	chr1	36584484	36591576	.	7	15
85853	chr1	36592414	36592917	Ankrd23	chr1	36689049	36702598	.	2	3
85853	chr1	36592414	36592917	Ankrd23	chr1	36775650	36793920	.	3	6
4674842	chr14	32643488	32644874	Ankrd28	chr14	32642201	32659925	.	6	3
5145093	chr15	100946085	100947421	Ankrd33	chr15	100628606	100630417	.	2	10
5145093	chr15	100946085	100947421	Ankrd33	chr15	100948921	100949982	.	13	11
4971846	chr15	31297450	31297517	Ankrd33b	chr15	31298879	31309820	.	5	11
3729066	chr11	5469475	5469939	Ankrd36	chr11	5472967	5474160	.	8	5
3729066	chr11	5469475	5469939	Ankrd36	chr11	5507060	5515065	.	3	9
85874	chr1	36603569	36604502	Ankrd39	chr1	36594100	36602072	.	4	3
85874	chr1	36603569	36604502	Ankrd39	chr1	36628041	36637841	.	3	5
85874	chr1	36603569	36604502	Ankrd39	chr1	36686042	36690193	.	5	16
85874	chr1	36603569	36604502	Ankrd39	chr1	36803727	36813974	.	2	13
131790	chr1	54982644	54983954	Ankrd44	chr1	54980806	54981119	.	4	15
4985264	chr15	36426169	36427857	Ankrd46	chr15	36436949	36453634	.	2	7
3138962	chr9	14587099	14587578	Ankrd49	chr9	14295269	14314358	.	4	10
3138962	chr9	14587099	14587578	Ankrd49	chr9	14576596	14588686	.	4	24
3138962	chr9	14587099	14587578	Ankrd49	chr9	14819530	14823629	.	2	6
1012630	chr3	38383623	38384609	Ankrd50	chr3	38150283	38162397	.	2	17
1012630	chr3	38383623	38384609	Ankrd50	chr3	38379273	38396903	.	3	21
3717233	chr10	127813157	127814285	Ankrd52	chr10	127783940	127789599	.	7	13
3717233	chr10	127813157	127814285	Ankrd52	chr10	127907898	127927735	.	3	3
3717233	chr10	127813157	127814285	Ankrd52	chr10	127951799	127959948	.	2	9
2266210	chr6	83712307	83713139	Ankrd53	chr6	83639801	83644666	.	2	12
5091361	chr15	78893189	78893959	Ankrd54	chr15	78891869	78892854	.	10	6
1388271	chr4	33037388	33037941	Ankrd6	chr4	33039071	33048228	.	4	4
2044192	chr5	144655192	144656067	Ankrd61	chr5	144319796	144339733	.	2	4
2044192	chr5	144655192	144656067	Ankrd61	chr5	144644646	144651354	.	2	5
2044192	chr5	144655192	144656067	Ankrd61	chr5	144708867	144718983	.	3	4
2103220	chr6	18816009	18816263	Ankrd7	chr6	18816264	18828221	.	2	8
5156620	chr16	4963947	4964787	Anks3	chr16	4960547	4973448	.	4	15
1422913	chr4	47069549	47070826	Anks6	chr4	47069205	47073629	.	5	10
3158921	chr9	22191865	22193943	Anln	chr9	21957462	21970110	.	3	10
3158921	chr9	22191865	22193943	Anln	chr9	22201246	22203033	.	3	10
3623466	chr10	88720213	88721680	Ano4	chr10	88723933	88733791	.	7	7
2564407	chr7	58766058	58766503	Ano5	chr7	58769488	58784552	.	3	12
225522	chr1	95270382	95271526	Ano7	chr1	95160989	95165694	.	2	4
225522	chr1	95270382	95271526	Ano7	chr1	95266906	95274268	.	8	3
225522	chr1	95270382	95271526	Ano7	chr1	95297158	95304060	.	3	10
225522	chr1	95270382	95271526	Ano7	chr1	95327990	95329977	.	3	10
2965630	chr8	74009041	74010160	Ano8	chr8	74193587	74203991	.	3	2
3258575	chr9	62188579	62189154	Anp32a	chr9	62189280	62193686	.	12	10
1421408	chr4	46462683	46464186	Anp32b	chr4	46381873	46389589	.	4	12
2274915	chr6	87284734	87286214	Antxr1	chr6	87021078	87023027	.	3	7
2274915	chr6	87284734	87286214	Antxr1	chr6	87219501	87225770	.	2	7
2274915	chr6	87284734	87286214	Antxr1	chr6	87300895	87302633	.	2	3
2274915	chr6	87284734	87286214	Antxr1	chr6	87682357	87702443	.	2	13
1930987	chr5	98459051	98460021	Antxr2	chr5	98452564	98461319	.	2	2
4680393	chr14	34866174	34866755	Antxrl	chr14	34828254	34843860	.	2	5
2345445	chr6	116214185	116215520	Anubl1	chr6	116202981	116213519	.	6	19
5873393	chr19	20463660	20466883	Anxa1	chr19	20462635	20469102	.	4	7
2941772	chr8	64601854	64602775	Anxa10	chr8	64598094	64599628	.	7	7
3852271	chr11	54846881	54847316	Anxa6	chr11	54836638	54837654	.	2	9
4647386	chr14	21298085	21299405	Anxa7	chr14	21366401	21372464	.	2	8
4647386	chr14	21298085	21299405	Anxa7	chr14	21480237	21481711	.	4	18
4680465	chr14	34898774	34899692	Anxa8	chr14	34923155	34940836	.	3	5
1154871	chr3	95110858	95112041	Anxa9	chr3	95107285	95115246	.	4	22
139122	chr1	58086241	58087053	Aox1	chr1	58085804	58090427	.	2	6
139574	chr1	58264978	58268509	Aox4	chr1	58261189	58269026	.	6	9
139574	chr1	58264978	58268509	Aox4	chr1	58337580	58352380	.	4	9
3727655	chr11	4886569	4887443	Ap1b1	chr11	4883206	4885853	.	4	7
3727655	chr11	4886569	4887443	Ap1b1	chr11	4912891	4924540	.	2	8
3061434	chr8	112302072	112302742	Ap1g1	chr8	112287184	112304994	.	5	8
4734094	chr14	55725047	55726047	Ap1g2	chr14	55720918	55728831	.	9	9
4734094	chr14	55725047	55726047	Ap1g2	chr14	56124961	56145167	.	2	10
2027524	chr5	137521758	137522277	Ap1s1	chr5	137511377	137517679	.	14	8
191481	chr1	79668185	79668877	Ap1s3	chr1	79661972	79670112	.	4	13
2547343	chr7	52184280	52185297	Ap2a1	chr7	52013437	52015234	.	4	20
2547343	chr7	52184280	52185297	Ap2a1	chr7	52153710	52165078	.	6	16
2547343	chr7	52184280	52185297	Ap2a1	chr7	52183593	52187361	.	7	12
2547343	chr7	52184280	52185297	Ap2a1	chr7	52206644	52214479	.	5	13
2547343	chr7	52184280	52185297	Ap2a1	chr7	52334219	52338708	.	3	30
2790371	chr7	148747902	148748480	Ap2a2	chr7	148658856	148664476	.	3	8
2790371	chr7	148747902	148748480	Ap2a2	chr7	148748832	148749068	.	23	10
3601919	chr10	80204678	80205967	Ap3d1	chr10	80166058	80172766	.	9	14
3601919	chr10	80204678	80205967	Ap3d1	chr10	80255656	80257033	.	3	5
4648776	chr14	21871575	21873153	Ap3m1	chr14	21862602	21869186	.	13	23
4648776	chr14	21871575	21873153	Ap3m1	chr14	21896567	21903114	.	3	5
2846914	chr8	23916197	23916731	Ap3m2	chr8	23918015	23919405	.	13	14
2846914	chr8	23916197	23916731	Ap3m2	chr8	23964089	23971078	.	2	5
2635259	chr7	87065254	87065960	Ap3s2	chr7	87010566	87018416	.	3	8
2635259	chr7	87065254	87065960	Ap3s2	chr7	87063122	87067329	.	5	23
2635259	chr7	87065254	87065960	Ap3s2	chr7	87122244	87132169	.	3	2
784810	chr2	126834303	126835752	Ap4e1	chr2	126601638	126602668	.	5	44
784810	chr2	126834303	126835752	Ap4e1	chr2	126837247	126841094	.	11	6
784810	chr2	126834303	126835752	Ap4e1	chr2	127004920	127022380	.	2	8
3627891	chr10	90545324	90545854	Apaf1	chr10	90561624	90570771	.	3	6
5881641	chr19	23831734	23833637	Apba1	chr19	23830986	23844161	.	2	7
5881641	chr19	23831734	23833637	Apba1	chr19	23842238	23856325	.	2	7
528741	chr2	22629473	22631100	Apbb1ip	chr2	22499774	22511329	.	3	3
528741	chr2	22629473	22631100	Apbb1ip	chr2	22626753	22635463	.	2	10
528741	chr2	22629473	22631100	Apbb1ip	chr2	22873508	22883832	.	2	5
1851882	chr5	67009876	67010956	Apbb2	chr5	66808398	66818012	.	3	6
5697767	chr18	36838510	36838988	Apbb3	chr18	36825124	36831672	.	9	14
5691851	chr18	34380424	34381323	Apc	chr18	34262922	34273159	.	2	15
5691851	chr18	34380424	34381323	Apc	chr18	34546535	34561766	.	2	12
3600837	chr10	79758584	79759862	Apc2	chr10	79758135	79758320	.	5	3
3600837	chr10	79758584	79759862	Apc2	chr10	79795466	79803993	.	2	3
5762163	chr18	63081502	63082733	Apcdd1	chr18	63075615	63084243	.	2	11
3370308	chr9	107996058	107997185	Apeh	chr9	107984174	107989912	.	4	8
3370308	chr9	107996058	107997185	Apeh	chr9	108102685	108115029	.	3	15
3269273	chr9	66642993	66643621	Aph1b	chr9	66630182	66642743	.	3	5
1678970	chr4	148510880	148512097	Apitd1	chr4	148498336	148505640	.	4	19
2275687	chr6	87620269	87622648	Aplf	chr6	87619684	87629927	.	2	7
6091025	chrX	45387021	45388886	Apln	chrX	45335608	45350847	.	3	12
6091025	chrX	45387021	45388886	Apln	chrX	45394068	45401182	.	3	36
680280	chr2	84976451	84977318	Aplnr	chr2	84905736	84925854	.	3	6
680280	chr2	84976451	84977318	Aplnr	chr2	84971260	84978242	.	6	11
2509760	chr7	31230233	31231196	Aplp1	chr7	31018977	31035291	.	3	6
2509760	chr7	31230233	31231196	Aplp1	chr7	31141175	31141917	.	6	2
3180974	chr9	31019185	31020202	Aplp2	chr9	31069569	31070847	.	2	4
3218929	chr9	46036667	46037822	Apoa1	chr9	45907510	45928795	.	2	7
3218929	chr9	46036667	46037822	Apoa1	chr9	46041935	46045673	.	6	7
1135135	chr3	87862101	87862941	Apoa1bp	chr3	87796828	87819195	.	2	15
1135135	chr3	87862101	87862941	Apoa1bp	chr3	87861581	87861794	.	6	13
1135135	chr3	87862101	87862941	Apoa1bp	chr3	87921208	87941759	.	2	4
421397	chr1	173155125	173155781	Apoa2	chr1	173044779	173047415	.	3	5
421397	chr1	173155125	173155781	Apoa2	chr1	173078256	173082076	.	2	11
421397	chr1	173155125	173155781	Apoa2	chr1	173154147	173156952	.	13	13
3218955	chr9	46048636	46049513	Apoa4	chr9	45763610	45769289	.	2	3
2361464	chr6	122552440	122553047	Apobec1	chr6	122547873	122550225	.	8	4
2361464	chr6	122552440	122553047	Apobec1	chr6	122585345	122586794	.	2	6
5498681	chr17	48571835	48572585	Apobec2	chr17	48571253	48586230	.	3	18
2753311	chr7	133728290	133728794	Apobr	chr7	133777958	133781084	.	2	9
2753311	chr7	133728290	133728794	Apobr	chr7	134097116	134106519	.	2	3
2478744	chr7	20278001	20278269	Apoc1	chr7	20165610	20181491	.	3	5
2478744	chr7	20278001	20278269	Apoc1	chr7	20279735	20280993	.	3	13
2478715	chr7	20266134	20267260	Apoc4	chr7	20256858	20263442	.	6	6
2478715	chr7	20266134	20267260	Apoc4	chr7	20357670	20375965	.	3	19
5223173	chr16	31314646	31315175	Apod	chr16	31309028	31321712	.	4	5
2478763	chr7	20283794	20284293	Apoe	chr7	20262362	20282305	.	5	19
2478763	chr7	20283794	20284293	Apoe	chr7	20282174	20282305	.	5	23
3985496	chr11	108203914	108205967	Apoh	chr11	108201866	108207247	.	5	6
171557	chr1	71699066	71699949	Apol7d	chr1	71634727	71647460	.	3	11
171557	chr1	71699066	71699949	Apol7d	chr1	71719448	71721174	.	5	5
171557	chr1	71699066	71699949	Apol7d	chr1	71963691	71971435	.	3	6
5088085	chr15	77587265	77587403	Apol8	chr15	77579419	77581026	.	3	7
2393800	chr6	134931589	134932181	Apold1	chr6	134705301	134717604	.	3	7
2393800	chr6	134931589	134932181	Apold1	chr6	135205067	135219127	.	2	5
3716918	chr10	127691006	127691514	Apon	chr10	127691869	127712476	.	5	18
6259813	chrX	109423987	109425185	Apool	chrX	109423130	109440536	.	4	14
3928219	chr11	85048886	85048905	Appbp2	chr11	85047287	85047567	.	21	19
3092073	chr8	125100578	125101913	Aprt	chr8	124859115	124861181	.	2	8
3092073	chr8	125100578	125101913	Aprt	chr8	124958038	124966655	.	2	3
1407102	chr4	40649913	40651049	Aptx	chr4	40649570	40658270	.	2	17
2192720	chr6	55284578	55286749	Aqp1	chr6	55203741	55206723	.	2	2
2192720	chr6	55284578	55286749	Aqp1	chr6	55288409	55301366	.	3	11
2679959	chr7	104886398	104886911	Aqp11	chr7	104867967	104880282	.	3	7
224621	chr1	94902559	94903612	Aqp12	chr1	94904076	94904617	.	7	15
224621	chr1	94902559	94903612	Aqp12	chr1	94973581	94978853	.	2	13
1408139	chr4	41044439	41046324	Aqp3	chr4	41038265	41049052	.	11	56
5645289	chr18	15561677	15562311	Aqp4	chr18	15654422	15664538	.	3	9
5141319	chr15	99421029	99421835	Aqp5	chr15	99311211	99323543	.	2	27
5141319	chr15	99421029	99421835	Aqp5	chr15	99420121	99426107	.	3	13
5141319	chr15	99421029	99421835	Aqp5	chr15	99509217	99510959	.	2	10
5141348	chr15	99431460	99432001	Aqp6	chr15	99432106	99434738	.	6	15
5141348	chr15	99431460	99432001	Aqp6	chr15	99455836	99475470	.	4	27
5141348	chr15	99431460	99432001	Aqp6	chr15	99504211	99518842	.	2	11
1408001	chr4	40994734	40995684	Aqp7	chr4	40995959	40996687	.	3	11
3280014	chr9	71011024	71011749	Aqp9	chr9	71003166	71020404	.	2	8
6019225	chrX	20374460	20374954	Araf	chrX	20377577	20384461	.	4	4
6019225	chrX	20374460	20374954	Araf	chrX	20383792	20398740	.	4	4
2688708	chr7	108496512	108497373	Arap1	chr7	108502343	108503646	.	4	12
5701421	chr18	38157126	38158147	Arap3	chr18	38154364	38154944	.	5	17
5701421	chr18	38157126	38158147	Arap3	chr18	38224608	38231639	.	2	5
5079988	chr15	74502721	74503337	Arc	chr15	74466534	74474548	.	3	8
5079988	chr15	74502721	74503337	Arc	chr15	74497841	74502165	.	7	5
5079988	chr15	74502721	74503337	Arc	chr15	74502079	74514415	.	7	8
3863132	chr11	59041879	59043365	Arf1	chr11	59041518	59041878	.	8	8
3863132	chr11	59041879	59043365	Arf1	chr11	59271238	59287907	.	2	6
5139270	chr15	98593650	98593775	Arf3	chr15	98591045	98594055	.	5	12
4662335	chr14	27457121	27458065	Arf4	chr14	27396087	27413066	.	7	5
2127080	chr6	28372775	28373722	Arf5	chr6	28409732	28415493	.	3	5
2127080	chr6	28372775	28373722	Arf5	chr6	28829095	28832760	.	2	10
4184406	chr12	70472853	70473337	Arf6	chr12	70463652	70465755	.	23	8
4184406	chr12	70472853	70473337	Arf6	chr12	70799432	70802139	.	2	9
918021	chr2	180701977	180702100	Arfgap1	chr2	180701779	180706339	.	4	4
5102051	chr15	83179043	83180863	Arfgap3	chr15	83180864	83182547	.	6	8
19504	chr1	10222261	10223334	Arfgef1	chr1	10134547	10148417	.	3	3
1129921	chr3	85691066	85691901	Arfip1	chr3	85698251	85712510	.	2	4
2814335	chr8	8689861	8690869	Arglu1	chr8	8113494	8126085	.	2	14
2814335	chr8	8689861	8690869	Arglu1	chr8	8686528	8689088	.	3	30
2814335	chr8	8689861	8690869	Arglu1	chr8	8981025	8991339	.	2	15
5621446	chr18	6135063	6136584	Arhgap12	chr18	6012383	6018714	.	2	14
5621446	chr18	6135063	6136584	Arhgap12	chr18	6131000	6137502	.	4	15
580983	chr2	43603707	43605687	Arhgap15	chr2	43617228	43619054	.	7	12
2745165	chr7	130512945	130513929	Arhgap17	chr7	130183855	130193133	.	2	4
2745165	chr7	130512945	130513929	Arhgap17	chr7	130499278	130500939	.	3	5
2745165	chr7	130512945	130513929	Arhgap17	chr7	130520609	130527324	.	3	3
5925753	chr19	41875879	41876782	Arhgap19	chr19	41874911	41877172	.	4	20
5925753	chr19	41875879	41876782	Arhgap19	chr19	41931920	41942247	.	2	12
3232664	chr9	51572738	51573603	Arhgap20	chr9	51565997	51570592	.	5	5
524007	chr2	20889972	20890560	Arhgap21	chr2	20887705	20902136	.	2	10
3958169	chr11	97276479	97276949	Arhgap23	chr11	97272995	97281665	.	6	13
3958169	chr11	97276479	97276949	Arhgap23	chr11	97320057	97334903	.	3	6
1941700	chr5	102910220	102913137	Arhgap24	chr5	102907321	102919453	.	7	13
2275380	chr6	87483028	87483772	Arhgap25	chr6	87557635	87572578	.	4	10
5547915	chr17	68353125	68353677	Arhgap28	chr17	68348869	68350561	.	2	5
421823	chr1	173318329	173319379	Arhgap30	chr1	173313732	173315178	.	3	10
5240944	chr16	38713324	38713854	Arhgap31	chr16	38580110	38589617	.	2	6
2509978	chr7	31319689	31320508	Arhgap33	chr7	31337508	31347939	.	4	17
5085579	chr15	76647896	76649619	Arhgap39	chr15	76563430	76576049	.	2	12
5085579	chr15	76647896	76649619	Arhgap39	chr15	76650078	76650462	.	7	15
6158449	chrX	71166918	71167221	Arhgap4	chrX	71160414	71166772	.	6	13
3125165	chr9	9238701	9239621	Arhgap42	chr9	9097322	9109633	.	2	3
3125165	chr9	9238701	9239621	Arhgap42	chr9	9242049	9249098	.	10	12
3877287	chr11	64975751	64977253	Arhgap44	chr11	64961204	64981545	.	4	4
4142712	chr12	53616414	53617073	Arhgap5	chr12	53611012	53614463	.	3	4
5105277	chr15	84550306	84552390	Arhgap8	chr15	84539896	84548921	.	3	11
4015006	chr11	120442166	120444304	Arhgdia	chr11	120360520	120380425	.	4	3
4015006	chr11	120442166	120444304	Arhgdia	chr11	120438448	120439126	.	6	12
4015006	chr11	120442166	120444304	Arhgdia	chr11	120783870	120794643	.	3	7
2398538	chr6	136890386	136891316	Arhgdib	chr6	136835452	136839634	.	5	17
2398538	chr6	136890386	136891316	Arhgdib	chr6	136877505	136895041	.	5	37
2398538	chr6	136890386	136891316	Arhgdib	chr6	136894921	136898184	.	5	9
2828814	chr8	14911332	14912466	Arhgef10	chr8	14895526	14908522	.	6	7
3886520	chr11	68770417	68770799	Arhgef15	chr11	68752514	68770416	.	22	11
2687654	chr7	108080432	108080891	Arhgef17	chr7	108076646	108078289	.	15	22
2687654	chr7	108080432	108080891	Arhgef17	chr7	108076646	108090345	.	4	22
2687654	chr7	108080432	108080891	Arhgef17	chr7	108219294	108220218	.	2	5
2800581	chr8	3391900	3394749	Arhgef18	chr8	3394990	3398806	.	32	4
2800581	chr8	3391900	3394749	Arhgef18	chr8	3428363	3433645	.	11	15
2800581	chr8	3391900	3394749	Arhgef18	chr8	3490007	3496737	.	2	6
4663808	chr14	28050569	28052714	Arhgef3	chr14	27996430	27996636	.	2	8
4663808	chr14	28050569	28052714	Arhgef3	chr14	28048797	28056324	.	5	14
1640992	chr4	133312810	133312994	Arid1a	chr4	133225641	133228048	.	3	9
1640992	chr4	133312810	133312994	Arid1a	chr4	133311369	133312809	.	3	26
1640992	chr4	133312810	133312994	Arid1a	chr4	133368063	133371790	.	17	28
5388626	chr17	4993726	4994726	Arid1b	chr17	4929815	4932759	.	3	3
3599963	chr10	79389445	79390106	Arid3a	chr10	79346737	79358084	.	2	26
3599963	chr10	79389445	79390106	Arid3a	chr10	79390471	79395163	.	7	3
3247528	chr9	57680782	57682636	Arid3b	chr9	57682637	57685274	.	11	5
4188236	chr12	72114861	72117098	Arid4a	chr12	72071708	72083644	.	2	6
4188236	chr12	72114861	72117098	Arid4a	chr12	72109075	72120439	.	3	18
4337508	chr13	14155486	14156422	Arid4b	chr13	14297772	14308383	.	2	3
85321	chr1	36363675	36364733	Arid5a	chr1	36359327	36361625	.	4	11
3570627	chr10	67741263	67741703	Arid5b	chr10	67732358	67740140	.	10	6
3251567	chr9	59334033	59335776	Arih1	chr9	59392574	59405821	.	4	7
3622142	chr10	88193481	88193669	Arl1	chr10	88020683	88022140	.	2	9
3622142	chr10	88193481	88193669	Arl1	chr10	88184536	88187412	.	2	3
4437857	chr13	54676263	54676797	Arl10	chr13	54681487	54684855	.	5	6
4437857	chr13	54676263	54676797	Arl10	chr13	54777933	54788571	.	2	5
4749521	chr14	61928463	61930880	Arl11	chr14	61921897	61924695	.	4	4
4749521	chr14	61928463	61930880	Arl11	chr14	62151267	62152681	.	2	10
6316222	chrX	130721334	130722477	Arl13a	chrX	130662766	130663038	.	2	11
6316222	chrX	130721334	130722477	Arl13a	chrX	130719874	130724201	.	2	8
4585652	chr13	114584195	114584747	Arl15	chr13	114566044	114581097	.	3	15
4585652	chr13	114584195	114584747	Arl15	chr13	114637342	114655502	.	2	6
3023811	chr8	97190338	97190617	Arl2bp	chr8	97183235	97201869	.	7	11
5937318	chr19	46647411	46648324	Arl3	chr19	46652133	46666629	.	10	23
4112039	chr12	40764039	40765413	Arl4a	chr12	40755969	40760538	.	24	15
214111	chr1	90598086	90598874	Arl4c	chr1	90352573	90355883	.	2	8
214111	chr1	90598086	90598874	Arl4c	chr1	90594525	90601904	.	3	12
214111	chr1	90598086	90598874	Arl4c	chr1	90910302	90929767	.	2	5
3968877	chr11	101526533	101527251	Arl4d	chr11	101519087	101523883	.	4	30
3968877	chr11	101526533	101527251	Arl4d	chr11	101552409	101568972	.	5	3
3968877	chr11	101526533	101527251	Arl4d	chr11	101587592	101588986	.	3	4
601557	chr2	52280134	52280961	Arl5a	chr2	52260359	52261964	.	2	7
509032	chr2	14970879	14971243	Arl5b	chr2	14971933	14976007	.	5	19
5292577	chr16	59638839	59639397	Arl6	chr16	59638595	59647061	.	9	17
2732145	chr7	125272871	125273347	Arl6ip1	chr7	125272508	125272698	.	25	16
2299171	chr6	97159839	97160870	Arl6ip5	chr6	97131145	97136426	.	3	5
2299171	chr6	97159839	97160870	Arl6ip5	chr6	97308000	97315243	.	2	4
333271	chr1	137043399	137043558	Arl8a	chr1	136883222	136896941	.	2	14
333271	chr1	137043399	137043558	Arl8a	chr1	137043062	137043398	.	8	3
333271	chr1	137043399	137043558	Arl8a	chr1	137153741	137155219	.	2	6
2327104	chr6	108732798	108733443	Arl8b	chr6	108723434	108738782	.	4	13
964156	chr3	19062426	19063805	Armc1	chr3	19057575	19072265	.	8	7
519659	chr2	19120814	19121196	Armc3	chr2	19115108	19120689	.	2	11
5624418	chr18	7296979	7300029	Armc4	chr18	7284385	7290064	.	2	24
207600	chr1	88051466	88051635	Armc9	chr1	87984307	88002827	.	2	6
207600	chr1	88051466	88051635	Armc9	chr1	88043500	88055480	.	5	10
6317530	chrX	131251076	131252452	Armcx1	chrX	131142599	131147572	.	3	5
6317530	chrX	131251076	131252452	Armcx1	chrX	131211071	131226716	.	2	8
6317757	chrX	131343108	131344002	Armcx2	chrX	131073356	131078012	.	2	4
6317757	chrX	131343108	131344002	Armcx2	chrX	131147943	131167860	.	2	11
6317757	chrX	131343108	131344002	Armcx2	chrX	131336666	131341865	.	3	13
6317757	chrX	131343108	131344002	Armcx2	chrX	131447564	131453003	.	6	22
6317628	chrX	131290614	131291260	Armcx3	chrX	131158761	131165957	.	3	17
6317628	chrX	131290614	131291260	Armcx3	chrX	131337719	131357749	.	2	16
6317431	chrX	131219901	131221229	Armcx4	chrX	131225098	131227040	.	7	11
1155233	chr3	95237952	95239176	Arnt	chr3	95155611	95166921	.	4	6
1155233	chr3	95237952	95239176	Arnt	chr3	95282286	95300629	.	3	3
2646265	chr7	91557622	91560040	Arnt2	chr7	91465383	91474633	.	2	3
2646265	chr7	91557622	91560040	Arnt2	chr7	91557066	91570270	.	2	8
2720070	chr7	120350331	120351116	Arntl	chr7	120331674	120340928	.	5	29
178008	chr1	74282196	74282773	Arpc2	chr1	74280240	74283403	.	5	7
1991112	chr5	122841257	122841979	Arpc3	chr5	122828832	122840806	.	8	5
993102	chr3	30498744	30499177	Arpm1	chr3	30492750	30493640	.	3	8
6229226	chrX	97800709	97802008	Arr3	chrX	97795372	97799456	.	4	9
2684291	chr7	106683098	106684398	Arrb1	chr7	106691936	106707110	.	3	3
2963982	chr8	73363332	73364561	Arrdc2	chr8	73364645	73366044	.	8	6
4504913	chr13	81021622	81022779	Arrdc3	chr13	81122091	81128958	.	2	7
5117094	chr15	89307824	89308290	Arsa	chr15	89293650	89306812	.	13	14
5117094	chr15	89307824	89308290	Arsa	chr15	89378384	89395838	.	4	17
4537366	chr13	94539749	94542233	Arsb	chr13	94526360	94544133	.	3	14
3988225	chr11	109334676	109334832	Arsg	chr11	109400035	109414955	.	3	14
1231561	chr3	126065778	126066808	Arsj	chr3	126070881	126071888	.	2	8
2690568	chr7	109249987	109250396	Art1	chr7	109253625	109255612	.	10	31
6210630	chrX	90531464	90531944	Arx	chrX	90529833	90531463	.	2	27
6320823	chrX	132528984	132529229	Arxes2	chrX	132328858	132342474	.	2	9
5937651	chr19	46781506	46781960	As3mt	chr19	46690091	46699570	.	2	11
5053799	chr15	64213001	64214851	Asap1	chr15	64211313	64218752	.	8	8
221022	chr1	93436147	93437543	Asb1	chr1	93435263	93438816	.	16	8
6215825	chrX	92672520	92673575	Asb12	chrX	92665264	92676151	.	2	13
4310912	chr13	3632961	3633484	Asb13	chr13	3628781	3641424	.	5	11
4662983	chr14	27706114	27707750	Asb14	chr14	27582602	27591558	.	2	12
4662983	chr14	27706114	27707750	Asb14	chr14	27703957	27712489	.	3	6
4662983	chr14	27706114	27707750	Asb14	chr14	27746348	27763185	.	3	22
1296745	chr3	153506920	153507826	Asb17	chr3	153524919	153544233	.	2	3
4267373	chr12	104594251	104594692	Asb2	chr12	104522340	104540936	.	2	8
4267373	chr12	104594251	104594692	Asb2	chr12	104586148	104591370	.	5	6
2069573	chr6	5333048	5333489	Asb4	chr6	4473599	4490844	.	3	4
2069573	chr6	5333048	5333489	Asb4	chr6	5330600	5334837	.	2	3
2923730	chr8	55634757	55635894	Asb5	chr8	55626214	55636624	.	16	22
2923730	chr8	55634757	55635894	Asb5	chr8	55665434	55672432	.	3	22
548877	chr2	30683907	30684142	Asb6	chr2	30315167	30323575	.	2	4
548877	chr2	30683907	30684142	Asb6	chr2	30681375	30684666	.	5	6
5137747	chr15	97996622	97997817	Asb8	chr15	97896798	97898532	.	3	2
5137747	chr15	97996622	97997817	Asb8	chr15	97987651	97988380	.	3	3
3550413	chr10	59465376	59467953	Ascc1	chr10	59409006	59412681	.	4	5
3550413	chr10	59465376	59467953	Ascc1	chr10	59648912	59658549	.	2	6
3726755	chr11	4538030	4538105	Ascc2	chr11	4536502	4537770	.	2	9
3619131	chr10	86956040	86957402	Ascl1	chr10	86957943	86970633	.	5	16
3535141	chr10	53316066	53317071	Asf1a	chr10	53314906	53329085	.	5	7
3889298	chr11	69867525	69868162	Asgr1	chr11	69922136	69941485	.	2	5
3889298	chr11	69867525	69868162	Asgr1	chr11	70009715	70018247	.	3	13
3889298	chr11	69867525	69868162	Asgr1	chr11	70069510	70071575	.	3	7
3889387	chr11	69905844	69906546	Asgr2	chr11	69766357	69769906	.	2	11
3889387	chr11	69905844	69906546	Asgr2	chr11	69912503	69913165	.	7	29
3889387	chr11	69905844	69906546	Asgr2	chr11	69998245	70004895	.	7	5
1137361	chr3	88769406	88769721	Ash1l	chr3	88769722	88777188	.	5	6
2854247	chr8	26957973	26958533	Ash2l	chr8	26912656	26923649	.	2	14
2854247	chr8	26957973	26958533	Ash2l	chr8	26957351	26974414	.	9	29
2009835	chr5	130500953	130501061	Asl	chr5	130606377	130612123	.	3	3
2009835	chr5	130500953	130501061	Asl	chr5	130720332	130740393	.	2	13
3000020	chr8	87549047	87550441	Asna1	chr8	87498914	87510189	.	2	14
3000020	chr8	87549047	87550441	Asna1	chr8	87552609	87554213	.	5	12
127845	chr1	53409197	53409739	Asnsd1	chr1	53414651	53419692	.	4	25
3897820	chr11	73141110	73141889	Aspa	chr11	73096667	73116755	.	3	3
3897820	chr11	73141110	73141889	Aspa	chr11	73138084	73139139	.	2	12
2546241	chr7	51720811	51721435	Aspdh	chr7	51614283	51615839	.	9	22
2546241	chr7	51720811	51721435	Aspdh	chr7	51717919	51720810	.	11	4
1966633	chr5	112820472	112821351	Asphd2	chr5	112768000	112775384	.	4	9
1966633	chr5	112820472	112821351	Asphd2	chr5	112827907	112831773	.	4	12
343759	chr1	141350077	141351404	Aspm	chr1	141378855	141395716	.	4	15
343759	chr1	141350077	141351404	Aspm	chr1	141466195	141468611	.	2	4
4425093	chr13	49638580	49642761	Aspn	chr13	49629327	49644864	.	5	7
2273277	chr6	86577779	86578553	Asprv1	chr6	86518247	86532329	.	3	15
2273277	chr6	86577779	86578553	Asprv1	chr6	86574965	86579685	.	6	5
5845103	chr19	9208702	9210210	Asrgl1	chr19	9196324	9200398	.	4	3
550415	chr2	31325568	31326120	Ass1	chr2	31273208	31284835	.	2	4
785639	chr2	127164314	127164374	Astl	chr2	127098906	127115411	.	2	7
785639	chr2	127164314	127164374	Astl	chr2	127166556	127171252	.	7	11
785639	chr2	127164314	127164374	Astl	chr2	127332755	127351418	.	3	4
785639	chr2	127164314	127164374	Astl	chr2	127492391	127506212	.	2	8
849755	chr2	153171159	153173310	Asxl1	chr2	153170078	153170864	.	11	6
5902807	chr19	32786881	32788152	Atad1	chr19	32783608	32785154	.	10	4
5902807	chr19	32786881	32788152	Atad1	chr19	32827754	32830446	.	2	13
5038396	chr15	57965488	57966712	Atad2	chr15	57926862	57933939	.	2	19
5038396	chr15	57965488	57966712	Atad2	chr15	57958624	57972351	.	5	11
4023136	chr12	4923041	4925263	Atad2b	chr12	4578331	4592142	.	2	11
4023136	chr12	4923041	4925263	Atad2b	chr12	4877515	4890680	.	2	8
4023136	chr12	4923041	4925263	Atad2b	chr12	4921899	4932712	.	8	23
1695022	chr4	155134706	155135533	Atad3a	chr4	155114866	155117111	.	5	14
1695022	chr4	155134706	155135533	Atad3a	chr4	155143303	155145774	.	3	11
5465718	chr17	36046938	36048202	Atat1	chr17	36015716	36023697	.	4	6
5465718	chr17	36046938	36048202	Atat1	chr17	36055951	36057227	.	16	20
3603088	chr10	80692513	80693878	Atcay	chr10	80683549	80698982	.	7	9
3603088	chr10	80692513	80693878	Atcay	chr10	80698174	80711256	.	7	16
3603088	chr10	80692513	80693878	Atcay	chr10	80824622	80826608	.	2	4
2763136	chr7	137663079	137663578	Ate1	chr7	137674133	137676031	.	18	22
2763136	chr7	137663079	137663578	Ate1	chr7	137790792	137805958	.	4	2
5142939	chr15	100058304	100059264	Atf1	chr15	100049187	100051153	.	2	41
652889	chr2	73730190	73730675	Atf2	chr2	73730676	73731028	.	8	6
469054	chr1	193006653	193007567	Atf3	chr1	192588592	192601440	.	2	10
469054	chr1	193006653	193007567	Atf3	chr1	192880715	192886825	.	2	21
469054	chr1	193006653	193007567	Atf3	chr1	192963985	192978814	.	3	13
5094296	chr15	80085667	80085750	Atf4	chr15	79980897	79987944	.	2	8
5094296	chr15	80085667	80085750	Atf4	chr15	80087826	80089076	.	18	31
5094296	chr15	80085667	80085750	Atf4	chr15	80158387	80160559	.	2	3
5462385	chr17	34783983	34784207	Atf6b	chr17	34777856	34784935	.	7	11
5169825	chr16	10192326	10194469	Atf7ip2	chr16	10195059	10197791	.	3	5
5722764	chr18	46900340	46901670	Atg12	chr18	46753958	46759684	.	2	12
5722764	chr18	46900340	46901670	Atg12	chr18	46899304	46904175	.	3	17
211669	chr1	89652088	89652633	Atg16l1	chr1	89632069	89650009	.	11	4
2688599	chr7	108450675	108451594	Atg16l2	chr7	108450516	108450674	.	4	2
5837645	chr19	6241166	6241746	Atg2a	chr19	6135303	6136889	.	3	13
5837645	chr19	6241166	6241746	Atg2a	chr19	6243980	6247104	.	10	20
5837645	chr19	6241166	6241746	Atg2a	chr19	6330450	6337241	.	4	10
4273365	chr12	106923168	106923614	Atg2b	chr12	106921250	106922927	.	11	2
1553307	chr4	98860593	98861278	Atg4c	chr4	98861740	98863768	.	11	31
1553307	chr4	98860593	98861278	Atg4c	chr4	98999755	99015733	.	2	5
3156126	chr9	21069409	21070030	Atg4d	chr9	21060304	21077101	.	2	12
3156126	chr9	21069409	21070030	Atg4d	chr9	21231143	21238828	.	2	5
180227	chr1	75188486	75188956	Atg9a	chr1	75177601	75191641	.	10	4
1747513	chr5	23898773	23899019	Atg9b	chr5	23945210	23955527	.	4	11
1747513	chr5	23898773	23899019	Atg9b	chr5	23982776	23994548	.	5	3
2788718	chr7	148125455	148127515	Athl1	chr7	148124461	148134967	.	9	19
2788718	chr7	148125455	148127515	Athl1	chr7	148232039	148233632	.	3	9
5576837	chr17	80294862	80295949	Atl2	chr17	80280786	80296978	.	9	8
5576837	chr17	80294862	80295949	Atl2	chr17	80323271	80339346	.	2	25
5840364	chr19	7568419	7568866	Atl3	chr19	7499000	7504264	.	3	3
5840364	chr19	7568419	7568866	Atl3	chr19	7560305	7564904	.	5	5
3078800	chr8	119466960	119467519	Atmin	chr8	119470547	119486096	.	6	3
2237231	chr6	72185507	72186133	Atoh8	chr6	72188541	72201496	.	2	9
3853405	chr11	55274808	55275077	Atox1	chr11	55274393	55275425	.	4	4
2961386	chr8	72314370	72315776	Atp13a1	chr8	72283969	72293559	.	7	7
2961386	chr8	72314370	72315776	Atp13a1	chr8	72317656	72321448	.	3	30
2961386	chr8	72314370	72315776	Atp13a1	chr8	72321244	72332033	.	9	30
5220934	chr16	30387870	30389085	Atp13a3	chr16	30335923	30342570	.	2	6
5220934	chr16	30387870	30389085	Atp13a3	chr16	30379460	30395677	.	6	11
5220934	chr16	30387870	30389085	Atp13a3	chr16	30503033	30522939	.	4	12
5218530	chr16	29378081	29379498	Atp13a5	chr16	29402419	29410559	.	2	9
1170705	chr3	101407148	101409852	Atp1a1	chr3	101390730	101410656	.	4	3
1170705	chr3	101407148	101409852	Atp1a1	chr3	101522017	101529107	.	3	8
424243	chr1	174228075	174228223	Atp1a2	chr1	173981686	173984312	.	3	8
2495203	chr7	25790220	25791145	Atp1a3	chr7	25780048	25780551	.	3	4
3888185	chr11	69418631	69420084	Atp1b2	chr11	69420143	69426529	.	4	16
3341467	chr9	96263992	96264092	Atp1b3	chr9	96263046	96283524	.	11	8
3341467	chr9	96263992	96264092	Atp1b3	chr9	96368613	96369657	.	2	14
3341467	chr9	96263992	96264092	Atp1b3	chr9	96419312	96433313	.	2	16
2753020	chr7	133605584	133606532	Atp2a1	chr7	133606533	133606932	.	4	7
1991376	chr5	122950437	122952436	Atp2a2	chr5	122890222	122907365	.	4	12
1991376	chr5	122950437	122952436	Atp2a2	chr5	122906505	122916966	.	3	12
3896798	chr11	72774117	72775208	Atp2a3	chr11	72736199	72740914	.	4	7
3896798	chr11	72774117	72775208	Atp2a3	chr11	72771517	72776459	.	6	22
2340242	chr6	113992437	113992852	Atp2b2	chr6	113988612	113999923	.	2	6
330169	chr1	135697456	135697965	Atp2b4	chr1	135679697	135694036	.	3	7
2825191	chr8	13396327	13397406	Atp4b	chr8	13399733	13401252	.	6	6
2825191	chr8	13396327	13397406	Atp4b	chr8	13456454	13465609	.	3	6
2825191	chr8	13396327	13397406	Atp4b	chr8	13630975	13648162	.	2	4
5798063	chr18	78012190	78012890	Atp5a1	chr18	77899089	77903891	.	2	5
5798063	chr18	78012190	78012890	Atp5a1	chr18	78020619	78021656	.	8	54
5798063	chr18	78012190	78012890	Atp5a1	chr18	78118222	78119769	.	2	6
5798063	chr18	78012190	78012890	Atp5a1	chr18	78317277	78327784	.	2	12
3716478	chr10	127518798	127520576	Atp5b	chr10	127517790	127524803	.	35	30
3716478	chr10	127518798	127520576	Atp5b	chr10	127620277	127625546	.	7	3
3716478	chr10	127518798	127520576	Atp5b	chr10	127721234	127735048	.	3	7
3600476	chr10	79599044	79601558	Atp5d	chr10	79387965	79392684	.	3	10
3600476	chr10	79599044	79601558	Atp5d	chr10	79519224	79536961	.	8	31
3600476	chr10	79599044	79601558	Atp5d	chr10	79598052	79609296	.	16	33
901390	chr2	174289281	174290374	Atp5e	chr2	174293650	174298239	.	5	34
3954876	chr11	95936681	95938635	Atp5g1	chr11	95719570	95736364	.	2	15
3954876	chr11	95936681	95938635	Atp5g1	chr11	95905141	95909358	.	4	54
3954876	chr11	95936681	95938635	Atp5g1	chr11	95931430	95936680	.	5	8
3954876	chr11	95936681	95938635	Atp5g1	chr11	96075360	96088789	.	2	4
5149080	chr15	102500333	102501576	Atp5g2	chr15	102436113	102450703	.	2	14
5149080	chr15	102500333	102501576	Atp5g2	chr15	102492565	102499438	.	6	8
5149080	chr15	102500333	102501576	Atp5g2	chr15	102499192	102511345	.	6	6
5149080	chr15	102500333	102501576	Atp5g2	chr15	102915295	102924969	.	2	5
652932	chr2	73749077	73749738	Atp5g3	chr2	73485539	73504637	.	2	6
652932	chr2	73749077	73749738	Atp5g3	chr2	73747023	73747388	.	12	17
4002717	chr11	115280953	115281881	Atp5h	chr11	115273403	115275130	.	10	25
2047576	chr5	145952489	145952585	Atp5j2	chr5	145944120	145945653	.	3	35
1956256	chr5	108863149	108863961	Atp5k	chr5	108941785	108949022	.	3	7
1956256	chr5	108863149	108863961	Atp5k	chr5	108994735	109002381	.	2	2
3215780	chr9	44728332	44729038	Atp5l	chr9	44589583	44594666	.	2	4
5369002	chr16	91931881	91932335	Atp5o	chr16	91922486	91924391	.	3	19
2496821	chr7	26404311	26404803	Atp5sl	chr7	26434672	26451845	.	2	8
6159385	chrX	71542912	71543579	Atp6ap1	chrX	71542472	71545812	.	10	9
6159385	chrX	71542912	71543579	Atp6ap1	chrX	71583526	71594316	.	2	7
5996496	chrX	12164231	12164918	Atp6ap2	chrX	12164919	12165188	.	4	7
3967171	chr11	100870432	100870979	Atp6v0a1	chr11	100812996	100819626	.	4	4
1996519	chr5	125079546	125080122	Atp6v0a2	chr5	125069841	125074464	.	4	5
2150536	chr6	38073868	38074716	Atp6v0a4	chr6	38008853	38020887	.	4	15
2150536	chr6	38073868	38074716	Atp6v0a4	chr6	38062585	38076548	.	5	18
2150536	chr6	38073868	38074716	Atp6v0a4	chr6	38263250	38279011	.	2	2
5436762	chr17	24306610	24307979	Atp6v0c	chr17	24203895	24214382	.	4	7
5436762	chr17	24306610	24307979	Atp6v0c	chr17	24304502	24306412	.	12	11
5436762	chr17	24306610	24307979	Atp6v0c	chr17	24567828	24585398	.	2	15
3051019	chr8	108089904	108090830	Atp6v0d1	chr8	107895112	107904663	.	2	6
1354952	chr4	19849438	19850804	Atp6v0d2	chr4	19840122	19845906	.	3	17
2176706	chr6	48487216	48487715	Atp6v0e2	chr6	48474934	48491014	.	4	13
2266169	chr6	83691079	83693239	Atp6v1b1	chr6	83643131	83647240	.	2	8
2266169	chr6	83691079	83693239	Atp6v1b1	chr6	83694430	83710364	.	4	13
2959443	chr8	71612461	71613569	Atp6v1b2	chr8	71548565	71566374	.	2	24
2959443	chr8	71612461	71613569	Atp6v1b2	chr8	71608893	71612183	.	5	9
4207131	chr12	79961900	79962757	Atp6v1d	chr12	79948576	79967588	.	7	3
4207131	chr12	79961900	79962757	Atp6v1d	chr12	80040251	80042786	.	3	10
4207131	chr12	79961900	79962757	Atp6v1d	chr12	80264411	80272491	.	2	4
2356765	chr6	120772186	120772805	Atp6v1e1	chr6	120753643	120771504	.	3	12
2129636	chr6	29417412	29417958	Atp6v1f	chr6	29380522	29383570	.	2	9
2129636	chr6	29417412	29417958	Atp6v1f	chr6	29421889	29425237	.	7	18
[truncated: 14,585 more rows]
