# Supplementary material for: ChiCMaxima: a robust and simple pipeline for detection and visualization of chromatin looping in Capture Hi-C
Source: Genome Biol. 2019 May 22;20:102. doi: 10.1186/s13059-019-1706-3 (PMC6532271; doi:10.1186/s13059-019-1706-3)
Supplement: Supplementary file 7 — Table S6. List of human M0 macrophage interactions called by ChiCMaxima from three CHi-C replicates. (XLSX 2738 kb) [file 13059_2019_1706_MOESM7_ESM.xlsx]

## Sheet: S6 - M0 CHi-C
Table S6. List of human M0 macrophage interactions called by ChiCMaxima from three CHi-C replicates
ID_Bait	chr_Bait	start_Bait	end_Bait	Bait_name	chr_OE	start_OE	end_OE	N.1	N.2	N.3	N.mean
331934	chr19	58871700	58878525	A1BG	chr19	58885200	58891679	46	40	52	46
78445	chr10	52641291	52645702	A1CF	chr10	52637257	52639333	116	139	72	109
206254	chr13	101241374	101243366	A2LD1	chr13	101247558	101258016	300	490	597	462.333
144108	chr12	9268746	9269882	A2M	chr12	9272082	9273654	475	414	388	425.667
144108	chr12	9268746	9269882	A2M	chr12	9874074	9875706	17	22	16	18.3333
144042	chr12	8983123	8986825	A2ML1-AS1	chr12	8993917	9002538	233	504	251	329.333
144039	chr12	8972319	8975489	A2ML1-AS2	chr12	8986826	9001634	186	301	232	239.667
178672	chr12	125541824	125553041	AACS	chr12	125540653	125541134	346	410	193	316.333
482073	chr3	151521668	151531842	AADAC	chr3	150998043	151015725	5	8	7	6.66667
482073	chr3	151521668	151531842	AADAC	chr3	151174228	151185966	20	24	6	16.6667
482073	chr3	151521668	151531842	AADAC	chr3	151534342	151534849	168	227	122	172.333
2535	chr1	12773296	12776419	AADACL3	chr1	12764532	12770050	111	140	97	116
2518	chr1	12700924	12716452	AADACL4	chr1	12372882	12378990	46	50	23	39.6667
2518	chr1	12700924	12716452	AADACL4	chr1	12716610	12722479	143	173	67	127.667
549068	chr4	171010864	171015572	AADAT	chr4	170725068	170731292	27	66	37	43.3333
549068	chr4	171010864	171015572	AADAT	chr4	171002533	171019416	429	398	309	378.667
397048	chr2	219134749	219135860	AAMP	chr2	219159968	219161124	352	404	331	362.333
273743	chr16	70313654	70325070	AARS	chr16	70331538	70332963	976	1367	536	959.667
622804	chr6	44279450	44288287	AARS2	chr6	43715586	43730521	5	12	13	10
622804	chr6	44279450	44288287	AARS2	chr6	44272756	44277380	638	1118	462	739.333
622804	chr6	44279450	44288287	AARS2	chr6	45616895	45632407	4	4	3	3.66667
287787	chr17	41128312	41133939	AARSD1	chr17	41121005	41127488	278	326	207	270.333
512394	chr4	57252367	57255776	AASDH	chr4	55976180	55988543	3	4	3	3.33333
512394	chr4	57252367	57255776	AASDH	chr4	57248161	57250022	793	1089	470	784
512394	chr4	57252367	57255776	AASDH	chr4	57690780	57699039	43	40	37	40
133220	chr11	105941458	105949844	AASDHPPT	chr11	105951629	105956198	49	69	175	97.6667
696784	chr7	121780190	121788483	AASS	chr7	120502725	120521299	7	2	3	4
696784	chr7	121780190	121788483	AASS	chr7	121794760	121795919	206	260	134	200
235738	chr14	106650092	106664716	AB019440.1	chr14	106665101	106667311	161	121	137	139.667
260602	chr16	8757589	8780880	ABAT	chr16	8782154	8782995	212	248	156	205.333
143599	chr12	7260342	7262367	ABC12-49244600F4.3	chr12	7254411	7256158	1071	1180	929	1060
776826	chr9	107684509	107694252	ABCA1	chr9	107680051	107683097	367	546	176	363
776826	chr9	107684509	107694252	ABCA1	chr9	108175593	108182836	20	29	13	20.6667
294576	chr17	67240575	67245534	ABCA10	chr17	66525674	66540116	12	20	13	15
294576	chr17	67240575	67245534	ABCA10	chr17	66768261	66772891	90	139	36	88.3333
294576	chr17	67240575	67245534	ABCA10	chr17	66905343	66915589	22	26	7	18.3333
294576	chr17	67240575	67245534	ABCA10	chr17	67248494	67249550	218	291	113	207.333
396091	chr2	215996772	216005331	ABCA12	chr2	216010023	216012222	197	210	121	176
259131	chr16	2388413	2395050	ABCA3	chr16	2401646	2406104	441	598	223	420.667
25311	chr1	94584058	94587741	ABCA4	chr1	94580421	94581355	521	580	568	556.333
25311	chr1	94584058	94587741	ABCA4	chr1	95286960	95296391	8	11	5	8
294607	chr17	67321593	67325780	ABCA5	chr17	67316605	67320760	253	407	178	279.333
294547	chr17	67137035	67148210	ABCA6	chr17	66768420	66775416	36	29	14	26.3333
294547	chr17	67137035	67148210	ABCA6	chr17	67149791	67157950	225	780	229	411.333
294502	chr17	66946677	66957316	ABCA8	chr17	66775417	66783508	43	49	25	39
294502	chr17	66946677	66957316	ABCA8	chr17	66940902	66945724	120	145	42	102.333
294502	chr17	66946677	66957316	ABCA8	chr17	67220995	67238232	19	31	9	19.6667
294525	chr17	67053971	67060673	ABCA9	chr17	66768804	66781365	47	97	27	57
294525	chr17	67053971	67060673	ABCA9	chr17	67219625	67234444	69	47	52	56
294512	chr17	66999518	67013082	ABCA9-AS1	chr17	66768261	66781365	11	18	7	12
294512	chr17	66999518	67013082	ABCA9-AS1	chr17	67015388	67019844	108	139	49	98.6667
58705	chr1	229692817	229697283	ABCB10	chr1	228785399	228800107	19	26	7	17.3333
58705	chr1	229692817	229697283	ABCB10	chr1	230432993	230438244	22	14	42	26
381459	chr2	169881986	169889602	ABCB11	chr2	169878102	169880779	515	932	401	616
686356	chr7	87109481	87112603	ABCB4	chr7	87119633	87125753	97	140	74	103.667
686356	chr7	87109481	87112603	ABCB4	chr7	87501203	87517407	12	9	8	9.66667
667588	chr7	20639530	20655362	ABCB5	chr7	19782491	19794154	21	38	17	25.3333
667588	chr7	20639530	20655362	ABCB5	chr7	20022573	20031350	18	19	10	15.6667
667588	chr7	20639530	20655362	ABCB5	chr7	20361501	20366802	20	25	5	16.6667
667588	chr7	20639530	20655362	ABCB5	chr7	20655503	20661691	55	84	29	56
397249	chr2	220077689	220091102	ABCB6	chr2	220091120	220091727	123	126	85	111.333
805896	chrX	74371809	74378654	ABCB7	chrX	74735208	74755181	6	3	6	5
262399	chr16	16029025	16052541	ABCC1	chr16	16071404	16088300	88	177	56	107
622623	chr6	43395091	43407679	ABCC10	chr6	43389554	43408869	395	445	78	306
622623	chr6	43395091	43407679	ABCC10	chr6	44031357	44048951	10	15	7	10.6667
267603	chr16	48189744	48200897	ABCC12	chr16	47164557	47173398	21	24	24	23
267603	chr16	48189744	48200897	ABCC12	chr16	48189342	48189720	198	231	124	184.333
267603	chr16	48189744	48200897	ABCC12	chr16	48664464	48670834	7	13	10	10
92879	chr10	101526826	101552246	ABCC2	chr10	101556338	101557602	327	435	110	290.667
204753	chr13	95951787	95955271	ABCC4	chr13	95959827	95960170	364	404	292	353.333
492332	chr3	183733408	183737933	ABCC5	chr3	183729356	183732342	792	1077	296	721.667
492325	chr3	183724060	183724316	ABCC5-AS1	chr3	183253292	183266195	17	22	20	19.6667
492325	chr3	183724060	183724316	ABCC5-AS1	chr3	183729356	183732342	685	823	347	618.333
107204	chr11	17490949	17499574	ABCC8	chr11	17257253	17266534	49	39	20	36
148149	chr12	22090571	22104163	ABCC9	chr12	22086938	22089783	88	130	35	84.3333
153554	chr12	40010935	40014886	ABCD2	chr12	40005682	40016488	297	350	132	259.667
153554	chr12	40010935	40014886	ABCD2	chr12	40382593	40399703	11	12	6	9.66667
153554	chr12	40010935	40014886	ABCD2	chr12	40501127	40508967	7	14	10	10.3333
25405	chr1	94876094	94886259	ABCD3	chr1	94872649	94875510	161	181	71	137.667
227087	chr14	74768726	74798920	ABCD4	chr14	74763705	74765410	229	312	93	211.333
541105	chr4	146015816	146020399	ABCE1	chr4	145092725	145102012	21	39	23	27.6667
541105	chr4	146015816	146020399	ABCE1	chr4	145259497	145267309	32	29	15	25.3333
541105	chr4	146015816	146020399	ABCE1	chr4	146418290	146418606	17	17	15	16.3333
541105	chr4	146015816	146020399	ABCE1	chr4	146540780	146558981	42	25	10	25.6667
541105	chr4	146015816	146020399	ABCE1	chr4	146722522	146735233	10	14	8	10.6667
541105	chr4	146015816	146020399	ABCE1	chr4	147016468	147029876	18	10	18	15.3333
619553	chr6	30534753	30541639	ABCF1	chr6	30531604	30534510	17	25	8	16.6667
705223	chr7	150923041	150936379	ABCF2	chr7	150905888	150921408	247	276	124	215.667
428379	chr21	43607927	43629023	ABCG1	chr21	43599860	43601643	262	359	99	240
428379	chr21	43607927	43629023	ABCG1	chr21	43865187	43882275	25	32	16	24.3333
522588	chr4	89150699	89153356	ABCG2	chr4	88768006	88776666	7	7	9	7.66667
522588	chr4	89150699	89153356	ABCG2	chr4	89140489	89150231	399	188	239	275.333
522588	chr4	89150699	89153356	ABCG2	chr4	89420731	89424273	39	46	17	34
137048	chr11	119008735	119023006	ABCG4	chr11	119004390	119005164	433	584	288	435
137048	chr11	119008735	119023006	ABCG4	chr11	119459791	119478490	4	3	7	4.66667
344667	chr2	44064966	44069810	ABCG5	chr2	44069819	44070326	748	808	666	740.667
339740	chr2	27346267	27348910	ABHD1	chr2	27344914	27355885	430	576	278	428
470002	chr3	111695488	111699177	ABHD10	chr3	111296905	111305064	31	32	8	23.6667
470002	chr3	111695488	111699177	ABHD10	chr3	111434938	111444779	80	98	84	87.3333
470002	chr3	111695488	111699177	ABHD10	chr3	111693619	111704349	536	732	281	516.333
410775	chr20	25366671	25376452	ABHD12	chr20	25354440	25359281	66	70	24	53.3333
220028	chr14	51338682	51347442	ABHD12B	chr14	50801505	50808878	12	4	4	6.66667
220028	chr14	51338682	51347442	ABHD12B	chr14	51359143	51361164	111	132	55	99.3333
220028	chr14	51338682	51347442	ABHD12B	chr14	51685479	51695461	16	13	6	11.6667
284587	chr17	27890004	27894879	ABHD15	chr17	27897714	27902713	500	460	462	474
419076	chr20	62486746	62496889	ABHD16B	chr20	62497764	62507318	29	30	22	27
255166	chr15	89621638	89633335	ABHD2	chr15	89615148	89616023	512	603	186	433.667
211271	chr14	23062238	23067559	ABHD4	chr14	23057021	23057695	157	198	143	166
211271	chr14	23062238	23067559	ABHD4	chr14	23318455	23335597	22	14	8	14.6667
450170	chr3	43724212	43735506	ABHD5	chr3	43737897	43739975	276	299	85	220
453819	chr3	58219742	58236777	ABHD6	chr3	58243719	58251088	84	109	42	78.3333
72175	chr10	27148168	27151789	ABI1	chr10	27015008	27025122	97	117	79	97.6667
72175	chr10	27148168	27151789	ABI1	chr10	27426640	27436568	11	16	14	13.6667
289143	chr17	47286829	47292714	ABI3	chr17	47277724	47278133	404	438	357	399.667
466450	chr3	100709288	100714790	ABI3BP	chr3	100707589	100716522	124	140	178	147.333
783706	chr9	133576743	133589751	ABL1	chr9	133737675	133740312	251	261	188	233.333
43789	chr1	179196747	179205715	ABL2	chr1	178484886	178497926	3	2	4	3
97255	chr10	116442134	116447410	ABLIM1	chr10	116447894	116448243	449	543	250	414
97255	chr10	116442134	116447410	ABLIM1	chr10	117823421	117829009	3	2	3	2.66667
498162	chr4	8152403	8167281	ABLIM2	chr4	8137194	8151267	246	217	161	208
601171	chr5	148520758	148526858	ABLIM3	chr5	148128561	148130796	6	15	9	10
601171	chr5	148520758	148526858	ABLIM3	chr5	148514266	148516319	296	379	193	289.333
705148	chr7	150512976	150523919	ABP1	chr7	150128839	150142711	31	35	17	27.6667
705148	chr7	150512976	150523919	ABP1	chr7	150529132	150535628	275	607	166	349.333
618422	chr6	26593067	26601342	ABT1	chr6	26331308	26336825	51	50	28	43
618422	chr6	26593067	26601342	ABT1	chr6	26585900	26592477	318	462	201	327
618422	chr6	26593067	26601342	ABT1	chr6	27048455	27064192	25	22	12	19.6667
618422	chr6	26593067	26601342	ABT1	chr6	27445135	27450467	16	13	7	12
618422	chr6	26593067	26601342	ABT1	chr6	27716578	27733882	7	12	14	11
474738	chr3	127388664	127399743	ABTB1	chr3	127377634	127381578	319	374	291	328
474738	chr3	127388664	127399743	ABTB1	chr3	127678848	127688403	44	57	54	51.6667
112583	chr11	34376256	34385647	ABTB2	chr11	34191423	34202435	207	287	126	206.667
112583	chr11	34376256	34385647	ABTB2	chr11	34372529	34373503	469	565	303	445.667
112583	chr11	34376256	34385647	ABTB2	chr11	34481773	34490691	224	190	134	182.667
112583	chr11	34376256	34385647	ABTB2	chr11	35417111	35436593	13	3	5	7
280782	chr17	9972695	9976981	AC000003.1	chr17	9978733	9989981	664	855	339	619.333
432240	chr22	29869289	29877404	AC000035.3	chr22	29865245	29868297	368	248	301	305.667
698469	chr7	126848723	126855584	AC000099.1	chr7	126843445	126862996	418	373	188	326.333
695317	chr7	117203158	117205915	AC000111.3	chr7	117206606	117211196	224	253	153	210
695317	chr7	117203158	117205915	AC000111.3	chr7	117708313	117721050	13	13	21	15.6667
695317	chr7	117203158	117205915	AC000111.3	chr7	118320405	118329354	4	2	3	3
695349	chr7	117286445	117296105	AC000111.6	chr7	117280198	117283514	88	111	71	90
698507	chr7	126990132	126991379	AC000123.4	chr7	125829925	125847355	2	4	3	3
698507	chr7	126990132	126991379	AC000123.4	chr7	127002200	127006044	397	449	233	359.667
698507	chr7	126990132	126991379	AC000123.4	chr7	127153727	127158047	64	41	41	48.6667
698178	chr7	126018517	126019314	AC000370.2	chr7	126019574	126025751	553	298	280	377
687229	chr7	89899258	89899670	AC002064.4	chr7	89896395	89906202	652	374	334	453.333
687229	chr7	89899258	89899670	AC002064.4	chr7	90052561	90061948	43	28	23	31.3333
177557	chr12	120017868	120022164	AC002070.1	chr12	120023095	120030990	192	239	125	185.333
688395	chr7	93518811	93526004	AC002076.10	chr7	93070249	93086583	15	12	10	12.3333
688395	chr7	93518811	93526004	AC002076.10	chr7	93526395	93528212	240	302	157	233
688395	chr7	93518811	93526004	AC002076.10	chr7	93714974	93724512	54	54	24	44
688395	chr7	93518811	93526004	AC002076.10	chr7	93886359	93901294	20	23	13	18.6667
688395	chr7	93518811	93526004	AC002076.10	chr7	94025004	94032573	14	30	13	19
327690	chr19	36163037	36165455	AC002115.7	chr19	35576924	35587287	12	5	10	9
265933	chr16	30583431	30599062	AC002310.7	chr16	30603111	30614199	142	271	51	154.667
265135	chr16	26655086	26667187	AC002331.1	chr16	26670393	26670939	124	184	68	125.333
787483	chrX	9935188	9945849	AC002365.1	chrX	9949758	9950242	62	76	33	57
828153	chrX	147579628	147584803	AC002368.4	chrX	147217061	147223894	11	11	4	8.66667
828153	chrX	147579628	147584803	AC002368.4	chrX	147586040	147587569	199	213	111	174.333
828153	chrX	147579628	147584803	AC002368.4	chrX	148367975	148378226	5	13	5	7.66667
828153	chrX	147579628	147584803	AC002368.4	chrX	148546101	148563187	8	9	12	9.66667
688808	chr7	94843257	94846649	AC002429.5	chr7	94832589	94850619	100	217	95	137.333
688041	chr7	92460612	92467461	AC002454.1	chr7	92339241	92342883	81	88	42	70.3333
687340	chr7	90224880	90229044	AC002456.2	chr7	90222605	90223075	674	794	368	612
687340	chr7	90224880	90229044	AC002456.2	chr7	90656867	90662200	16	12	6	11.3333
695228	chr7	116938738	116942637	AC002465.2	chr7	116945418	116947596	329	381	271	327
695228	chr7	116938738	116942637	AC002465.2	chr7	117702214	117713548	4	4	7	5
629404	chr6	67067857	67072058	AC002485.1	chr6	67059430	67062000	120	109	67	98.6667
327641	chr19	35903842	35921173	AC002511.2	chr19	35922293	35923941	571	684	342	532.333
327644	chr19	35923942	35924938	AC002511.3	chr19	35929273	35930505	415	463	505	461
294839	chr17	68117083	68127423	AC002539.1	chr17	67572239	67584571	17	26	6	16.3333
294839	chr17	68117083	68127423	AC002539.1	chr17	68127734	68128814	190	221	101	170.667
282513	chr17	15942879	15950350	AC002553.1	chr17	15941023	15941565	611	807	482	633.333
175411	chr12	111505356	111513903	AC002978.1	chr12	111499160	111501966	827	756	447	676.667
175411	chr12	111505356	111513903	AC002978.1	chr12	111708404	111722424	38	29	57	41.3333
175469	chr12	111723835	111753943	AC002979.1	chr12	111363298	111383153	56	40	22	39.3333
175469	chr12	111723835	111753943	AC002979.1	chr12	111460568	111462030	100	99	54	84.3333
175469	chr12	111723835	111753943	AC002979.1	chr12	111610750	111621644	66	107	40	71
175469	chr12	111723835	111753943	AC002979.1	chr12	111722246	111722424	436	566	321	441
331732	chr19	57874301	57876210	AC003002.1	chr19	57082826	57090500	8	6	12	8.66667
288027	chr17	42390257	42397409	AC003043.2	chr17	42388727	42389670	347	354	392	364.333
693438	chr7	111446838	111456213	AC003077.1	chr7	111456846	111457546	284	387	175	282
693438	chr7	111446838	111456213	AC003077.1	chr7	112031203	112042855	23	17	19	19.6667
288017	chr17	42313834	42330958	AC003102.1	chr17	42349489	42351537	64	63	63	63.3333
789043	chrX	14781673	14783307	AC003658.1	chrX	14777744	14786672	140	155	86	127
288831	chr17	46017787	46020845	AC003665.1	chr17	46010762	46013246	250	286	291	275.667
288831	chr17	46017787	46020845	AC003665.1	chr17	46660464	46670496	11	8	4	7.66667
787561	chrX	10183841	10190318	AC003666.1	chrX	10181451	10182230	408	460	277	381.667
787561	chrX	10183841	10190318	AC003666.1	chrX	10726898	10736261	20	15	14	16.3333
787561	chrX	10183841	10190318	AC003666.1	chrX	11142323	11147769	11	10	8	9.66667
787561	chrX	10183841	10190318	AC003666.1	chrX	11541144	11555833	6	5	10	7
331781	chr19	58070618	58071857	AC003682.1	chr19	58077186	58081824	565	669	495	576.333
287465	chr17	39556895	39559653	AC003958.2	chr17	39561754	39566988	417	450	328	398.333
667078	chr7	19149889	19152619	AC003986.6	chr7	18731909	18733718	51	70	32	51
667078	chr7	19149889	19152619	AC003986.6	chr7	18904638	18920490	22	26	21	23
667078	chr7	19149889	19152619	AC003986.6	chr7	19139139	19154063	725	356	148	409.667
667078	chr7	19149889	19152619	AC003986.6	chr7	19710044	19718767	30	41	9	26.6667
693519	chr7	111705301	111713189	AC004001.1	chr7	111688218	111700208	78	107	31	72
693519	chr7	111705301	111713189	AC004001.1	chr7	111836432	111841521	19	22	29	23.3333
668903	chr7	24940241	24944765	AC004016.1	chr7	23572766	23579697	4	4	2	3.33333
668903	chr7	24940241	24944765	AC004016.1	chr7	24946896	24950375	334	397	244	325
596408	chr5	131995259	132002938	AC004041.2	chr5	132010405	132013729	94	125	99	106
523546	chr4	92022003	92034865	AC004054.1	chr4	92035384	92043277	144	123	37	101.333
528211	chr4	106470817	106473904	AC004066.3	chr4	106464467	106481293	436	558	162	385.333
528089	chr4	106098019	106101391	AC004069.3	chr4	106106436	106107953	185	273	157	205
528089	chr4	106098019	106101391	AC004069.3	chr4	106620985	106626290	8	5	7	6.66667
669601	chr7	27143269	27156411	AC004080.12	chr7	25917864	25936200	11	10	7	9.33333
669601	chr7	27143269	27156411	AC004080.12	chr7	26412369	26414939	24	18	9	17
669601	chr7	27143269	27156411	AC004080.12	chr7	26720262	26733372	30	22	12	21.3333
669601	chr7	27143269	27156411	AC004080.12	chr7	26897028	26905039	83	79	45	69
669601	chr7	27143269	27156411	AC004080.12	chr7	27158218	27165486	345	356	355	352
664555	chr7	11446419	11448376	AC004160.4	chr7	11451669	11454552	338	365	202	301.667
664555	chr7	11446419	11448376	AC004160.4	chr7	12371872	12377851	28	19	17	21.3333
285994	chr17	33327263	33339463	AC004223.1	chr17	33346352	33350597	114	144	73	110.333
287335	chr17	39072966	39081007	AC004231.2	chr17	39085476	39091013	378	376	202	318.667
287335	chr17	39072966	39081007	AC004231.2	chr17	39475430	39485945	59	91	41	63.6667
596414	chr5	132021077	132026796	AC004237.1	chr5	131712464	131722315	20	14	18	17.3333
596414	chr5	132021077	132026796	AC004237.1	chr5	132010405	132017623	640	753	250	547.667
695362	chr7	117326533	117332208	AC004240.2	chr7	117336768	117337956	492	568	237	432.333
695362	chr7	117326533	117332208	AC004240.2	chr7	117708313	117721050	17	18	18	17.6667
263590	chr16	20809499	20832372	AC004381.6	chr16	20834034	20838377	202	441	87	243.333
263590	chr16	20809499	20832372	AC004381.6	chr16	21092789	21098076	49	67	25	47
689210	chr7	96097482	96097899	AC004458.1	chr7	96092458	96105818	379	419	315	371
689210	chr7	96097482	96097899	AC004458.1	chr7	96644984	96649925	20	20	18	19.3333
429936	chr22	19098663	19119852	AC004471.9	chr22	19611008	19618243	11	19	12	14
668717	chr7	24292338	24302526	AC004485.3	chr7	24291367	24291641	18	21	12	17
691985	chr7	106932849	106935805	AC004492.1	chr7	106926342	106943819	104	136	35	91.6667
669365	chr7	26414940	26426318	AC004540.4	chr7	25918726	25936200	36	17	14	22.3333
669365	chr7	26414940	26426318	AC004540.4	chr7	26428726	26435210	175	229	78	160.667
669365	chr7	26414940	26426318	AC004540.4	chr7	26531795	26545001	69	47	25	47
669365	chr7	26414940	26426318	AC004540.4	chr7	26695958	26715482	35	78	15	42.6667
669365	chr7	26414940	26426318	AC004540.4	chr7	26890595	26896188	12	18	12	14
669365	chr7	26414940	26426318	AC004540.4	chr7	27195104	27207966	51	28	22	33.6667
670274	chr7	29244468	29248959	AC004593.3	chr7	28965529	28974111	56	41	22	39.6667
670274	chr7	29244468	29248959	AC004593.3	chr7	29608070	29618634	17	12	10	13
791573	chrX	23138197	23142068	AC004673.1	chrX	23130919	23149885	114	130	58	100.667
670744	chr7	30839356	30845759	AC004691.5	chr7	30836356	30839327	256	362	254	290.667
670744	chr7	30839356	30845759	AC004691.5	chr7	31156368	31160121	46	46	30	40.6667
670744	chr7	30839356	30845759	AC004691.5	chr7	32088466	32105897	4	2	4	3.33333
674504	chr7	43285149	43293141	AC004692.4	chr7	42979380	42984069	31	53	51	45
674504	chr7	43285149	43293141	AC004692.4	chr7	43281056	43282592	748	722	454	641.333
674504	chr7	43285149	43293141	AC004692.4	chr7	43739246	43743674	20	14	18	17.3333
667002	chr7	18936264	18939440	AC004744.3	chr7	18943361	18945019	220	307	151	226
667002	chr7	18936264	18939440	AC004744.3	chr7	19690711	19706474	4	8	7	6.33333
689476	chr7	96919479	96921456	AC004745.1	chr7	96915012	96916447	315	356	179	283.333
322833	chr19	16122752	16134790	AC004790.1	chr19	16115279	16121309	50	67	28	48.3333
673397	chr7	39649880	39651654	AC004837.4	chr7	39641002	39655868	149	624	78	283.667
673397	chr7	39649880	39651654	AC004837.4	chr7	39767626	39781693	48	37	25	36.6667
696566	chr7	121209377	121214902	AC004875.1	chr7	121220193	121221430	91	110	52	84.3333
689902	chr7	98610216	98611812	AC004893.11	chr7	98614331	98615491	842	876	686	801.333
689902	chr7	98610216	98611812	AC004893.11	chr7	98907147	98912190	103	100	115	106
662253	chr7	2981215	2986553	AC004906.3	chr7	2975524	2993630	365	571	259	398.333
662253	chr7	2981215	2986553	AC004906.3	chr7	3941710	3950202	5	10	2	5.66667
704797	chr7	149095265	149099206	AC004941.3	chr7	149091892	149092902	726	755	528	669.667
687191	chr7	89797750	89805367	AC004969.1	chr7	89806288	89807456	56	83	42	60.3333
684306	chr7	80802658	80808518	AC005008.2	chr7	80327316	80333328	6	10	3	6.33333
684306	chr7	80802658	80808518	AC005008.2	chr7	80643021	80648763	22	25	9	18.6667
684306	chr7	80802658	80808518	AC005008.2	chr7	80809267	80809939	164	247	108	173
686128	chr7	86404114	86410019	AC005009.1	chr7	86400291	86400970	204	246	161	203.667
669962	chr7	28214270	28220875	AC005017.1	chr7	27246402	27254453	6	7	6	6.33333
669962	chr7	28214270	28220875	AC005017.1	chr7	28222137	28232815	527	1542	728	932.333
669962	chr7	28214270	28220875	AC005017.1	chr7	28826510	28844467	13	15	7	11.6667
674039	chr7	41727444	41736387	AC005027.4	chr7	40358497	40370446	35	24	18	25.6667
674039	chr7	41727444	41736387	AC005027.4	chr7	40548133	40562554	8	12	10	10
674039	chr7	41727444	41736387	AC005027.4	chr7	40648353	40656871	25	21	10	18.6667
674039	chr7	41727444	41736387	AC005027.4	chr7	41045699	41049674	47	32	31	36.6667
674039	chr7	41727444	41736387	AC005027.4	chr7	41501222	41511908	27	35	34	32
674039	chr7	41727444	41736387	AC005027.4	chr7	41722239	41726916	207	169	186	187.333
360641	chr2	102507522	102509732	AC005035.1	chr2	102513197	102515962	1063	1212	685	986.667
360641	chr2	102507522	102509732	AC005035.1	chr2	102853361	102859433	71	73	55	66.3333
391582	chr2	201697328	201710181	AC005037.1	chr2	201710315	201710599	282	394	143	273
391613	chr2	201822381	201832549	AC005037.3	chr2	201818539	201819235	448	497	174	373
353933	chr2	74724092	74730955	AC005041.17	chr2	74719652	74720494	223	232	297	250.667
378112	chr2	159589994	159594240	AC005042.4	chr2	158362453	158366174	14	10	4	9.33333
378112	chr2	159589994	159594240	AC005042.4	chr2	158892593	158900656	51	37	18	35.3333
378112	chr2	159589994	159594240	AC005042.4	chr2	159029052	159032789	29	30	16	25
378112	chr2	159589994	159594240	AC005042.4	chr2	159585537	159588987	542	552	255	449.667
692212	chr7	107675249	107677856	AC005048.1	chr7	107678997	107682626	372	505	321	399.333
690221	chr7	99945535	99957189	AC005071.2	chr7	99731258	99740023	33	15	18	22
690221	chr7	99945535	99957189	AC005071.2	chr7	99958147	99970272	119	140	358	205.667
690229	chr7	99995835	100003646	AC005071.3	chr7	100009695	100011445	159	188	128	158.333
668396	chr7	23205292	23213193	AC005082.1	chr7	23198525	23203093	242	163	114	173
668396	chr7	23205292	23213193	AC005082.1	chr7	23305205	23311820	12	23	8	14.3333
403284	chr2	242289894	242306608	AC005104.3	chr2	242282948	242287044	263	326	117	235.333
670673	chr7	30621402	30628695	AC005154.5	chr7	30258968	30268327	4	9	3	5.33333
670673	chr7	30621402	30628695	AC005154.5	chr7	30619961	30620420	78	105	51	78
684686	chr7	81916023	81922657	AC005159.1	chr7	81909937	81927693	167	184	79	143.333
670204	chr7	29039930	29041158	AC005162.3	chr7	29037628	29044117	289	390	132	270.333
670204	chr7	29039930	29041158	AC005162.3	chr7	29444487	29462453	7	13	6	8.66667
670230	chr7	29118306	29127727	AC005162.4	chr7	29112907	29131438	353	314	126	264.333
670230	chr7	29118306	29127727	AC005162.4	chr7	29430589	29446383	18	10	8	12
670196	chr7	29021999	29027595	AC005162.5	chr7	29016830	29021328	202	231	120	184.333
670196	chr7	29021999	29027595	AC005162.5	chr7	29430589	29446383	15	9	11	11.6667
529821	chr4	111219390	111231594	AC005187.1	chr4	110942110	110954968	28	26	14	22.6667
529821	chr4	111219390	111231594	AC005187.1	chr4	111210998	111215227	227	450	175	284
529821	chr4	111219390	111231594	AC005187.1	chr4	111428734	111435498	48	63	20	43.6667
599058	chr5	141906466	141919576	AC005215.1	chr5	141111523	141130758	9	3	4	5.33333
599058	chr5	141906466	141919576	AC005215.1	chr5	141544859	141549551	31	31	19	27
599058	chr5	141906466	141919576	AC005215.1	chr5	141891316	141905047	307	363	114	261.333
416678	chr20	52556648	52560771	AC005220.3	chr20	51773065	51778934	30	44	21	31.6667
416678	chr20	52556648	52560771	AC005220.3	chr20	52552339	52564603	997	1178	320	831.667
416678	chr20	52556648	52560771	AC005220.3	chr20	52671099	52679088	117	184	84	128.333
416678	chr20	52556648	52560771	AC005220.3	chr20	53244242	53262553	10	9	4	7.66667
281994	chr17	14112611	14117729	AC005224.2	chr17	14118876	14126277	311	244	177	244
281994	chr17	14112611	14117729	AC005224.2	chr17	14825816	14832093	31	29	13	24.3333
226887	chr14	73906576	73921687	AC005280.2	chr14	73925446	73925698	274	354	118	248.667
281003	chr17	10956285	10958706	AC005284.1	chr17	10964328	10968663	344	375	223	314
281003	chr17	10956285	10958706	AC005284.1	chr17	11419239	11424394	11	7	8	8.66667
280888	chr17	10436767	10461060	AC005323.1	chr17	10465577	10466777	77	123	24	74.6667
281492	chr17	12607530	12615124	AC005358.3	chr17	12616657	12625941	203	537	259	333
599092	chr5	142028309	142037056	AC005370.1	chr5	141540056	141544858	20	24	26	23.3333
599092	chr5	142028309	142037056	AC005370.1	chr5	142045380	142048141	190	216	169	191.667
599092	chr5	142028309	142037056	AC005370.1	chr5	142266489	142266911	36	37	34	35.6667
706942	chr7	157394807	157419983	AC005481.5	chr7	157389897	157393732	277	311	172	253.333
673330	chr7	39443814	39453173	AC005483.3	chr7	38829093	38839626	20	12	6	12.6667
673330	chr7	39443814	39453173	AC005483.3	chr7	39441846	39457084	218	280	112	203.333
322380	chr19	13472343	13487123	AC005513.1	chr19	13461416	13467307	147	184	112	147.667
706699	chr7	156449637	156452943	AC005534.8	chr7	156445416	156447494	200	241	133	191.333
706703	chr7	156467718	156471115	AC005534.9	chr7	156471235	156475067	382	490	246	372.667
401510	chr2	234863824	234864689	AC005538.5	chr2	235410804	235421822	7	18	5	10
293990	chr17	65017447	65035836	AC005544.1	chr17	65045184	65049456	268	324	170	254
281025	chr17	11030374	11041661	AC005548.2	chr17	11042198	11048380	128	170	65	121
665944	chr7	15705934	15710548	AC005550.3	chr7	15933503	15948483	20	25	18	21
328764	chr19	42067130	42072031	AC005626.1	chr19	42058065	42065467	847	655	459	653.667
281060	chr17	11169777	11171608	AC005725.1	chr17	11163438	11169212	701	790	503	664.667
284385	chr17	26921285	26928795	AC005726.11	chr17	26917049	26919174	25	28	9	20.6667
598917	chr5	141358041	141365080	AC005740.5	chr5	141067562	141071393	13	7	4	8
598917	chr5	141358041	141365080	AC005740.5	chr5	141519259	141523492	23	23	11	19
598689	chr5	140532451	140539223	AC005754.1	chr5	140541107	140546580	97	126	56	93
142508	chr12	2946158	2967420	AC005841.1	chr12	2972101	2983852	394	473	143	336.667
282158	chr17	14678861	14683932	AC005863.1	chr17	13493037	13498956	7	11	14	10.6667
793794	chrX	30332281	30337512	AC005926.1	chrX	30323047	30324292	50	63	31	48
282571	chr17	16219732	16239233	AC005971.3	chr17	16216449	16217227	318	374	185	292.333
704101	chr7	146789597	146804193	AC006004.1	chr7	147842044	147860623	5	11	5	7
666076	chr7	16128615	16132568	AC006035.2	chr7	15354386	15359458	19	18	10	15.6667
666076	chr7	16128615	16132568	AC006035.2	chr7	15745810	15752071	18	23	10	17
666076	chr7	16128615	16132568	AC006035.2	chr7	16120059	16137647	196	227	94	172.333
666076	chr7	16128615	16132568	AC006035.2	chr7	16446538	16460564	16	18	8	14
666076	chr7	16128615	16132568	AC006035.2	chr7	16595430	16602964	25	50	19	31.3333
663468	chr7	8153167	8156322	AC006042.6	chr7	8150823	8157501	682	747	421	616.667
684583	chr7	81638222	81640005	AC006145.4	chr7	81124246	81137369	41	51	28	40
684583	chr7	81638222	81640005	AC006145.4	chr7	81634836	81640686	132	305	148	195
694986	chr7	116210079	116213191	AC006159.4	chr7	115894396	115904032	107	78	53	79.3333
500997	chr4	17608919	17616354	AC006160.5	chr4	17606084	17607429	435	554	324	437.667
500997	chr4	17608919	17616354	AC006160.5	chr4	17798842	17814594	23	33	35	30.3333
321691	chr19	9343318	9353405	AC006271.2	chr19	9356576	9357119	221	202	167	196.667
320784	chr19	2906665	2917330	AC006277.2	chr19	2923283	2934464	458	506	171	378.333
313206	chr18	53858306	53862432	AC006305.1	chr18	53849710	53856574	162	199	111	157.333
313206	chr18	53858306	53862432	AC006305.1	chr18	54218310	54234365	12	9	6	9
685217	chr7	83545597	83552907	AC006322.1	chr7	83544634	83559573	248	299	163	236.667
685217	chr7	83545597	83552907	AC006322.1	chr7	84644759	84659723	47	48	14	36.3333
342797	chr2	37826702	37832022	AC006369.2	chr2	37834471	37840247	336	585	136	352.333
342797	chr2	37826702	37832022	AC006369.2	chr2	38042025	38054167	27	20	7	18
833126	chrY	15778782	15781202	AC006371.1	chrY	15775179	15776272	24	38	15	25.6667
706921	chr7	157310478	157323885	AC006372.1	chr7	157323968	157342852	188	669	131	329.333
706918	chr7	157303401	157307949	AC006372.6	chr7	157307969	157310477	211	203	183	199
671038	chr7	31830858	31834729	AC006377.1	chr7	31835004	31848588	843	964	179	662
671038	chr7	31830858	31834729	AC006377.1	chr7	32083323	32088890	70	94	45	69.6667
671038	chr7	31830858	31834729	AC006377.1	chr7	32237555	32247334	39	48	18	35
688428	chr7	93596333	93601243	AC006378.2	chr7	93594890	93595053	186	268	173	209
670911	chr7	31353919	31359988	AC006380.1	chr7	31348182	31353216	226	260	125	203.667
670911	chr7	31353919	31359988	AC006380.1	chr7	31769301	31788561	6	7	4	5.66667
279153	chr17	2314092	2319703	AC006435.1	chr17	1965344	1971785	33	22	21	25.3333
279153	chr17	2314092	2319703	AC006435.1	chr17	2305925	2307732	757	858	587	734
279153	chr17	2314092	2319703	AC006435.1	chr17	2906864	2914173	20	21	18	19.6667
702188	chr7	140273589	140281339	AC006452.1	chr7	140285197	140295274	177	211	113	167
702188	chr7	140273589	140281339	AC006452.1	chr7	140699248	140705470	6	5	7	6
388350	chr2	191569644	191574683	AC006460.2	chr2	191576504	191580579	466	603	281	450
663326	chr7	7670628	7680978	AC006465.3	chr7	7682482	7685379	80	203	56	113
301841	chr18	14117699	14124966	AC006557.2	chr18	14112378	14114992	76	95	28	66.3333
147973	chr12	21560223	21566894	AC006559.1	chr12	21551599	21559430	106	149	195	150
672450	chr7	36501010	36504170	AC006960.7	chr7	36889970	36901942	19	11	13	14.3333
672450	chr7	36501010	36504170	AC006960.7	chr7	37039493	37051800	14	13	16	14.3333
672450	chr7	36501010	36504170	AC006960.7	chr7	37225132	37236225	54	37	25	38.6667
672450	chr7	36501010	36504170	AC006960.7	chr7	37544964	37560890	5	7	7	6.33333
686711	chr7	88269219	88272948	AC006988.1	chr7	88264809	88268110	254	268	120	214
667428	chr7	20171189	20182032	AC007001.4	chr7	19799037	19800529	8	10	7	8.33333
667428	chr7	20171189	20182032	AC007001.4	chr7	20183873	20187163	345	388	148	293.667
667428	chr7	20171189	20182032	AC007001.4	chr7	20346880	20353091	13	26	20	19.6667
667428	chr7	20171189	20182032	AC007001.4	chr7	20630067	20638035	10	14	10	11.3333
394370	chr2	210893932	210895712	AC007038.7	chr2	210385823	210389520	7	4	5	5.33333
394370	chr2	210893932	210895712	AC007038.7	chr2	210886099	210886566	241	355	177	257.667
394370	chr2	210893932	210895712	AC007038.7	chr2	211330789	211335339	4	4	6	4.66667
352998	chr2	71215399	71238800	AC007040.6	chr2	71206828	71210054	18	28	33	26.3333
352987	chr2	71171022	71181375	AC007040.7	chr2	70539928	70546324	24	32	13	23
352987	chr2	71171022	71181375	AC007040.7	chr2	70882858	70902348	21	31	20	24
352987	chr2	71171022	71181375	AC007040.7	chr2	71012311	71015354	108	127	60	98.3333
430243	chr22	20874573	20891767	AC007050.17	chr22	20866800	20872761	498	738	352	529.333
228118	chr14	78856357	78870336	AC007056.1	chr14	78873507	78873672	49	58	14	40.3333
670231	chr7	29127728	29130040	AC007096.1	chr7	28977581	28990641	29	39	24	30.6667
670231	chr7	29127728	29130040	AC007096.1	chr7	29131439	29134984	353	380	306	346.333
670231	chr7	29127728	29130040	AC007096.1	chr7	29420272	29437100	11	17	12	13.3333
354213	chr2	75699717	75702099	AC007099.2	chr2	74900308	74914337	3	7	9	6.33333
354213	chr2	75699717	75702099	AC007099.2	chr2	75146467	75154388	6	7	11	8
354213	chr2	75699717	75702099	AC007099.2	chr2	75693658	75696000	277	343	208	276
349523	chr2	59467626	59474178	AC007131.1	chr2	59462352	59465893	312	452	162	308.667
349549	chr2	59548855	59555328	AC007131.2	chr2	59533606	59548758	84	157	29	90
349549	chr2	59548855	59555328	AC007131.2	chr2	60144873	60161104	10	7	4	7
349549	chr2	59548855	59555328	AC007131.2	chr2	60305383	60309826	9	7	3	6.33333
227428	chr14	76041807	76048096	AC007182.1	chr14	76035473	76041772	206	269	98	191
227428	chr14	76041807	76048096	AC007182.1	chr14	76116080	76123286	149	150	66	121.667
227428	chr14	76041807	76048096	AC007182.1	chr14	76437071	76446365	12	5	10	9
391864	chr2	202703438	202707658	AC007242.1	chr2	202701550	202717571	723	1203	537	821
391864	chr2	202703438	202707658	AC007242.1	chr2	203035206	203049153	94	60	45	66.3333
360745	chr2	102796770	102798587	AC007271.3	chr2	102631079	102642523	129	85	53	89
360745	chr2	102796770	102798587	AC007271.3	chr2	102786555	102790458	644	563	449	552
360745	chr2	102796770	102798587	AC007271.3	chr2	103209513	103215952	10	13	9	10.6667
670505	chr7	30020860	30031878	AC007285.6	chr7	29192535	29195951	5	5	7	5.66667
670505	chr7	30020860	30031878	AC007285.6	chr7	30016316	30020819	419	997	295	570.333
670528	chr7	30114142	30117439	AC007285.7	chr7	30119751	30133327	268	589	251	369.333
430286	chr22	21074475	21084073	AC007308.1	chr22	21104135	21112280	133	112	83	109.333
672378	chr7	36267377	36276565	AC007327.5	chr7	36263238	36263783	31	30	13	24.6667
268707	chr16	52281792	52289815	AC007333.1	chr16	52291954	52298360	276	416	157	283
268010	chr16	49689083	49714490	AC007339.1	chr16	49686792	49687357	175	271	111	185.667
672551	chr7	36873585	36884968	AC007349.7	chr7	36889970	36891582	206	228	90	174.667
672551	chr7	36873585	36884968	AC007349.7	chr7	37145122	37161087	17	7	4	9.33333
672551	chr7	36873585	36884968	AC007349.7	chr7	37224933	37236225	10	18	12	13.3333
391895	chr2	202817838	202818898	AC007358.1	chr2	202811155	202813601	517	579	437	511
393006	chr2	206624678	206641859	AC007362.3	chr2	205184358	205190885	15	9	5	9.66667
393006	chr2	206624678	206641859	AC007362.3	chr2	206618306	206622607	399	502	168	356.333
393006	chr2	206624678	206641859	AC007362.3	chr2	207008255	207015449	9	5	3	5.66667
351209	chr2	65002925	65007574	AC007365.1	chr2	64874076	64876729	62	63	59	61.3333
351209	chr2	65002925	65007574	AC007365.1	chr2	65010613	65019370	504	975	361	613.333
393097	chr2	206976307	206983973	AC007383.4	chr2	206984839	206985840	478	551	279	436
351277	chr2	65272002	65280740	AC007386.4	chr2	64243515	64259730	10	6	7	7.66667
351277	chr2	65272002	65280740	AC007386.4	chr2	65262664	65265972	174	183	66	141
342660	chr2	37421923	37427666	AC007390.5	chr2	37421134	37439286	113	175	126	138
342749	chr2	37672593	37690496	AC007391.1	chr2	37665578	37670628	52	61	15	42.6667
352920	chr2	70907748	70915617	AC007395.3	chr2	71147222	71156147	18	18	5	13.6667
342452	chr2	36770420	36781752	AC007401.2	chr2	36763311	36763815	194	244	112	183.333
342452	chr2	36770420	36781752	AC007401.2	chr2	36998217	37010698	19	25	8	17.3333
346965	chr2	51657421	51664215	AC007402.1	chr2	51651924	51655991	192	179	107	159.333
381994	chr2	171568282	171575554	AC007405.2	chr2	171560719	171566940	367	474	255	365.333
382013	chr2	171638259	171641967	AC007405.7	chr2	171251451	171257838	47	46	41	44.6667
382013	chr2	171638259	171641967	AC007405.7	chr2	171635584	171652620	655	1094	224	657.667
291621	chr17	55808976	55828271	AC007431.1	chr17	55337404	55340419	34	34	18	28.6667
291621	chr17	55808976	55828271	AC007431.1	chr17	55829598	55835138	280	344	137	253.667
291621	chr17	55808976	55828271	AC007431.1	chr17	56075753	56082997	19	14	6	13
144113	chr12	9279208	9287943	AC007436.1	chr12	9273212	9273654	211	287	121	206.333
144937	chr12	11694590	11696292	AC007450.1	chr12	11692659	11698794	269	362	199	276.667
144937	chr12	11694590	11696292	AC007450.1	chr12	12187156	12207131	15	26	15	18.6667
144937	chr12	11694590	11696292	AC007450.1	chr12	12469060	12480666	20	17	20	19
820002	chrX	120460099	120468608	AC007486.1	chrX	120456560	120456765	87	98	62	82.3333
146384	chr12	16560246	16569197	AC007528.1	chr12	15639169	15650387	2	4	2	2.66667
146384	chr12	16560246	16569197	AC007528.1	chr12	17273073	17284172	2	3	2	2.33333
145537	chr12	13739260	13744348	AC007535.1	chr12	13733373	13737953	374	718	388	493.333
672280	chr7	35878511	35889686	AC007551.1	chr7	35743583	35749328	32	35	10	25.6667
672280	chr7	35878511	35889686	AC007551.1	chr7	35866857	35877125	87	180	35	100.667
381490	chr2	169956259	169964906	AC007556.3	chr2	169820354	169821920	147	170	119	145.333
381490	chr2	169956259	169964906	AC007556.3	chr2	169952750	169969000	383	483	237	367.667
381490	chr2	169956259	169964906	AC007556.3	chr2	170246317	170253806	21	30	8	19.6667
396624	chr2	217734628	217739661	AC007557.1	chr2	218366944	218385699	21	15	13	16.3333
396621	chr2	217713111	217719878	AC007557.4	chr2	218371362	218375365	13	6	11	10
261359	chr16	12180269	12184172	AC007601.1	chr16	12185147	12202393	252	233	144	209.667
268224	chr16	50645927	50648567	AC007608.1	chr16	50042159	50045716	13	10	23	15.3333
268224	chr16	50645927	50648567	AC007608.1	chr16	50635133	50651379	1346	1600	531	1159
267733	chr16	48684084	48687486	AC007611.1	chr16	48678445	48681442	23	30	13	22
490951	chr3	179112683	179117920	AC007620.3	chr3	179111203	179120922	336	431	233	333.333
490951	chr3	179112683	179117920	AC007620.3	chr3	179289235	179305811	30	61	14	35
145190	chr12	12507457	12515147	AC007621.1	chr12	12515342	12520055	306	381	272	319.667
145190	chr12	12507457	12515147	AC007621.1	chr12	12850635	12854228	61	54	53	56
393060	chr2	206849773	206862955	AC007679.3	chr2	206867008	206867378	262	408	128	266
346801	chr2	51166414	51173621	AC007682.1	chr2	51176892	51181845	229	348	171	249.333
346808	chr2	51185620	51189733	AC007682.2	chr2	51181846	51185408	185	155	68	136
379438	chr2	163623892	163626890	AC007740.1	chr2	163621172	163629477	128	154	109	130.333
379236	chr2	163013915	163023237	AC007750.5	chr2	162275757	162293532	10	12	6	9.33333
379236	chr2	163013915	163023237	AC007750.5	chr2	162444269	162453162	19	15	11	15
379236	chr2	163013915	163023237	AC007750.5	chr2	163025085	163031520	345	551	194	363.333
294312	chr17	66382529	66387178	AC007780.1	chr17	66376040	66391929	92	68	132	97.3333
227188	chr14	75179298	75195674	AC007956.1	chr14	74962053	74969103	15	23	9	15.6667
227188	chr14	75179298	75195674	AC007956.1	chr14	75173441	75177266	447	526	106	359.667
700011	chr7	132714971	132721968	AC008038.1	chr7	132724011	132726967	535	727	247	503
228191	chr14	79082516	79084562	AC008045.1	chr14	78483609	78502207	21	34	21	25.3333
228191	chr14	79082516	79084562	AC008045.1	chr14	79085815	79089409	456	750	319	508.333
706367	chr7	155301716	155306664	AC008060.5	chr7	154700243	154717565	13	23	15	17
706367	chr7	155301716	155306664	AC008060.5	chr7	155295511	155298597	302	407	157	288.667
706333	chr7	155173835	155182619	AC008060.7	chr7	154713714	154729408	14	18	20	17.3333
706333	chr7	155173835	155182619	AC008060.7	chr7	155169027	155172426	220	234	191	215
706350	chr7	155247684	155262051	AC008060.8	chr7	154703437	154718901	10	22	14	15.3333
706350	chr7	155247684	155262051	AC008060.8	chr7	156264327	156269460	2	4	4	3.33333
706350	chr7	155247684	155262051	AC008060.8	chr7	156442596	156459865	4	4	3	3.66667
379207	chr2	162928826	162933700	AC008063.2	chr2	162088822	162103527	6	6	12	8
379207	chr2	162928826	162933700	AC008063.2	chr2	162257965	162275944	10	5	5	6.66667
379207	chr2	162928826	162933700	AC008063.2	chr2	162926209	162927831	570	547	352	489.667
355847	chr2	80843106	80846853	AC008067.2	chr2	80839203	80841720	231	257	193	227
336791	chr2	17022736	17028169	AC008069.1	chr2	17016528	17034350	588	564	218	456.667
336791	chr2	17022736	17028169	AC008069.1	chr2	17482089	17488723	25	23	19	22.3333
336794	chr2	17034351	17039791	AC008069.2	chr2	17039964	17042143	209	272	142	207.667
338984	chr2	24295863	24302128	AC008073.5	chr2	24046200	24050621	64	62	55	60.3333
338984	chr2	24295863	24302128	AC008073.5	chr2	24281136	24290674	292	742	420	484.667
339005	chr2	24396269	24400364	AC008073.7	chr2	24042024	24049052	8	21	7	12
339005	chr2	24396269	24400364	AC008073.7	chr2	24390476	24395815	180	211	112	167.667
339014	chr2	24423614	24425787	AC008073.9	chr2	24046200	24054876	15	18	24	19
339014	chr2	24423614	24425787	AC008073.9	chr2	24429056	24434860	304	476	390	390
351094	chr2	64676041	64685208	AC008074.3	chr2	64266522	64276184	28	27	23	26
351094	chr2	64676041	64685208	AC008074.3	chr2	64685552	64686076	410	481	305	398.667
699676	chr7	131536573	131538666	AC008085.1	chr7	131529713	131544640	858	984	523	788.333
699676	chr7	131536573	131538666	AC008085.1	chr7	131726907	131730171	58	84	27	56.3333
699676	chr7	131536573	131538666	AC008085.1	chr7	132263588	132269149	17	33	20	23.3333
700407	chr7	134070085	134076097	AC008154.1	chr7	134067735	134082280	53	55	62	56.6667
700378	chr7	133968001	133984111	AC008154.4	chr7	133986185	133986422	438	531	216	395
386782	chr2	186664132	186666379	AC008174.3	chr2	186658945	186672598	596	563	283	480.667
386782	chr2	186664132	186666379	AC008174.3	chr2	187008415	187014189	17	18	9	14.6667
336458	chr2	15828658	15834232	AC008271.1	chr2	15822467	15824624	209	231	112	184
378308	chr2	160242682	160244321	AC008277.1	chr2	160236280	160241718	432	626	334	464
378308	chr2	160242682	160244321	AC008277.1	chr2	160808150	160824042	12	9	10	10.3333
336419	chr2	15701485	15705850	AC008278.2	chr2	15709591	15712784	224	399	112	245
336419	chr2	15701485	15705850	AC008278.2	chr2	16802219	16813275	8	8	9	8.33333
336454	chr2	15818632	15822432	AC008278.3	chr2	15822467	15828657	25	55	20	33.3333
581851	chr5	86534776	86538784	AC008394.1	chr5	86530692	86533544	670	910	204	594.667
602869	chr5	154402015	154408382	AC008410.1	chr5	153884224	153899572	5	4	4	4.33333
331084	chr19	54373773	54391658	AC008440.5	chr19	54394837	54398205	354	417	278	349.667
329931	chr19	47777264	47782215	AC008532.1	chr19	47797191	47804609	16	23	38	25.6667
327527	chr19	35321278	35324100	AC008555.3	chr19	35314280	35315393	493	486	294	424.333
578666	chr5	76431806	76434805	AC008581.1	chr5	76423684	76441296	467	380	306	384.333
578666	chr5	76431806	76434805	AC008581.1	chr5	76721979	76729674	30	40	53	41
584649	chr5	95187970	95189230	AC008592.4	chr5	95676677	95678707	50	51	21	40.6667
584649	chr5	95187970	95189230	AC008592.4	chr5	95945962	95948908	20	22	14	18.6667
584651	chr5	95191249	95198706	AC008592.5	chr5	95200214	95204496	255	239	135	209.667
584651	chr5	95191249	95198706	AC008592.5	chr5	95670825	95678707	67	100	38	68.3333
584651	chr5	95191249	95198706	AC008592.5	chr5	95939121	95948908	23	44	15	27.3333
728702	chr8	74183162	74188264	AC008598.1	chr8	74175965	74191726	194	223	186	201
602715	chr5	153717005	153720295	AC008625.1	chr5	153710253	153716621	445	479	167	363.667
602715	chr5	153717005	153720295	AC008625.1	chr5	154352806	154364242	7	8	4	6.33333
608237	chr5	171703461	171707150	AC008671.1	chr5	171698025	171699370	44	55	17	38.6667
603608	chr5	156800655	156804320	AC008676.1	chr5	156807857	156809004	500	570	373	481
331168	chr19	54935995	54949473	AC008746.3	chr19	54950627	54955080	335	288	145	256
598817	chr5	140997436	141001348	AC008781.7	chr5	141314904	141334174	23	26	19	22.6667
567729	chr5	40793690	40802064	AC008810.1	chr5	39711447	39719659	5	8	12	8.33333
567729	chr5	40793690	40802064	AC008810.1	chr5	39925194	39941008	6	8	2	5.33333
567729	chr5	40793690	40802064	AC008810.1	chr5	40243597	40258670	3	3	5	3.66667
567729	chr5	40793690	40802064	AC008810.1	chr5	40777574	40788633	123	214	79	138.667
573787	chr5	60850090	60854961	AC008836.1	chr5	60347967	60359527	14	23	10	15.6667
573787	chr5	60850090	60854961	AC008836.1	chr5	60859915	60861966	521	621	330	490.667
566699	chr5	37801580	37802300	AC008869.1	chr5	37806955	37808569	569	643	483	565
566699	chr5	37801580	37802300	AC008869.1	chr5	38187940	38192154	41	40	21	34
572230	chr5	56154298	56165554	AC008937.2	chr5	55560746	55567802	51	64	25	46.6667
572230	chr5	56154298	56165554	AC008937.2	chr5	56165840	56169853	192	297	69	186
564950	chr5	32378290	32379816	AC008949.1	chr5	32249045	32255466	24	34	13	23.6667
564950	chr5	32378290	32379816	AC008949.1	chr5	32383552	32384456	219	255	136	203.333
564950	chr5	32378290	32379816	AC008949.1	chr5	32590523	32608362	10	21	21	17.3333
597206	chr5	135048409	135058021	AC009009.1	chr5	135058378	135058803	273	366	181	273.333
258956	chr16	1029620	1036012	AC009041.2	chr16	1036134	1038654	418	446	447	437
273164	chr16	67647068	67654519	AC009095.4	chr16	67640599	67642960	486	617	314	472.333
278504	chr16	89231413	89240729	AC009113.2	chr16	89011312	89015141	91	111	118	106.667
278504	chr16	89231413	89240729	AC009113.2	chr16	89221863	89222222	220	178	304	234
261222	chr16	11428923	11444698	AC009121.1	chr16	11447315	11452430	692	785	330	602.333
277591	chr16	84225815	84257830	AC009123.1	chr16	84261133	84269486	28	32	15	25
277403	chr16	83434090	83438391	AC009142.1	chr16	82302966	82314167	4	8	4	5.33333
277403	chr16	83434090	83438391	AC009142.1	chr16	83438856	83442832	175	311	176	220.667
276333	chr16	79702029	79710780	AC009159.1	chr16	78726264	78739904	18	18	10	15.3333
276333	chr16	79702029	79710780	AC009159.1	chr16	79692236	79712033	383	525	165	357.667
276333	chr16	79702029	79710780	AC009159.1	chr16	80078348	80085562	24	24	14	20.6667
393473	chr2	208174591	208175887	AC009226.1	chr2	207663982	207670742	85	72	29	62
393473	chr2	208174591	208175887	AC009226.1	chr2	208020122	208021833	80	94	78	84
393473	chr2	208174591	208175887	AC009226.1	chr2	208164029	208173463	495	660	963	706
376766	chr2	155308983	155314644	AC009227.2	chr2	155304405	155306576	464	639	210	437.667
376766	chr2	155308983	155314644	AC009227.2	chr2	156164020	156171572	71	67	12	50
346725	chr2	50922472	50929597	AC009234.1	chr2	50931398	50933196	207	234	105	182
378964	chr2	162199599	162208201	AC009299.1	chr2	162209993	162216639	290	292	92	224.667
378936	chr2	162108416	162118044	AC009299.2	chr2	162094370	162100079	107	163	66	112
365459	chr2	118749134	118755558	AC009303.1	chr2	118580233	118586224	43	53	37	44.3333
365459	chr2	118749134	118755558	AC009303.1	chr2	118760970	118761949	537	632	373	514
365390	chr2	118555596	118563122	AC009312.1	chr2	118544882	118548592	144	172	37	117.667
378896	chr2	162013468	162020247	AC009313.1	chr2	162009559	162012747	468	257	109	278
378896	chr2	162013468	162020247	AC009313.1	chr2	162845414	162856352	4	6	3	4.33333
699924	chr7	132443212	132448012	AC009365.4	chr7	132434530	132454485	473	307	349	376.333
699924	chr7	132443212	132448012	AC009365.4	chr7	133105591	133109891	12	15	6	11
663414	chr7	7986211	7991370	AC009473.1	chr7	7981773	7983420	312	360	178	283.333
663414	chr7	7986211	7991370	AC009473.1	chr7	8241298	8248659	25	17	12	18
381369	chr2	169641295	169644449	AC009475.2	chr2	169646340	169652249	167	232	109	169.333
374592	chr2	148659912	148660536	AC009480.3	chr2	147828838	147844043	48	57	30	45
374592	chr2	148659912	148660536	AC009480.3	chr2	148392493	148401273	33	27	35	31.6667
374592	chr2	148659912	148660536	AC009480.3	chr2	148653387	148658465	496	818	401	571.667
378991	chr2	162278434	162285226	AC009487.4	chr2	162275757	162277412	441	515	297	417.667
378991	chr2	162278434	162285226	AC009487.4	chr2	162433683	162439441	16	33	14	21
350652	chr2	63274196	63276073	AC009501.4	chr2	62686687	62694216	38	32	25	31.6667
350652	chr2	63274196	63276073	AC009501.4	chr2	63014802	63015684	56	58	40	51.3333
350652	chr2	63274196	63276073	AC009501.4	chr2	63268692	63281943	506	593	399	499.333
350652	chr2	63274196	63276073	AC009501.4	chr2	63709209	63725409	18	20	18	18.6667
361840	chr2	106471337	106474382	AC009505.2	chr2	106466603	106468950	767	1007	596	790
378381	chr2	160470703	160474295	AC009506.1	chr2	159750226	159768619	5	8	5	6
699951	chr7	132514929	132517014	AC009518.8	chr7	132510702	132522960	523	614	341	492.667
699951	chr7	132514929	132517014	AC009518.8	chr7	133103637	133107112	12	9	8	9.66667
699951	chr7	132514929	132517014	AC009518.8	chr7	133452350	133459218	7	6	9	7.33333
700651	chr7	134878946	134885205	AC009542.2	chr7	134887004	134892443	839	1028	582	816.333
700651	chr7	134878946	134885205	AC009542.2	chr7	135632991	135645029	7	6	7	6.66667
249922	chr15	70017141	70023265	AC009677.1	chr15	69875687	69882005	84	93	72	83
249922	chr15	70017141	70023265	AC009677.1	chr15	70014794	70016593	469	615	308	464
249922	chr15	70017141	70023265	AC009677.1	chr15	70379375	70382050	50	65	41	52
249922	chr15	70017141	70023265	AC009677.1	chr15	70547417	70553593	23	27	17	22.3333
249922	chr15	70017141	70023265	AC009677.1	chr15	70775928	70785713	27	34	32	31
700958	chr7	135926229	135930509	AC009784.1	chr7	135921974	135936883	318	414	217	316.333
305802	chr18	30104299	30111824	AC009835.1	chr18	29745189	29756578	8	14	6	9.33333
305802	chr18	30104299	30111824	AC009835.1	chr18	29855579	29859290	19	15	7	13.6667
305802	chr18	30104299	30111824	AC009835.1	chr18	30114963	30117192	167	189	73	143
400597	chr2	231033334	231037959	AC009950.2	chr2	230872818	230885012	54	85	68	69
400597	chr2	231033334	231037959	AC009950.2	chr2	231032134	231032571	539	624	413	525.333
397316	chr2	220487654	220503907	AC009955.8	chr2	220508809	220509815	165	174	151	163.333
349948	chr2	60722184	60725012	AC009970.1	chr2	59969492	59976882	7	11	15	11
349948	chr2	60722184	60725012	AC009970.1	chr2	60717201	60720944	568	657	599	608
400537	chr2	230856524	230861388	AC009973.1	chr2	230872818	230877233	79	101	56	78.6667
400537	chr2	230856524	230861388	AC009973.1	chr2	231014721	231023219	51	33	29	37.6667
400537	chr2	230856524	230861388	AC009973.1	chr2	231231878	231244583	12	7	4	7.66667
99898	chr10	125494351	125510302	AC009987.1	chr10	125518984	125519797	94	122	73	96.3333
242481	chr15	44822817	44829911	AC009996.1	chr15	44578112	44591948	28	23	15	22
242481	chr15	44822817	44829911	AC009996.1	chr15	44815653	44821505	277	380	157	271.333
245938	chr15	56050721	56059493	AC009997.1	chr15	56062778	56065377	286	328	180	264.667
666841	chr7	18469758	18490399	AC010082.2	chr7	18491450	18493239	256	385	101	247.333
380517	chr2	166935132	166948926	AC010127.3	chr2	166797286	166805505	24	26	9	19.6667
380517	chr2	166935132	166948926	AC010127.3	chr2	166925050	166926784	101	123	47	90.3333
380476	chr2	166787508	166792582	AC010127.5	chr2	165874775	165893020	6	3	4	4.33333
380476	chr2	166787508	166792582	AC010127.5	chr2	166777912	166779626	158	197	76	143.667
396965	chr2	218837220	218846235	AC010136.2	chr2	218342829	218358947	5	4	4	4.33333
396965	chr2	218837220	218846235	AC010136.2	chr2	218653940	218662944	43	48	36	42.3333
396965	chr2	218837220	218846235	AC010136.2	chr2	218846312	218849045	352	355	299	335.333
370785	chr2	137300815	137304108	AC010146.1	chr2	137295654	137296237	412	632	213	419
370785	chr2	137300815	137304108	AC010146.1	chr2	138573522	138581036	11	14	4	9.66667
339383	chr2	25939081	25945218	AC010150.1	chr2	25949746	25957412	100	144	55	99.6667
339383	chr2	25939081	25945218	AC010150.1	chr2	26397867	26408478	3	4	4	3.66667
476661	chr3	134126245	134129192	AC010207.1	chr3	134120997	134133405	515	498	464	492.333
172511	chr12	101048492	101052686	AC010209.1	chr12	100769474	100786705	24	40	24	29.3333
172511	chr12	101048492	101052686	AC010209.1	chr12	101057580	101069766	238	314	90	214
590975	chr5	114937005	114941483	AC010226.4	chr5	114637936	114638714	122	127	101	116.667
590975	chr5	114937005	114941483	AC010226.4	chr5	114934287	114949475	518	418	338	424.667
590975	chr5	114937005	114941483	AC010226.4	chr5	115184962	115185674	54	56	34	48
590975	chr5	114937005	114941483	AC010226.4	chr5	115398799	115416660	25	32	20	25.6667
590975	chr5	114937005	114941483	AC010226.4	chr5	115695297	115703628	6	4	6	5.33333
591074	chr5	115288934	115299576	AC010282.1	chr5	115300388	115306519	429	404	131	321.333
602636	chr5	153469738	153475565	AC010295.1	chr5	152879283	152882890	5	7	6	6
602636	chr5	153469738	153475565	AC010295.1	chr5	153466748	153480938	433	210	252	298.333
602636	chr5	153469738	153475565	AC010295.1	chr5	153770138	153784311	47	46	28	40.3333
330453	chr19	51319574	51336187	AC010325.1	chr19	51342619	51344567	200	229	181	203.333
321490	chr19	7964624	7985867	AC010336.2	chr19	7955999	7961980	94	127	108	109.667
565785	chr5	35034176	35037074	AC010368.1	chr5	35027633	35031118	347	406	209	320.667
565785	chr5	35034176	35037074	AC010368.1	chr5	35423115	35436180	6	12	5	7.66667
565785	chr5	35034176	35037074	AC010368.1	chr5	35943527	35959067	14	6	6	8.66667
575869	chr5	67262227	67272248	AC010376.1	chr5	67257257	67274902	180	337	131	216
322293	chr19	12739871	12741616	AC010422.1	chr19	11993788	11999892	4	5	4	4.33333
563594	chr5	27984805	27988774	AC010455.1	chr5	27993200	28000196	8	16	5	9.66667
589528	chr5	110603795	110607566	AC010468.2	chr5	110089298	110104295	39	18	27	28
278289	chr16	87734983	87747486	AC010536.1	chr16	86585263	86604203	7	6	5	6
278289	chr16	87734983	87747486	AC010536.1	chr16	87756885	87757997	393	424	282	366.333
278289	chr16	87734983	87747486	AC010536.1	chr16	88089054	88095592	10	8	8	8.66667
271829	chr16	62858452	62863213	AC010546.1	chr16	62852019	62866987	792	395	306	497.667
603568	chr5	156654508	156666310	AC010609.1	chr5	156645693	156648583	200	317	105	207.333
603568	chr5	156654508	156666310	AC010609.1	chr5	156889607	156905219	18	26	5	16.3333
384455	chr2	179499966	179504080	AC010680.1	chr2	179494615	179496370	211	221	108	180
393255	chr2	207473769	207475203	AC010731.2	chr2	207178634	207192424	9	12	13	11.3333
393255	chr2	207473769	207475203	AC010731.2	chr2	207467752	207468264	232	273	185	230
393275	chr2	207503231	207509772	AC010731.3	chr2	207498374	207514643	638	875	302	605
344061	chr2	41820977	41823735	AC010739.1	chr2	41826363	41826613	95	103	65	87.6667
303026	chr18	21472406	21475822	AC010754.1	chr18	21467520	21471692	281	331	149	253.667
303026	chr18	21472406	21475822	AC010754.1	chr18	21692518	21695946	25	32	22	26.3333
736007	chr8	97655976	97662338	AC010859.1	chr8	97342265	97349987	30	32	19	27
736007	chr8	97655976	97662338	AC010859.1	chr8	97652655	97655624	350	476	267	364.333
736007	chr8	97655976	97662338	AC010859.1	chr8	98359351	98370059	8	5	6	6.33333
736007	chr8	97655976	97662338	AC010859.1	chr8	98564737	98582640	20	16	9	15
338123	chr2	21344865	21349759	AC010872.2	chr2	21340471	21343332	229	263	168	220
344502	chr2	43455071	43460452	AC010883.5	chr2	43467329	43472690	152	183	105	146.667
344502	chr2	43455071	43460452	AC010883.5	chr2	43708977	43711709	114	165	76	118.333
383136	chr2	175434504	175444098	AC010894.5	chr2	175425335	175427879	92	144	43	93
332904	chr2	3651725	3655755	AC010907.2	chr2	3650015	3666952	516	194	130	280
103230	chr11	4463939	4472503	AC010930.1	chr11	3863126	3871694	16	14	13	14.3333
103230	chr11	4463939	4472503	AC010930.1	chr11	4206213	4221331	40	31	15	28.6667
103230	chr11	4463939	4472503	AC010930.1	chr11	4458869	4460206	678	883	378	646.333
334815	chr2	10141130	10167070	AC010969.1	chr2	9940869	9954570	16	10	13	13
705190	chr7	150720024	150728615	AC010973.1	chr7	150731900	150739103	680	716	415	603.667
369589	chr2	133415643	133418532	AC010974.3	chr2	133421101	133428934	447	454	241	380.667
369589	chr2	133415643	133418532	AC010974.3	chr2	133919296	133923228	22	19	19	20
355485	chr2	79726832	79729925	AC010975.1	chr2	79731142	79735631	193	232	121	182
368206	chr2	128224215	128225863	AC010976.2	chr2	128085994	128095250	40	52	61	51
368206	chr2	128224215	128225863	AC010976.2	chr2	128228437	128229809	487	563	440	496.667
398171	chr2	223182946	223186906	AC010980.2	chr2	223191010	223194108	347	386	187	306.667
85650	chr10	77152036	77167684	AC010997.1	chr10	77171382	77176267	167	212	124	167.667
85650	chr10	77152036	77167684	AC010997.1	chr10	77664315	77681351	40	37	53	43.3333
85650	chr10	77152036	77167684	AC010997.1	chr10	77788562	77799138	39	26	45	36.6667
85650	chr10	77152036	77167684	AC010997.1	chr10	78062690	78066944	25	37	18	26.6667
246296	chr15	57255608	57268106	AC010999.1	chr15	57241817	57244492	33	61	15	36.3333
726618	chr8	67831881	67835836	AC011031.1	chr8	67357746	67368603	8	17	13	12.6667
726618	chr8	67831881	67835836	AC011031.1	chr8	67816124	67830263	224	301	386	303.667
726618	chr8	67831881	67835836	AC011031.1	chr8	67937497	67945424	54	51	27	44
726618	chr8	67831881	67835836	AC011031.1	chr8	68103313	68114842	25	31	17	24.3333
726618	chr8	67831881	67835836	AC011031.1	chr8	68408339	68414089	13	7	3	7.66667
338840	chr2	23746714	23748787	AC011239.1	chr2	23744995	23745445	218	219	301	246
343104	chr2	38824491	38833092	AC011247.3	chr2	38837142	38850988	187	265	252	234.667
662432	chr7	3682500	3683828	AC011284.3	chr7	3679292	3681758	171	201	237	203
673385	chr7	39600890	39606716	AC011290.4	chr7	39127517	39135248	11	9	7	9
673385	chr7	39600890	39606716	AC011290.4	chr7	39594608	39597915	537	762	298	532.333
673385	chr7	39600890	39606716	AC011290.4	chr7	39773241	39785648	69	139	83	97
675345	chr7	46798106	46804187	AC011294.3	chr7	46795361	46798000	226	311	157	231.333
495714	chr3	194864153	194868702	AC011325.1	chr3	194076684	194082964	9	12	12	11
495714	chr3	194864153	194868702	AC011325.1	chr3	194394495	194403841	50	35	48	44.3333
495714	chr3	194864153	194868702	AC011325.1	chr3	194701576	194708660	48	40	39	42.3333
495714	chr3	194864153	194868702	AC011325.1	chr3	194869112	194871165	573	767	433	591
608684	chr5	173471072	173474167	AC011333.1	chr5	173021302	173028365	27	21	25	24.3333
600490	chr5	146453876	146465843	AC011357.1	chr5	146449708	146450163	222	257	172	217
600490	chr5	146453876	146465843	AC011357.1	chr5	146938132	146952796	7	13	5	8.33333
604616	chr5	160082781	160092590	AC011363.1	chr5	160078111	160094550	481	421	236	379.333
604616	chr5	160082781	160092590	AC011363.1	chr5	160534224	160550682	13	9	10	10.6667
604616	chr5	160082781	160092590	AC011363.1	chr5	160960510	160966298	8	11	9	9.33333
589082	chr5	109216588	109220762	AC011366.3	chr5	109210385	109230346	180	204	142	175.333
608277	chr5	171863813	171879294	AC011407.1	chr5	171859274	171861296	402	470	333	401.667
608277	chr5	171863813	171879294	AC011407.1	chr5	172108608	172122591	13	17	10	13.3333
328339	chr19	39573814	39596841	AC011443.1	chr19	39602205	39605969	109	117	100	108.667
330241	chr19	49841191	49852349	AC011450.1	chr19	49852954	49863361	50	68	30	49.3333
328201	chr19	38543471	38546215	AC011465.1	chr19	38550978	38553713	867	833	732	810.667
324324	chr19	22784025	22790756	AC011467.2	chr19	22795533	22799956	199	162	173	178
321947	chr19	10733589	10757554	AC011475.1	chr19	10718394	10733285	166	231	76	157.667
321954	chr19	10777033	10778793	AC011475.2	chr19	10786221	10794126	643	598	549	596.667
326487	chr19	31101478	31115185	AC011478.1	chr19	30222508	30235185	5	10	3	6
326487	chr19	31101478	31115185	AC011478.1	chr19	31095182	31100531	375	440	154	323
329783	chr19	46992305	47002560	AC011484.1	chr19	47008270	47011712	212	259	122	197.667
328932	chr19	42920697	42933052	AC011497.1	chr19	42937624	42938384	340	379	302	340.333
329805	chr19	47099124	47105357	AC011551.1	chr19	47105827	47106566	22	25	18	21.6667
699810	chr7	132031756	132038662	AC011625.1	chr7	132041095	132049158	114	297	225	212
699810	chr7	132031756	132038662	AC011625.1	chr7	132245037	132251742	18	41	13	24
743847	chr8	122077979	122083719	AC011626.1	chr8	122069943	122074831	274	463	152	296.333
674589	chr7	43562050	43573443	AC011738.4	chr7	43585011	43586384	180	223	100	167.667
355813	chr2	80752200	80755142	AC011741.1	chr2	80745903	80751870	317	353	207	292.333
334448	chr2	8821099	8824736	AC011747.7	chr2	7564202	7575376	30	28	29	29
334448	chr2	8821099	8824736	AC011747.7	chr2	8443613	8449133	43	32	23	32.6667
334448	chr2	8821099	8824736	AC011747.7	chr2	8688778	8697116	72	85	33	63.3333
334448	chr2	8821099	8824736	AC011747.7	chr2	8805307	8815510	171	183	125	159.667
341791	chr2	34628660	34632131	AC011748.1	chr2	34632274	34634080	76	89	45	70
370560	chr2	136566352	136579822	AC011893.3	chr2	135760235	135779537	18	9	7	11.3333
370560	chr2	136566352	136579822	AC011893.3	chr2	136581899	136588696	410	472	161	347.667
370560	chr2	136566352	136579822	AC011893.3	chr2	137153693	137171957	9	7	10	8.66667
707014	chr7	157818448	157820817	AC011899.10	chr7	157814779	157826297	830	820	661	770.333
252340	chr15	79268847	79273009	AC011944.1	chr15	79469653	79474469	50	42	21	37.6667
252340	chr15	79268847	79273009	AC011944.1	chr15	79601337	79608337	8	8	7	7.66667
85882	chr10	77883554	77887431	AC012047.1	chr10	77879027	77879237	122	161	97	126.667
243408	chr15	47843264	47845877	AC012050.1	chr15	47841486	47851229	250	354	100	234.667
244379	chr15	51056770	51060365	AC012100.1	chr15	51165832	51173443	252	294	176	240.667
714103	chr8	23625837	23626477	AC012119.1	chr8	23622763	23641172	370	186	390	315.333
305881	chr18	30343576	30351087	AC012123.1	chr18	30340698	30343061	107	115	66	96
279668	chr17	5014569	5017238	AC012146.7	chr17	5009185	5012450	427	470	301	399.333
259818	chr16	5808644	5813214	AC012175.1	chr16	5807144	5818141	155	181	167	167.667
717705	chr8	35646020	35651234	AC012215.1	chr8	35639717	35645768	321	279	239	279.667
401943	chr2	236475721	236491563	AC012305.1	chr2	236046064	236053090	13	11	7	10.3333
401943	chr2	236475721	236491563	AC012305.1	chr2	236472548	236474278	91	76	65	77.3333
359115	chr2	96867770	96885100	AC012307.3	chr2	96859148	96866717	275	441	88	268
328023	chr19	37726761	37730425	AC012309.4	chr19	37732589	37734108	945	1053	494	830.667
328023	chr19	37726761	37730425	AC012309.4	chr19	38213132	38222290	24	25	16	21.6667
331132	chr19	54703387	54706732	AC012314.20	chr19	55170979	55180887	5	9	12	8.66667
331118	chr19	54622003	54643157	AC012314.8	chr19	54647786	54653910	294	320	247	287
322526	chr19	14590371	14603445	AC012318.1	chr19	14531268	14540173	17	21	15	17.6667
345003	chr2	45147796	45150147	AC012354.1	chr2	44258913	44274970	21	29	10	20
345003	chr2	45147796	45150147	AC012354.1	chr2	44704109	44708662	56	76	49	60.3333
345003	chr2	45147796	45150147	AC012354.1	chr2	45139317	45154392	664	1383	471	839.333
345003	chr2	45147796	45150147	AC012354.1	chr2	45710700	45721537	26	33	18	25.6667
348241	chr2	55504703	55510852	AC012358.1	chr2	55495767	55495937	381	439	276	365.333
348218	chr2	55435744	55447208	AC012358.7	chr2	54955943	54971579	12	12	9	11
348218	chr2	55435744	55447208	AC012358.7	chr2	55128322	55137834	13	18	7	12.6667
348218	chr2	55435744	55447208	AC012358.7	chr2	55449358	55452899	258	314	112	228
348249	chr2	55534347	55538238	AC012358.8	chr2	55530837	55532157	425	519	230	391.333
361711	chr2	105988215	105992684	AC012360.6	chr2	105995298	106000685	782	798	625	735
361711	chr2	105988215	105992684	AC012360.6	chr2	106137991	106146456	188	264	121	191
361711	chr2	105988215	105992684	AC012360.6	chr2	106571014	106572160	20	14	14	16
361711	chr2	105988215	105992684	AC012360.6	chr2	106695277	106702821	15	7	28	16.6667
361711	chr2	105988215	105992684	AC012360.6	chr2	107193750	107206084	8	14	9	10.3333
366091	chr2	120972997	120976985	AC012363.4	chr2	120503959	120509015	10	12	9	10.3333
366091	chr2	120972997	120976985	AC012363.4	chr2	120978858	120988066	369	897	251	505.667
335215	chr2	11862104	11866370	AC012456.3	chr2	11858851	11860801	856	1380	965	1067
335215	chr2	11862104	11866370	AC012456.3	chr2	13126489	13136300	5	12	5	7.33333
335217	chr2	11885173	11887693	AC012456.4	chr2	11613579	11628174	34	29	15	26
335217	chr2	11885173	11887693	AC012456.4	chr2	11893967	11903906	320	386	214	306.667
335217	chr2	11885173	11887693	AC012456.4	chr2	12308915	12325490	14	9	19	14
335217	chr2	11885173	11887693	AC012456.4	chr2	12850571	12864091	9	7	12	9.33333
339270	chr2	25420261	25430720	AC012457.2	chr2	25196087	25199840	85	137	67	96.3333
402654	chr2	239206977	239210547	AC012485.2	chr2	239217775	239222941	435	533	339	435.667
362628	chr2	109144635	109152181	AC012487.2	chr2	109158414	109166052	116	198	89	134.333
384130	chr2	178560531	178566375	AC012499.1	chr2	178567346	178567842	147	182	113	147.333
400782	chr2	231772014	231777477	AC012507.4	chr2	231762018	231780691	392	522	391	435
396458	chr2	217122614	217126407	AC012513.6	chr2	217117642	217121974	546	642	435	541
381876	chr2	171206926	171209245	AC012594.1	chr2	171202104	171203692	525	568	373	488.667
263259	chr16	19603119	19613126	AC012621.1	chr16	19600100	19602433	956	1266	373	865
263259	chr16	19603119	19613126	AC012621.1	chr16	19882309	19901112	133	73	135	113.667
263259	chr16	19603119	19613126	AC012621.1	chr16	20394389	20402098	14	12	11	12.3333
263259	chr16	19603119	19613126	AC012621.1	chr16	20742950	20754005	5	5	5	5
390480	chr2	198059736	198063912	AC013264.2	chr2	198056474	198067200	237	288	107	210.667
365887	chr2	120233357	120234537	AC013275.2	chr2	119777286	119780029	23	23	33	26.3333
365887	chr2	120233357	120234537	AC013275.2	chr2	120418690	120421426	27	25	15	22.3333
171846	chr12	98997010	99001205	AC013283.1	chr12	98990932	98996949	264	234	113	203.667
171846	chr12	98997010	99001205	AC013283.1	chr12	99389951	99392490	5	3	4	4
674837	chr7	44812016	44830988	AC013436.6	chr7	44808380	44811973	327	388	120	278.333
372928	chr2	143761781	143765376	AC013444.1	chr2	143434947	143438555	35	36	24	31.6667
372928	chr2	143761781	143765376	AC013444.1	chr2	143758205	143771246	502	205	105	270.667
382707	chr2	173934854	173949207	AC013461.1	chr2	174059978	174070682	67	65	28	53.3333
388056	chr2	190640564	190644188	AC013468.1	chr2	190935862	190939750	32	27	20	26.3333
339711	chr2	27235655	27241543	AC013472.3	chr2	27214154	27217269	134	136	143	137.667
339709	chr2	27231056	27232697	AC013472.4	chr2	27214154	27220123	242	390	173	268.333
344158	chr2	42181346	42185198	AC013480.1	chr2	42175760	42179539	187	254	209	216.667
344179	chr2	42250839	42255725	AC013480.2	chr2	41038926	41056378	5	5	8	6
344179	chr2	42250839	42255725	AC013480.2	chr2	41689098	41700872	6	10	5	7
344179	chr2	42250839	42255725	AC013480.2	chr2	42255926	42263463	496	511	320	442.333
360392	chr2	101744828	101752846	AC013722.1	chr2	101731502	101742873	137	398	286	273.667
377864	chr2	158710443	158713813	AC013731.1	chr2	158292037	158296256	11	9	9	9.66667
377864	chr2	158710443	158713813	AC013731.1	chr2	158700552	158704803	333	641	238	404
377864	chr2	158710443	158713813	AC013731.1	chr2	159619560	159633165	7	10	5	7.33333
732884	chr8	87669585	87678149	AC013751.1	chr8	87665437	87666490	61	79	43	61
102840	chr11	2878924	2889769	AC013791.10	chr11	2202009	2209682	10	13	15	12.6667
102840	chr11	2878924	2889769	AC013791.10	chr11	2558431	2573010	59	61	49	56.3333
102840	chr11	2878924	2889769	AC013791.10	chr11	2894689	2895792	346	422	304	357.333
747948	chr8	135604197	135611914	AC015599.1	chr8	135070323	135071431	23	24	14	20.3333
747948	chr8	135604197	135611914	AC015599.1	chr8	135602197	135620382	509	602	248	453
258387	chr15	100888624	100891243	AC015723.1	chr15	100891547	100894783	15	35	11	20.3333
258387	chr15	100888624	100891243	AC015723.1	chr15	101110300	101111757	13	8	12	11
296708	chr17	75877699	75889984	AC015804.1	chr17	75313453	75329899	14	7	8	9.66667
280957	chr17	10783608	10791885	AC015908.1	chr17	10775473	10778108	302	493	297	364
280957	chr17	10783608	10791885	AC015908.1	chr17	11041662	11048380	49	88	35	57.3333
293056	chr17	61491614	61491812	AC015923.1	chr17	61155878	61164381	90	99	61	83.3333
293056	chr17	61491614	61491812	AC015923.1	chr17	61488373	61488691	1242	1255	850	1115.67
304285	chr18	25531042	25538289	AC015933.2	chr18	25544434	25548999	31	56	16	34.3333
339641	chr2	26893511	26897707	AC015977.6	chr2	26890850	26892695	158	162	202	174
700848	chr7	135611431	135613304	AC015987.1	chr7	135358168	135362118	16	12	11	13
700848	chr7	135611431	135613304	AC015987.1	chr7	135613366	135614105	720	824	303	615.667
315218	chr18	60488852	60513017	AC015989.1	chr18	60518272	60519195	211	274	53	179.333
722218	chr8	53949717	53958099	AC016113.1	chr8	53944134	53944817	209	234	109	184
296830	chr17	76488337	76495298	AC016182.1	chr17	76485435	76485674	230	219	217	222
296830	chr17	76488337	76495298	AC016182.1	chr17	76700145	76703629	33	30	27	30
729422	chr8	76696203	76703622	AC016194.1	chr8	76707457	76713993	236	173	72	160.333
257134	chr15	96830894	96831899	AC016251.1	chr15	96833036	96845924	663	314	375	450.667
278915	chr17	1075669	1094570	AC016292.1	chr17	1095770	1096852	302	205	110	205.667
744434	chr8	123849078	123876494	AC016405.1	chr8	123882359	123890236	105	138	62	101.667
559119	chr5	13170732	13175258	AC016553.1	chr5	13162928	13166194	231	269	116	205.333
559619	chr5	14906479	14911874	AC016575.1	chr5	14732777	14740492	22	34	16	24
572253	chr5	56231243	56241729	AC016644.1	chr5	55556634	55560896	9	19	5	11
572253	chr5	56231243	56241729	AC016644.1	chr5	56224650	56229898	476	529	77	360.667
355706	chr2	80470450	80474263	AC016670.1	chr2	80474394	80479191	531	570	334	478.333
355706	chr2	80470450	80474263	AC016670.1	chr2	81180422	81196823	5	5	5	5
363916	chr2	113922865	113938924	AC016683.5	chr2	113913286	113913602	62	69	41	57.3333
363918	chr2	113959161	113969848	AC016683.6	chr2	113975079	113977017	313	387	295	331.667
342928	chr2	38262015	38264301	AC016689.1	chr2	38269729	38275591	251	319	158	242.667
342928	chr2	38262015	38264301	AC016689.1	chr2	38503326	38504305	35	55	39	43
393750	chr2	209118065	209122124	AC016697.3	chr2	208012722	208020121	5	6	5	5.33333
393750	chr2	209118065	209122124	AC016697.3	chr2	209110019	209129298	336	273	118	242.333
372702	chr2	143069651	143072487	AC016706.1	chr2	143063211	143068550	348	314	230	297.333
355641	chr2	80254559	80259712	AC016716.2	chr2	80260864	80267162	301	541	351	397.667
345553	chr2	47078934	47085466	AC016722.3	chr2	46894532	46908501	70	49	47	55.3333
345553	chr2	47078934	47085466	AC016722.3	chr2	47087848	47088197	661	607	551	606.333
381112	chr2	168797156	168798978	AC016723.4	chr2	167395350	167409593	4	4	5	4.33333
381112	chr2	168797156	168798978	AC016723.4	chr2	168793657	168796585	462	319	468	416.333
381112	chr2	168797156	168798978	AC016723.4	chr2	168949191	168961186	31	38	17	28.6667
365833	chr2	120001588	120012611	AC016736.2	chr2	119777286	119782570	9	18	11	12.6667
365833	chr2	120001588	120012611	AC016736.2	chr2	120012702	120018638	324	162	95	193.667
360346	chr2	101593126	101596772	AC016738.3	chr2	101220825	101237539	54	93	42	63
360346	chr2	101593126	101596772	AC016738.3	chr2	101335949	101347599	81	107	90	92.6667
383547	chr2	176753831	176772031	AC016751.3	chr2	176748921	176751680	100	116	42	86
402642	chr2	239134204	239140787	AC016757.3	chr2	239123968	239133132	616	724	455	598.333
366294	chr2	121791158	121792988	AC016764.1	chr2	121462012	121471480	22	20	21	21
366294	chr2	121791158	121792988	AC016764.1	chr2	121783120	121789585	403	421	271	365
84141	chr10	71123308	71123624	AC016821.1	chr10	71121843	71122588	1244	1125	611	993.333
340543	chr2	30272929	30289656	AC016907.1	chr2	30263670	30272791	77	89	47	71
340567	chr2	30360487	30371449	AC016907.3	chr2	30354228	30358167	511	941	350	600.667
340567	chr2	30360487	30371449	AC016907.3	chr2	30908617	30927301	16	30	11	19
340567	chr2	30360487	30371449	AC016907.3	chr2	31535521	31547399	21	12	16	16.3333
369677	chr2	133668372	133676225	AC016909.1	chr2	133666107	133678706	219	162	120	167
373216	chr2	144693938	144696604	AC016910.1	chr2	144688952	144691395	928	815	439	727.333
362101	chr2	107450623	107450921	AC016994.2	chr2	107445050	107453959	590	791	436	605.667
362101	chr2	107450623	107450921	AC016994.2	chr2	108109295	108124791	12	9	6	9
345328	chr2	46304451	46309557	AC017006.2	chr2	46292605	46311543	736	960	225	640.333
345328	chr2	46304451	46309557	AC017006.2	chr2	46590557	46595456	58	67	48	57.6667
345348	chr2	46389475	46395336	AC017006.3	chr2	46381656	46400559	328	402	289	339.667
402862	chr2	240081688	240090513	AC017028.1	chr2	240074944	240076479	962	986	677	875
402862	chr2	240081688	240090513	AC017028.1	chr2	240932835	240933684	63	53	69	61.6667
333905	chr2	6970754	6982777	AC017076.5	chr2	6985251	6987576	122	136	67	108.333
352276	chr2	68499363	68503707	AC017083.2	chr2	68504908	68510110	547	753	292	530.667
352265	chr2	68458547	68461186	AC017083.3	chr2	68461489	68470616	364	314	113	263.667
352865	chr2	70678061	70686539	AC017084.1	chr2	70671875	70690404	469	1218	362	683
352865	chr2	70678061	70686539	AC017084.1	chr2	71140333	71156147	16	12	16	14.6667
400909	chr2	232316580	232318550	AC017104.2	chr2	232087517	232091108	158	190	148	165.333
400909	chr2	232316580	232318550	AC017104.2	chr2	232321430	232332442	1626	393	266	761.667
479226	chr3	142882975	142887640	AC018450.1	chr3	141927263	141945542	2	6	6	4.66667
479226	chr3	142882975	142887640	AC018450.1	chr3	142874457	142893733	528	446	308	427.333
479226	chr3	142882975	142887640	AC018450.1	chr3	143038653	143044147	73	91	49	71
479226	chr3	142882975	142887640	AC018450.1	chr3	143291422	143306325	44	33	24	33.6667
479226	chr3	142882975	142887640	AC018450.1	chr3	143538357	143555927	7	11	8	8.66667
239155	chr15	33249877	33256595	AC018515.1	chr15	32948714	32953084	112	37	58	69
266914	chr16	34679928	34683109	AC018558.1	chr16	34671804	34675019	372	315	155	280.667
292694	chr17	60089008	60102448	AC018628.1	chr17	60077580	60079028	148	235	78	153.667
699535	chr7	131010766	131014763	AC018642.1	chr7	130789769	130791455	89	98	79	88.6667
699535	chr7	131010766	131014763	AC018642.1	chr7	131003994	131023103	360	497	192	349.667
699794	chr7	131943941	131947790	AC018643.4	chr7	131948310	131948704	85	100	85	90
374302	chr2	147889185	147892764	AC018678.1	chr2	147885683	147887507	427	450	265	380.667
374302	chr2	147889185	147892764	AC018678.1	chr2	148658466	148662164	18	17	15	16.6667
345424	chr2	46655549	46657113	AC018682.6	chr2	46251711	46263735	35	29	27	30.3333
345424	chr2	46655549	46657113	AC018682.6	chr2	46667091	46667527	216	240	170	208.667
359967	chr2	100113943	100156231	AC018690.1	chr2	100160335	100161102	239	297	89	208.333
359967	chr2	100113943	100156231	AC018690.1	chr2	100445768	100457599	19	12	8	13
343143	chr2	39088831	39090117	AC018693.6	chr2	39449842	39460317	10	9	17	12
361565	chr2	105466818	105475583	AC018730.1	chr2	105061101	105070029	53	32	42	42.3333
361565	chr2	105466818	105475583	AC018730.1	chr2	105479249	105482953	120	174	109	134.333
330583	chr19	52089926	52098767	AC018755.11	chr19	52087690	52089281	597	688	335	540
438393	chr3	4922743	4934001	AC018816.3	chr3	4937141	4937511	211	266	103	193.333
387032	chr2	187359727	187364693	AC018867.1	chr2	187366424	187367453	442	549	229	406.667
387032	chr2	187359727	187364693	AC018867.1	chr2	187497184	187509790	112	98	31	80.3333
387032	chr2	187359727	187364693	AC018867.1	chr2	187718900	187719845	7	16	12	11.6667
387032	chr2	187359727	187364693	AC018867.1	chr2	188019253	188031348	5	5	7	5.66667
387032	chr2	187359727	187364693	AC018867.1	chr2	188314532	188317802	18	19	14	17
361926	chr2	106795423	106796052	AC018878.3	chr2	105955440	105959434	10	10	10	10
361926	chr2	106795423	106796052	AC018878.3	chr2	106191318	106199429	7	9	10	8.66667
361926	chr2	106795423	106796052	AC018878.3	chr2	106786380	106791761	426	659	480	521.667
333985	chr2	7217303	7221612	AC019048.1	chr2	7034039	7044322	11	11	27	16.3333
333985	chr2	7217303	7221612	AC019048.1	chr2	7209897	7214782	239	316	195	250
397577	chr2	221323838	221341887	AC019051.1	chr2	221321127	221321560	181	237	158	192
675603	chr7	47800071	47804453	AC019066.3	chr7	47806336	47817585	266	340	183	263
402141	chr2	237296564	237304237	AC019068.2	chr2	237306671	237314185	165	213	129	169
402141	chr2	237296564	237304237	AC019068.2	chr2	237962062	237963366	13	14	13	13.3333
362535	chr2	108833744	108836074	AC019100.3	chr2	108842528	108843128	417	490	326	411
526103	chr4	99846712	99851952	AC019131.1	chr4	99376235	99392415	23	68	18	36.3333
526103	chr4	99846712	99851952	AC019131.1	chr4	99580403	99585871	21	28	25	24.6667
526103	chr4	99846712	99851952	AC019131.1	chr4	99842117	99845607	445	517	335	432.333
380114	chr2	165693725	165698989	AC019181.2	chr2	165687468	165693150	285	174	104	187.667
377739	chr2	158296257	158299768	AC019201.1	chr2	157275974	157289369	18	13	12	14.3333
377739	chr2	158296257	158299768	AC019201.1	chr2	158177590	158188249	83	78	77	79.3333
377739	chr2	158296257	158299768	AC019201.1	chr2	158290931	158306136	303	733	279	438.333
377739	chr2	158296257	158299768	AC019201.1	chr2	158695938	158704803	20	25	24	23
377739	chr2	158296257	158299768	AC019201.1	chr2	158865663	158874407	17	7	10	11.3333
287489	chr17	39649147	39660161	AC019349.5	chr17	39062803	39072965	20	14	11	15
287489	chr17	39649147	39660161	AC019349.5	chr17	39660237	39664326	60	77	82	73
341543	chr2	33788111	33788883	AC020594.5	chr2	32845065	32858548	16	11	9	12
341543	chr2	33788111	33788883	AC020594.5	chr2	33789587	33796820	859	738	368	655
341543	chr2	33788111	33788883	AC020594.5	chr2	34004475	34015854	7	6	7	6.66667
443967	chr3	23808200	23812125	AC020626.1	chr3	23265157	23270060	17	10	17	14.6667
443967	chr3	23808200	23812125	AC020626.1	chr3	23816719	23833516	264	187	199	216.667
481794	chr3	150635201	150636310	AC020636.1	chr3	150632416	150643439	915	1333	606	951.333
481794	chr3	150635201	150636310	AC020636.1	chr3	150825061	150840609	48	64	28	46.6667
481794	chr3	150635201	150636310	AC020636.1	chr3	150972393	150986303	18	13	8	13
543852	chr4	154792622	154798776	AC020703.1	chr4	154799013	154800202	458	520	271	416.333
676327	chr7	50175558	50188164	AC020743.2	chr7	50734821	50747289	7	17	5	9.66667
584894	chr5	95919184	95927048	AC020900.1	chr5	94977314	94978640	9	6	8	7.66667
584894	chr5	95919184	95927048	AC020900.1	chr5	95723060	95733004	15	30	9	18
331331	chr19	55892329	55898826	AC020922.1	chr19	54964440	54973157	6	7	8	7
331331	chr19	55892329	55898826	AC020922.1	chr19	55900438	55904871	894	862	731	829
601303	chr5	148978642	148996459	AC021078.1	chr5	149225518	149241856	26	19	28	24.3333
601303	chr5	148978642	148996459	AC021078.1	chr5	149360139	149363218	36	29	10	25
359137	chr2	96986565	96990459	AC021188.4	chr2	97002287	97008828	575	749	285	536.333
359137	chr2	96986565	96990459	AC021188.4	chr2	97178020	97187667	93	82	68	81
359137	chr2	96986565	96990459	AC021188.4	chr2	97412939	97425683	21	13	15	16.3333
706512	chr7	155755323	155756273	AC021218.2	chr7	155757904	155763205	384	265	290	313
296762	chr17	76103774	76107152	AC021593.1	chr17	75527983	75544903	11	9	9	9.66667
296762	chr17	76103774	76107152	AC021593.1	chr17	76109671	76109909	598	622	513	577.667
114242	chr11	39881609	39884051	AC021749.1	chr11	39871850	39877464	58	50	71	59.6667
249936	chr15	70069866	70077900	AC021818.1	chr15	70079155	70089345	28	45	46	39.6667
72602	chr10	28596640	28600773	AC022021.1	chr10	28601051	28607307	335	618	369	440.667
322481	chr19	14170311	14187744	AC022098.1	chr19	14189448	14191954	42	43	15	33.3333
604808	chr5	160656676	160657354	AC022120.1	chr5	160658183	160660551	228	260	186	224.667
585597	chr5	97974926	97975107	AC022142.1	chr5	96597276	96604139	16	22	18	18.6667
585597	chr5	97974926	97975107	AC022142.1	chr5	97969768	97980057	983	719	327	676.333
328088	chr19	38028682	38042885	AC022148.1	chr19	38024565	38028144	161	190	92	147.667
701523	chr7	137636045	137645086	AC022173.2	chr7	137448989	137457263	7	6	6	6.33333
701523	chr7	137636045	137645086	AC022173.2	chr7	137633112	137634388	251	288	234	257.667
352850	chr2	70626589	70633608	AC022201.4	chr2	70636748	70638879	7	11	7	8.33333
322186	chr19	12162841	12171530	AC022415.4	chr19	11993788	11995107	18	43	30	30.3333
322186	chr19	12162841	12171530	AC022415.4	chr19	12155576	12157059	167	239	116	174
322186	chr19	12162841	12171530	AC022415.4	chr19	12605986	12617021	10	25	21	18.6667
322205	chr19	12262669	12269340	AC022415.5	chr19	11993788	11995107	14	22	22	19.3333
322205	chr19	12262669	12269340	AC022415.5	chr19	12256018	12256716	194	255	176	208.333
572142	chr5	55901742	55902125	AC022431.2	chr5	55897503	55906099	714	748	764	742
493457	chr3	187889620	187901214	AC022498.1	chr3	187467746	187475954	27	21	17	21.6667
493457	chr3	187889620	187901214	AC022498.1	chr3	187889169	187905249	511	275	383	389.667
493457	chr3	187889620	187901214	AC022498.1	chr3	188389352	188404447	16	11	6	11
493457	chr3	187889620	187901214	AC022498.1	chr3	188675008	188677383	19	13	14	15.3333
493457	chr3	187889620	187901214	AC022498.1	chr3	188849654	188858820	6	6	6	6
84386	chr10	72191639	72194631	AC022532.1	chr10	71986810	72004369	72	59	33	54.6667
84386	chr10	72191639	72194631	AC022532.1	chr10	72516405	72528818	34	48	41	41
83094	chr10	67465854	67473870	AC022538.1	chr10	67314632	67319342	10	14	8	10.6667
83094	chr10	67465854	67473870	AC022538.1	chr10	67477021	67478309	220	326	119	221.667
258206	chr15	100257875	100263888	AC022692.1	chr15	100265274	100269324	44	62	59	55
726862	chr8	68623660	68626675	AC022861.1	chr8	68886456	68895254	9	13	11	11
726862	chr8	68623660	68626675	AC022861.1	chr8	69149458	69164799	9	5	4	6
250599	chr15	72339044	72344992	AC022872.1	chr15	72333323	72337095	309	528	165	334
258642	chr15	101816805	101818647	AC023024.1	chr15	101155070	101170995	18	17	12	15.6667
258642	chr15	101816805	101818647	AC023024.1	chr15	101559596	101576592	75	75	65	71.6667
258642	chr15	101816805	101818647	AC023024.1	chr15	101810931	101813810	681	831	532	681.333
258642	chr15	101816805	101818647	AC023024.1	chr15	102179537	102192118	92	94	73	86.3333
151332	chr12	32052599	32069592	AC023050.1	chr12	32070817	32071580	210	302	116	209.333
724625	chr8	61604423	61604944	AC023102.1	chr8	61607414	61609863	777	636	239	550.667
724625	chr8	61604423	61604944	AC023102.1	chr8	61932382	61937098	67	51	28	48.6667
375670	chr2	151904591	151906592	AC023469.1	chr2	151086972	151095124	6	3	3	4
375670	chr2	151904591	151906592	AC023469.1	chr2	151336012	151340959	18	18	12	16
375670	chr2	151904591	151906592	AC023469.1	chr2	151459842	151468477	16	11	5	10.6667
375670	chr2	151904591	151906592	AC023469.1	chr2	151765352	151770414	31	28	16	25
375670	chr2	151904591	151906592	AC023469.1	chr2	151899826	151904209	224	254	105	194.333
375640	chr2	151836635	151846615	AC023469.2	chr2	151829861	151835553	205	144	97	148.667
149093	chr12	25157789	25161205	AC023510.1	chr12	25147901	25167420	267	337	83	229
154376	chr12	42465506	42487837	AC023513.1	chr12	41665595	41673355	11	15	8	11.3333
154376	chr12	42465506	42487837	AC023513.1	chr12	41904432	41915194	10	16	6	10.6667
154376	chr12	42465506	42487837	AC023513.1	chr12	42720929	42737783	11	17	11	13
742924	chr8	119292651	119294751	AC023590.1	chr8	118541889	118544342	16	12	11	13
742924	chr8	119292651	119294751	AC023590.1	chr8	118899331	118907256	29	30	25	28
742924	chr8	119292651	119294751	AC023590.1	chr8	119297654	119298885	763	914	550	742.333
474737	chr3	127381579	127388663	AC023593.1	chr3	127375071	127377633	534	499	263	432
474737	chr3	127381579	127388663	AC023593.1	chr3	127678848	127692647	59	74	26	53
496054	chr3	196359104	196362168	AC023797.1	chr3	196060402	196064887	31	29	23	27.6667
496054	chr3	196359104	196362168	AC023797.1	chr3	196351848	196356134	367	551	234	384
443378	chr3	21871007	21871666	AC023798.1	chr3	21876103	21884494	328	286	89	234.333
267666	chr16	48438126	48458019	AC023818.1	chr16	48427942	48428546	126	159	83	122.667
267666	chr16	48438126	48458019	AC023818.1	chr16	48561564	48571230	28	14	15	19
438019	chr3	3684100	3692160	AC024158.1	chr3	3235738	3248776	23	23	9	18.3333
438019	chr3	3684100	3692160	AC024158.1	chr3	3694764	3697285	556	587	245	462.667
438019	chr3	3684100	3692160	AC024158.1	chr3	4320206	4323964	14	14	15	14.3333
438276	chr3	4529815	4535454	AC024168.2	chr3	4523503	4540592	410	668	207	428.333
529987	chr4	111774326	111779159	AC024198.1	chr4	111781077	111783513	253	295	115	221
706125	chr7	154401097	154403856	AC024239.1	chr7	154404307	154406121	240	250	227	239
253577	chr15	83875407	83891067	AC024270.1	chr15	83514318	83515743	6	8	8	7.33333
253577	chr15	83875407	83891067	AC024270.1	chr15	83865039	83870248	134	161	76	123.667
253577	chr15	83875407	83891067	AC024270.1	chr15	84031233	84042735	10	10	7	9
578945	chr5	77347429	77357513	AC024568.1	chr5	77357951	77358423	313	363	138	271.333
285696	chr17	32191778	32206026	AC024610.1	chr17	32178239	32189016	82	85	39	68.6667
285696	chr17	32191778	32206026	AC024610.1	chr17	32476548	32480179	7	10	3	6.66667
151202	chr12	31476368	31479637	AC024940.1	chr12	31470520	31484610	776	787	446	669.667
151202	chr12	31476368	31479637	AC024940.1	chr12	31762290	31780127	34	13	40	29
151202	chr12	31476368	31479637	AC024940.1	chr12	32493641	32505872	13	7	4	8
151202	chr12	31476368	31479637	AC024940.1	chr12	32630588	32641033	11	14	8	11
275194	chr16	75731697	75740650	AC025287.1	chr16	75722760	75741737	31	55	14	33.3333
565207	chr5	33277548	33284831	AC025472.1	chr5	32705287	32710536	8	17	7	10.6667
565207	chr5	33277548	33284831	AC025472.1	chr5	33287852	33290323	239	335	117	230.333
453107	chr3	55685417	55693139	AC025572.1	chr3	56277197	56294040	6	9	6	7
160569	chr12	64495191	64497303	AC025576.1	chr12	64488458	64494136	350	214	246	270
160569	chr12	64495191	64497303	AC025576.1	chr12	64786711	64789775	8	7	4	6.33333
246900	chr15	59179669	59185922	AC025918.2	chr15	58524551	58525781	22	12	23	19
246900	chr15	59179669	59185922	AC025918.2	chr15	59186625	59187545	392	538	223	384.333
246900	chr15	59179669	59185922	AC025918.2	chr15	59367032	59376926	48	23	23	31.3333
246900	chr15	59179669	59185922	AC025918.2	chr15	59943133	59948718	13	10	5	9.33333
438481	chr3	5228182	5235779	AC026202.3	chr3	4753010	4763161	25	19	13	19
438481	chr3	5228182	5235779	AC026202.3	chr3	5500927	5505014	26	22	12	20
151673	chr12	33194147	33213965	AC026357.1	chr12	33190355	33194066	209	267	60	178.667
177155	chr12	118602196	118606398	AC026366.1	chr12	118598459	118599197	27	31	10	22.6667
270835	chr16	59765131	59768934	AC026457.1	chr16	59759569	59760299	210	251	192	217.667
270835	chr16	59765131	59768934	AC026457.1	chr16	60826918	60844346	6	4	4	4.66667
581301	chr5	84823412	84825128	AC026700.1	chr5	84817729	84821570	297	239	192	242.667
565061	chr5	32784706	32790384	AC026703.1	chr5	32793759	32795901	309	334	199	280.667
565061	chr5	32784706	32790384	AC026703.1	chr5	33290324	33304466	21	15	5	13.6667
565061	chr5	32784706	32790384	AC026703.1	chr5	33419061	33431739	16	14	8	12.6667
556398	chr5	4297737	4306828	AC026711.1	chr5	4290626	4296598	326	392	140	286
583602	chr5	92051477	92053230	AC026781.1	chr5	92049978	92050654	102	188	44	111.333
556981	chr5	6111603	6119622	AC026797.1	chr5	6121433	6131073	166	74	131	123.667
565711	chr5	34793158	34802761	AC026801.2	chr5	34491715	34501084	19	20	8	15.6667
565711	chr5	34793158	34802761	AC026801.2	chr5	34804015	34809856	590	694	210	498
330163	chr19	49417733	49426104	AC026803.14	chr19	49404637	49417671	342	553	412	435.667
459584	chr3	76466794	76471364	AC026877.1	chr3	76472310	76478598	87	105	39	77
253171	chr15	82335167	82338934	AC026956.1	chr15	81773760	81778893	51	80	40	57
253171	chr15	82335167	82338934	AC026956.1	chr15	82322946	82324699	238	320	221	259.667
280717	chr17	9720720	9726801	AC027045.1	chr17	9728912	9734208	19	16	12	15.6667
743887	chr8	122195647	122200017	AC027238.1	chr8	122186848	122202362	305	597	268	390
273841	chr16	70905383	70907438	AC027281.1	chr16	70907620	70909505	1339	1605	867	1270.33
280141	chr17	6907157	6920155	AC027763.2	chr17	6564954	6569606	36	34	9	26.3333
280141	chr17	6907157	6920155	AC027763.2	chr17	6905755	6906113	210	290	100	200
253815	chr15	84652681	84659759	AC027807.1	chr15	84662894	84664636	284	340	209	277.667
525642	chr4	98402897	98412896	AC034154.1	chr4	98400583	98415433	129	411	249	263
601753	chr5	150747876	150751086	AC034205.1	chr5	150361971	150379012	15	11	10	12
601753	chr5	150747876	150751086	AC034205.1	chr5	150738912	150745061	423	505	226	384.667
596241	chr5	131346228	131348836	AC034228.2	chr5	130766034	130774147	16	17	15	16
596241	chr5	131346228	131348836	AC034228.2	chr5	130927897	130930467	41	51	53	48.3333
596241	chr5	131346228	131348836	AC034228.2	chr5	131044288	131050401	30	19	14	21
596239	chr5	131338044	131341756	AC034228.3	chr5	130766034	130781951	12	9	17	12.6667
596239	chr5	131338044	131341756	AC034228.3	chr5	130919840	130928481	37	64	69	56.6667
596239	chr5	131338044	131341756	AC034228.3	chr5	131044288	131046602	46	38	27	37
596239	chr5	131338044	131341756	AC034228.3	chr5	131336834	131337290	499	554	698	583.667
596214	chr5	131268217	131282809	AC034228.4	chr5	131260604	131265850	174	315	82	190.333
591099	chr5	115378790	115379689	AC034236.1	chr5	114973516	114979225	35	52	28	38.3333
591099	chr5	115378790	115379689	AC034236.1	chr5	115380326	115388520	224	287	111	207.333
591095	chr5	115356251	115372004	AC034236.2	chr5	115374017	115375901	216	253	75	181.333
598088	chr5	138085055	138091406	AC034243.1	chr5	138607458	138607716	35	29	30	31.3333
302299	chr18	18635617	18642649	AC036178.1	chr18	18643550	18643728	812	976	472	753.333
292982	chr17	61274653	61275321	AC037445.1	chr17	61270478	61278380	568	733	307	536
292982	chr17	61274653	61275321	AC037445.1	chr17	61452850	61461016	44	62	38	48
273082	chr16	67259494	67270530	AC040160.1	chr16	66972431	66973369	38	30	41	36.3333
273211	chr16	67911016	67912047	AC040162.1	chr16	67916071	67917947	1191	1154	1399	1248
270739	chr16	59446558	59448694	AC040163.1	chr16	59444585	59460740	190	100	122	137.333
495562	chr3	194303099	194309010	AC046143.5	chr3	194197927	194206599	48	56	43	49
495562	chr3	194303099	194309010	AC046143.5	chr3	194315567	194317209	134	308	272	238
495562	chr3	194303099	194309010	AC046143.5	chr3	194994870	195005861	5	5	7	5.66667
723141	chr8	56948717	56962004	AC046176.1	chr8	55665890	55669080	5	5	4	4.66667
723141	chr8	56948717	56962004	AC046176.1	chr8	56710047	56714811	39	44	33	38.6667
723141	chr8	56948717	56962004	AC046176.1	chr8	56966771	56972946	323	471	128	307.333
714052	chr8	23424387	23432475	AC051642.1	chr8	23433957	23436385	904	1012	596	837.333
714052	chr8	23424387	23432475	AC051642.1	chr8	24260899	24269783	19	7	13	13
102687	chr11	2005194	2023179	AC051649.7	chr11	1719887	1726469	40	51	45	45.3333
397295	chr2	220285999	220296217	AC053503.6	chr2	220281350	220282393	673	703	564	646.667
533797	chr4	123537947	123541498	AC053545.3	chr4	123535997	123537856	506	532	279	439
480172	chr3	145614897	145620836	AC055758.1	chr3	144442007	144443493	3	5	3	3.66667
480172	chr3	145614897	145620836	AC055758.1	chr3	145623887	145624813	305	338	173	272
496367	chr3	197556482	197564315	AC055764.1	chr3	197568581	197569420	285	360	176	273.667
287919	chr17	41825537	41827515	AC055813.1	chr17	41829311	41830174	897	1033	1001	977
257376	chr15	97632988	97635929	AC055873.1	chr15	97629146	97637603	316	261	133	236.667
376842	chr2	155538447	155554993	AC061961.2	chr2	155556747	155558879	49	47	34	43.3333
296800	chr17	76309328	76312541	AC061992.2	chr17	76301432	76307691	160	306	318	261.333
402899	chr2	240319726	240332218	AC062017.1	chr2	240332601	240335578	226	277	156	219.667
402899	chr2	240319726	240332218	AC062017.1	chr2	240671581	240688270	26	33	26	28.3333
402899	chr2	240319726	240332218	AC062017.1	chr2	240920078	240927591	30	26	27	27.6667
468478	chr3	107081833	107093293	AC063944.1	chr3	107100022	107103084	249	336	105	230
169924	chr12	92814194	92815377	AC063949.1	chr12	91968899	91976887	5	6	4	5
596281	chr5	131516144	131526401	AC063976.4	chr5	131528268	131539954	207	733	106	348.667
330504	chr19	51666063	51674037	AC063977.1	chr19	51761256	51762745	97	135	34	88.6667
385885	chr2	183973141	183974244	AC064871.3	chr2	183964263	183979998	115	129	130	124.667
401989	chr2	236691274	236695891	AC064874.1	chr2	236050931	236054909	6	8	6	6.66667
401989	chr2	236691274	236695891	AC064874.1	chr2	236684094	236700958	175	451	259	295
401989	chr2	236691274	236695891	AC064874.1	chr2	237973253	237974862	14	17	7	12.6667
364532	chr2	115913220	115921819	AC066593.1	chr2	115921898	115924456	220	323	101	214.667
494097	chr3	189856883	189862740	AC067718.1	chr3	189867936	189868841	213	279	140	210.667
81983	chr10	63684545	63688453	AC067742.1	chr10	62554420	62566962	7	3	3	4.33333
81983	chr10	63684545	63688453	AC067742.1	chr10	63674801	63693656	425	547	183	385
388463	chr2	191877639	191893225	AC067945.2	chr2	191894367	191896132	247	389	131	255.667
344954	chr2	45009025	45016067	AC067957.1	chr2	44703066	44713036	11	17	17	15
344954	chr2	45009025	45016067	AC067957.1	chr2	45017910	45021292	391	459	292	380.667
382342	chr2	172626475	172635456	AC068039.4	chr2	172637224	172640962	19	27	5	17
99947	chr10	125668607	125671456	AC068058.1	chr10	125368858	125378657	7	5	10	7.33333
99947	chr10	125668607	125671456	AC068058.1	chr10	125671490	125673263	115	139	156	136.667
381872	chr2	171196248	171202103	AC068280.1	chr2	171202707	171203692	383	459	201	347.667
333079	chr2	4267389	4278492	AC068292.1	chr2	4091685	4107185	18	19	16	17.6667
333079	chr2	4267389	4278492	AC068292.1	chr2	4264333	4265055	359	423	176	319.333
709626	chr8	8238661	8248628	AC068353.1	chr8	8233683	8237389	1158	1423	815	1132
709626	chr8	8238661	8248628	AC068353.1	chr8	8402979	8411817	95	108	85	96
709626	chr8	8238661	8248628	AC068353.1	chr8	8507070	8517753	71	153	71	98.3333
709626	chr8	8238661	8248628	AC068353.1	chr8	8847087	8856216	30	34	28	30.6667
320317	chr18	77421105	77447969	AC068473.1	chr18	77137145	77153597	14	12	14	13.3333
320317	chr18	77421105	77447969	AC068473.1	chr18	77451114	77458928	184	207	143	178
320317	chr18	77421105	77447969	AC068473.1	chr18	77730175	77736182	9	8	11	9.33333
306561	chr18	32392811	32401125	AC068506.1	chr18	31697210	31711826	27	31	13	23.6667
306561	chr18	32392811	32401125	AC068506.1	chr18	32387853	32406944	480	262	107	283
364436	chr2	115582385	115598189	AC068542.1	chr2	115575446	115576776	139	144	63	115.333
746216	chr8	129821061	129833018	AC068570.1	chr8	129834258	129834951	560	696	216	490.667
173309	chr12	103614315	103637450	AC068643.1	chr12	103608582	103611484	261	236	119	205.333
383691	chr2	177244837	177252725	AC068706.1	chr2	177244481	177258423	134	297	79	170
473287	chr3	122000412	122001729	AC068754.1	chr3	121820591	121830288	36	40	15	30.3333
473287	chr3	122000412	122001729	AC068754.1	chr3	121995372	122006749	468	592	279	446.333
176945	chr12	117705814	117723821	AC068799.1	chr12	117726260	117727527	273	297	173	247.667
176945	chr12	117705814	117723821	AC068799.1	chr12	118265281	118275203	14	27	5	15.3333
255575	chr15	91477137	91484708	AC068831.3	chr15	90864444	90873036	3	6	4	4.33333
255575	chr15	91477137	91484708	AC068831.3	chr15	91193005	91203580	41	59	16	38.6667
255575	chr15	91477137	91484708	AC068831.3	chr15	91474708	91475551	522	678	460	553.333
255575	chr15	91477137	91484708	AC068831.3	chr15	91804691	91813633	16	21	11	16
255583	chr15	91509387	91510054	AC068831.8	chr15	91516127	91518812	729	810	768	769
255583	chr15	91509387	91510054	AC068831.8	chr15	91806169	91809070	72	74	67	71
482025	chr3	151349921	151356323	AC069067.1	chr3	151015726	151024250	10	15	12	12.3333
482025	chr3	151349921	151356323	AC069067.1	chr3	151177824	151190703	43	48	32	41
482025	chr3	151349921	151356323	AC069067.1	chr3	151345291	151349840	176	679	127	327.333
252377	chr15	79400377	79407603	AC069082.1	chr15	79397307	79416178	159	204	136	166.333
377951	chr2	159022782	159028219	AC069146.2	chr2	159018251	159031440	442	624	248	438
377951	chr2	159022782	159028219	AC069146.2	chr2	159594241	159598821	36	60	10	35.3333
365898	chr2	120301141	120311680	AC069154.2	chr2	119792823	119810915	9	11	3	7.66667
177854	chr12	121332211	121343846	AC069214.1	chr12	121345147	121348585	312	386	229	309
495931	chr3	195963352	195978341	AC069257.8	chr3	195961809	195962453	365	551	237	384.333
495931	chr3	195963352	195978341	AC069257.8	chr3	196228813	196239356	17	23	14	18
662368	chr7	3445945	3459460	AC069286.1	chr7	3444252	3460678	339	323	182	281.333
705095	chr7	150280112	150283829	AC069304.1	chr7	150142712	150152678	216	217	130	187.667
705095	chr7	150280112	150283829	AC069304.1	chr7	150275823	150279496	530	1155	269	651.333
286345	chr17	34405627	34410796	AC069363.1	chr17	34303632	34306966	116	150	73	113
286345	chr17	34405627	34410796	AC069363.1	chr17	34399130	34404284	511	656	412	526.333
248615	chr15	65130647	65137299	AC069368.3	chr15	65128476	65129851	578	713	534	608.333
353798	chr2	74206925	74215413	AC073046.4	chr2	74194255	74195810	72	101	113	95.3333
397188	chr2	219793126	219799268	AC073128.10	chr2	219786785	219790817	189	334	170	231
694906	chr7	115967531	115969615	AC073130.3	chr7	115083974	115095697	5	4	5	4.66667
694906	chr7	115967531	115969615	AC073130.3	chr7	115963752	115971970	534	626	452	537.333
694906	chr7	115967531	115969615	AC073130.3	chr7	116414427	116428489	20	13	14	15.6667
401154	chr2	233449164	233457454	AC073254.1	chr2	233448211	233460541	542	289	494	441.667
401154	chr2	233449164	233457454	AC073254.1	chr2	234162674	234173599	9	8	9	8.66667
340639	chr2	30654269	30656625	AC073255.1	chr2	30645654	30653889	448	396	439	427.667
340639	chr2	30654269	30656625	AC073255.1	chr2	31095729	31108222	13	7	10	10
353832	chr2	74361314	74362538	AC073263.1	chr2	74363500	74366446	795	918	665	792.667
345612	chr2	47292124	47300128	AC073283.7	chr2	48001802	48014703	5	13	4	7.33333
396558	chr2	217463305	217473494	AC073321.3	chr2	218587645	218601792	3	2	3	2.66667
666287	chr7	16755654	16766587	AC073333.8	chr7	16770673	16774015	36	45	13	31.3333
702925	chr7	142977819	142989457	AC073342.12	chr7	142698831	142711814	12	8	15	11.6667
702925	chr7	142977819	142989457	AC073342.12	chr7	142989567	142991185	324	422	232	326
663042	chr7	6713226	6713790	AC073343.1	chr7	6716755	6719568	1188	1241	783	1070.67
693863	chr7	112749478	112761357	AC073346.2	chr7	112136007	112155248	4	6	5	5
693863	chr7	112749478	112761357	AC073346.2	chr7	112763187	112765513	264	372	157	264.333
693985	chr7	113090855	113091667	AC073348.1	chr7	112213390	112221641	16	19	13	16
693985	chr7	113090855	113091667	AC073348.1	chr7	113089205	113097109	440	542	462	481.333
97734	chr10	117874268	117880882	AC073588.1	chr10	117883334	117885370	356	331	303	330
789572	chrX	16393742	16396904	AC073597.1	chrX	16391314	16391528	74	80	51	68.3333
156385	chr12	49349427	49359771	AC073610.1	chr12	49373704	49376486	197	242	176	205
296936	chr17	77021883	77025543	AC073624.1	chr17	77017137	77018704	1021	971	801	931
296936	chr17	77021883	77025543	AC073624.1	chr17	77378304	77393682	61	48	54	54.3333
398675	chr2	224824290	224834357	AC073641.2	chr2	224803409	224808296	34	43	20	32.3333
398675	chr2	224824290	224834357	AC073641.2	chr2	225148462	225157172	7	10	3	6.66667
698602	chr7	127289511	127298661	AC073934.6	chr7	127018925	127034709	45	30	14	29.6667
698602	chr7	127289511	127298661	AC073934.6	chr7	127318070	127318814	239	265	146	216.667
698602	chr7	127289511	127298661	AC073934.6	chr7	127848505	127859598	22	34	19	25
661961	chr7	1065596	1082452	AC073957.15	chr7	1084762	1087408	566	592	496	551.333
340130	chr2	28884399	28889659	AC074011.2	chr2	27939467	27959404	6	7	7	6.66667
340130	chr2	28884399	28889659	AC074011.2	chr2	28881642	28894469	1192	1304	848	1114.67
339846	chr2	27803057	27808708	AC074091.1	chr2	27798271	27798891	495	514	307	438.667
339846	chr2	27803057	27808708	AC074091.1	chr2	28262457	28264293	9	8	9	8.66667
339877	chr2	27937293	27939466	AC074091.13	chr2	27929976	27946355	230	578	365	391
339877	chr2	27937293	27939466	AC074091.13	chr2	28494697	28498974	12	8	16	12
339877	chr2	27937293	27939466	AC074091.13	chr2	28624120	28629652	36	37	49	40.6667
566793	chr5	38081824	38083520	AC074129.1	chr5	38080362	38085434	383	681	346	470
327872	chr19	37177995	37182425	AC074138.3	chr19	37165959	37176963	460	864	483	602.333
327872	chr19	37177995	37182425	AC074138.3	chr19	37699638	37714100	17	16	14	15.6667
86653	chr10	80502066	80511954	AC074323.1	chr10	79807299	79814147	17	33	15	21.6667
343114	chr2	38898412	38909430	AC074366.3	chr2	38915796	38923920	168	181	76	141.667
662053	chr7	1725636	1738329	AC074389.6	chr7	1740465	1747974	475	558	316	449.667
662053	chr7	1725636	1738329	AC074389.6	chr7	2227615	2232589	35	34	25	31.3333
351565	chr2	66267516	66273866	AC074391.1	chr2	66264710	66277603	385	152	220	252.333
470362	chr3	112809412	112816861	AC078785.1	chr3	112999196	113008767	64	111	53	76
473467	chr3	122644652	122651221	AC078794.1	chr3	122641894	122643664	433	440	307	393.333
487946	chr3	169484905	169489846	AC078802.1	chr3	169478351	169481881	91	126	41	86
173530	chr12	104371119	104380113	AC078819.2	chr12	104367934	104370716	177	229	112	172.667
371895	chr2	140576543	140584459	AC078851.1	chr2	140569969	140573539	37	48	18	34.3333
468812	chr3	108038255	108039759	AC078855.1	chr3	107383735	107399514	10	8	10	9.33333
468812	chr3	108038255	108039759	AC078855.1	chr3	107650387	107663132	14	21	12	15.6667
468812	chr3	108038255	108039759	AC078855.1	chr3	108040513	108043145	538	635	511	561.333
551532	chr4	178463156	178484989	AC078881.1	chr4	178486679	178487746	33	47	13	31
382540	chr2	173322334	173335974	AC078883.3	chr2	173036103	173054364	96	33	42	57
382540	chr2	173322334	173335974	AC078883.3	chr2	173320118	173336525	494	222	299	338.333
323516	chr19	20470309	20485019	AC078899.1	chr19	20486490	20491728	75	143	36	84.6667
165619	chr12	79740605	79743724	AC078917.1	chr12	78545909	78562507	8	11	5	8
165619	chr12	79740605	79743724	AC078917.1	chr12	79734916	79754473	300	259	157	238.667
488572	chr3	171524708	171529566	AC078953.1	chr3	170837852	170845085	6	11	3	6.66667
488572	chr3	171524708	171529566	AC078953.1	chr3	171672148	171679251	34	34	23	30.3333
789546	chrX	16314814	16317457	AC078993.1	chrX	16308722	16324238	175	183	70	142.667
292355	chr17	58886757	58893300	AC079005.1	chr17	58879067	58885333	315	350	141	268.667
553577	chr4	185188446	185189692	AC079080.1	chr4	185192718	185200803	391	518	407	438.667
553577	chr4	185188446	185189692	AC079080.1	chr4	185548768	185555510	49	58	38	48.3333
553577	chr4	185188446	185189692	AC079080.1	chr4	185899752	185905280	16	7	17	13.3333
553577	chr4	185188446	185189692	AC079080.1	chr4	186320247	186331495	4	5	3	4
727527	chr8	70739602	70747761	AC079089.1	chr8	70721476	70726445	142	212	132	162
727527	chr8	70739602	70747761	AC079089.1	chr8	71445530	71460357	6	5	4	5
727527	chr8	70739602	70747761	AC079089.1	chr8	71576137	71587682	5	8	7	6.66667
727527	chr8	70739602	70747761	AC079089.1	chr8	71959351	71975575	4	3	4	3.66667
282725	chr17	16978636	16983801	AC079111.1	chr17	16988246	16990532	503	484	454	480.333
354689	chr2	77208622	77216846	AC079117.1	chr2	77221599	77224909	175	183	84	147.333
398493	chr2	224263734	224266318	AC079120.1	chr2	224261125	224262453	221	258	94	191
402089	chr2	237072120	237077830	AC079135.1	chr2	236679269	236691273	74	70	42	62
402089	chr2	237072120	237077830	AC079135.1	chr2	236845351	236854270	27	54	53	44.6667
402089	chr2	237072120	237077830	AC079135.1	chr2	237083864	237084936	410	540	440	463.333
367163	chr2	124782517	124786838	AC079154.1	chr2	124781520	124791415	372	453	273	366
399647	chr2	227987154	227989282	AC079235.1	chr2	228596776	228603963	6	7	7	6.66667
399647	chr2	227987154	227989282	AC079235.1	chr2	228744245	228752266	8	7	7	7.33333
383979	chr2	178125221	178130928	AC079305.10	chr2	178121984	178132575	609	439	451	499.667
383979	chr2	178125221	178130928	AC079305.10	chr2	178585597	178598590	14	31	6	17
533539	chr4	122684930	122690839	AC079341.1	chr4	122392418	122404842	34	33	18	28.3333
533539	chr4	122684930	122690839	AC079341.1	chr4	122695601	122702670	336	456	204	332
391924	chr2	202934826	202940082	AC079354.1	chr2	202941183	202950556	225	276	345	282
391938	chr2	202980380	202985289	AC079354.3	chr2	202989826	202990008	623	675	434	577.333
346189	chr2	49285223	49292457	AC079394.1	chr2	49295409	49296529	281	294	194	256.333
575701	chr5	66758677	66760941	AC079467.1	chr5	66763792	66764709	673	841	408	640.667
575701	chr5	66758677	66760941	AC079467.1	chr5	67546480	67561927	27	24	10	20.3333
166800	chr12	83384835	83405777	AC079595.1	chr12	82910726	82922108	6	4	4	4.66667
166800	chr12	83384835	83405777	AC079595.1	chr12	83381703	83381904	216	303	97	205.333
154748	chr12	43683570	43685885	AC079603.1	chr12	43677714	43682573	255	319	149	241
402930	chr2	240498105	240505607	AC079612.1	chr2	240489044	240492650	418	451	395	421.333
363819	chr2	113594484	113606655	AC079753.1	chr2	113588495	113590304	351	500	286	379
332068	chr2	283104	287292	AC079779.4	chr2	653102	658286	17	16	12	15
332068	chr2	283104	287292	AC079779.4	chr2	1553448	1556131	7	9	5	7
332043	chr2	196807	199069	AC079779.7	chr2	193264	194543	302	324	223	283
375973	chr2	152951975	152959709	AC079790.2	chr2	152942869	152946610	194	257	207	219.333
685033	chr7	82975946	82984868	AC079799.2	chr7	82988136	82997004	199	85	26	103.333
345866	chr2	48130849	48134742	AC079807.2	chr2	47179450	47183476	4	6	4	4.66667
345866	chr2	48130849	48134742	AC079807.2	chr2	48128879	48129564	758	1015	495	756
345866	chr2	48130849	48134742	AC079807.2	chr2	48326706	48332549	165	149	82	132
345866	chr2	48130849	48134742	AC079807.2	chr2	48649292	48662848	82	35	61	59.3333
397901	chr2	222383486	222389522	AC079834.1	chr2	221544632	221558794	13	17	4	11.3333
397901	chr2	222383486	222389522	AC079834.1	chr2	221972677	221988223	8	13	10	10.3333
397901	chr2	222383486	222389522	AC079834.1	chr2	222377224	222396365	174	283	110	189
256471	chr15	94623753	94628327	AC080032.1	chr15	93616817	93624280	23	18	27	22.6667
256471	chr15	94623753	94628327	AC080032.1	chr15	93892375	93895047	24	13	18	18.3333
256471	chr15	94623753	94628327	AC080032.1	chr15	94633212	94636030	628	514	416	519.333
295641	chr17	70708801	70720496	AC080037.1	chr17	70707427	70721412	359	276	184	273
295641	chr17	70708801	70720496	AC080037.1	chr17	71178869	71187906	50	76	21	49
391521	chr2	201449367	201453446	AC080164.1	chr2	200836417	200849162	14	15	10	13
391521	chr2	201449367	201453446	AC080164.1	chr2	201453805	201463014	511	749	489	583
166559	chr12	82730993	82739612	AC083811.1	chr12	82740038	82745541	24	44	17	28.3333
522659	chr4	89410331	89420622	AC083829.1	chr4	88964156	88980452	45	45	13	34.3333
522659	chr4	89410331	89420622	AC083829.1	chr4	89140489	89150231	111	101	38	83.3333
522659	chr4	89410331	89420622	AC083829.1	chr4	89405633	89420884	541	1139	413	697.667
672338	chr7	36118284	36120955	AC083864.4	chr7	36342292	36353377	5	7	20	10.6667
700071	chr7	132945812	132952366	AC083875.1	chr7	132957355	132964693	223	201	99	174.333
701905	chr7	139065368	139075747	AC083883.1	chr7	139077083	139077370	518	578	235	443.667
393663	chr2	208842013	208843327	AC083900.1	chr2	208625317	208628602	80	85	91	85.3333
393663	chr2	208842013	208843327	AC083900.1	chr2	208840703	208841104	795	939	593	775.667
726383	chr8	67024487	67035306	AC084082.3	chr8	67014438	67017807	176	241	100	172.333
726383	chr8	67024487	67035306	AC084082.3	chr8	67332184	67336947	19	29	8	18.6667
750347	chr8	145659910	145665922	AC084125.4	chr8	145674891	145676334	159	134	248	180.333
466658	chr3	101393991	101404832	AC084198.1	chr3	100614024	100621363	14	4	4	7.33333
466658	chr3	101393991	101404832	AC084198.1	chr3	101382774	101388131	161	249	55	155
466658	chr3	101393991	101404832	AC084198.1	chr3	102251135	102255314	14	7	10	10.3333
689166	chr7	95932648	95940705	AC084368.1	chr7	95928160	95944635	482	717	232	477
689166	chr7	95932648	95940705	AC084368.1	chr7	96149765	96162882	9	21	12	14
689166	chr7	95932648	95940705	AC084368.1	chr7	96322506	96324273	33	24	18	25
689166	chr7	95932648	95940705	AC084368.1	chr7	96462605	96468238	10	9	8	9
689166	chr7	95932648	95940705	AC084368.1	chr7	96649926	96653662	16	12	10	12.6667
285412	chr17	31202849	31210495	AC084809.2	chr17	30798226	30809727	8	12	11	10.3333
704040	chr7	146593218	146593816	AC084872.1	chr7	146595122	146601239	293	314	147	251.333
243303	chr15	47534156	47536596	AC084882.1	chr15	47529097	47540429	537	439	335	437
672493	chr7	36680627	36688729	AC087069.1	chr7	36688740	36696508	431	591	250	424
672493	chr7	36680627	36688729	AC087069.1	chr7	37224933	37235480	23	26	24	24.3333
147537	chr12	20125723	20126936	AC087237.1	chr12	19002182	19019561	2	2	4	2.66667
147537	chr12	20125723	20126936	AC087237.1	chr12	19910478	19926024	19	20	20	19.6667
147537	chr12	20125723	20126936	AC087237.1	chr12	20120707	20131467	440	525	332	432.333
147537	chr12	20125723	20126936	AC087237.1	chr12	20352643	20368655	33	25	15	24.3333
147537	chr12	20125723	20126936	AC087237.1	chr12	20512978	20521212	17	18	7	14
296278	chr17	73796527	73818604	AC087289.1	chr17	73666678	73667589	11	10	8	9.66667
296278	chr17	73796527	73818604	AC087289.1	chr17	73819849	73836875	134	171	91	132
243225	chr15	47245893	47254578	AC087433.1	chr15	47255982	47262204	45	35	15	31.6667
280628	chr17	9359412	9365360	AC087501.1	chr17	9369643	9378701	46	58	34	46
253705	chr15	84280779	84287446	AC087738.1	chr15	84277125	84277590	338	432	278	349.333
253705	chr15	84280779	84287446	AC087738.1	chr15	84672369	84685692	15	13	9	12.3333
239229	chr15	33484018	33489091	AC090098.1	chr15	32975980	32987774	18	20	15	17.6667
239229	chr15	33484018	33489091	AC090098.1	chr15	33156265	33161458	15	20	9	14.6667
239229	chr15	33484018	33489091	AC090098.1	chr15	33491032	33494444	798	1528	877	1067.67
715125	chr8	27005062	27005677	AC090150.1	chr8	27006817	27017202	713	448	381	514
721834	chr8	52724434	52732554	AC090186.1	chr8	52722151	52723562	69	98	34	67
721834	chr8	52724434	52732554	AC090186.1	chr8	52914263	52931941	4	8	9	7
303837	chr18	24166518	24173112	AC090206.1	chr18	24173212	24178396	328	224	140	230.667
303837	chr18	24166518	24173112	AC090206.1	chr18	24575577	24583718	8	5	8	7
279311	chr17	3123068	3134647	AC090282.1	chr17	3109107	3117407	54	74	24	50.6667
313771	chr18	55680797	55693307	AC090324.1	chr18	55675934	55693515	398	497	192	362.333
712737	chr8	18666233	18668800	AC090420.1	chr8	17923263	17933965	6	13	8	9
712737	chr8	18666233	18668800	AC090420.1	chr8	18059679	18072905	12	10	4	8.66667
712737	chr8	18666233	18668800	AC090420.1	chr8	18674684	18685938	299	230	100	209.667
745368	chr8	127151267	127154067	AC090573.1	chr8	127154523	127159190	74	92	29	65
285236	chr17	30470057	30470999	AC090616.2	chr17	30466029	30466904	836	967	635	812.667
279109	chr17	2114048	2121936	AC090617.1	chr17	2107095	2107556	253	389	115	252.333
288929	chr17	46371490	46372886	AC090627.1	chr17	46362614	46367918	265	653	310	409.333
288929	chr17	46371490	46372886	AC090627.1	chr17	46668810	46680602	38	64	52	51.3333
441768	chr3	17175390	17191844	AC090644.1	chr3	16639661	16651818	21	19	14	18
441768	chr3	17175390	17191844	AC090644.1	chr3	17199758	17201809	249	303	130	227.333
312165	chr18	50460944	50467526	AC090660.1	chr18	49289866	49309718	4	4	3	3.66667
312165	chr18	50460944	50467526	AC090660.1	chr18	50457758	50476442	121	202	95	139.333
312537	chr18	51611202	51614655	AC090666.1	chr18	51615375	51620737	10	12	5	9
161125	chr12	66251080	66251924	AC090673.1	chr12	65284356	65288343	6	5	6	5.66667
161125	chr12	66251080	66251924	AC090673.1	chr12	65687512	65695803	5	16	7	9.33333
237778	chr15	28018948	28025560	AC090696.2	chr15	28028833	28033319	244	314	168	242
296437	chr17	74543027	74556654	AC090699.1	chr17	74527832	74532819	28	41	18	29
258212	chr15	100287393	100293370	AC090825.2	chr15	100293926	100295205	171	177	143	163.667
440001	chr3	10522297	10523952	AC090841.1	chr3	10507859	10520144	637	608	304	516.333
441041	chr3	14689831	14693040	AC090952.5	chr3	14680504	14695234	810	1057	415	760.667
441041	chr3	14689831	14693040	AC090952.5	chr3	14815769	14827680	67	94	55	72
441041	chr3	14689831	14693040	AC090952.5	chr3	14968210	14969083	108	117	58	94.3333
441154	chr3	15160779	15177920	AC090954.1	chr3	14964906	14968824	15	20	12	15.6667
441154	chr3	15160779	15177920	AC090954.1	chr3	15449848	15462721	7	12	9	9.33333
441154	chr3	15160779	15177920	AC090954.1	chr3	15603497	15613274	13	15	10	12.6667
441077	chr3	14807934	14812919	AC090957.2	chr3	14801856	14807593	251	275	401	309
727486	chr8	70598964	70614892	AC091047.1	chr8	70592087	70597204	282	372	124	259.333
727486	chr8	70598964	70614892	AC091047.1	chr8	70837729	70856950	22	19	7	16
727486	chr8	70598964	70614892	AC091047.1	chr8	70997791	71013808	21	40	9	23.3333
727486	chr8	70598964	70614892	AC091047.1	chr8	71572655	71577932	8	9	6	7.66667
256259	chr15	93959264	93963637	AC091078.1	chr15	93626556	93644371	9	14	25	16
256259	chr15	93959264	93963637	AC091078.1	chr15	93971342	93972806	125	154	117	132
734812	chr8	93647524	93656142	AC091096.1	chr8	93660603	93663651	107	178	70	118.333
289089	chr17	47005121	47031529	AC091133.1	chr17	46992531	46996817	270	316	95	227
279604	chr17	4569753	4594037	AC091153.4	chr17	4561839	4562636	170	237	52	153
284937	chr17	29283181	29285996	AC091177.1	chr17	29280475	29281754	98	109	119	108.667
102620	chr11	1521441	1540827	AC091196.1	chr11	1223607	1232998	70	41	46	52.3333
102620	chr11	1521441	1540827	AC091196.1	chr11	1514200	1515740	281	329	277	295.667
304816	chr18	27057839	27064484	AC091321.1	chr18	26527290	26543939	15	13	5	11
304816	chr18	27057839	27064484	AC091321.1	chr18	27050677	27066715	291	274	116	227
567064	chr5	38814977	38822802	AC091435.2	chr5	38430400	38438312	11	12	10	11
567064	chr5	38814977	38822802	AC091435.2	chr5	38808907	38809379	74	93	46	71
88460	chr10	86622918	86627896	AC091487.1	chr10	86617910	86622222	16	18	7	13.6667
711701	chr8	15379224	15379628	AC091559.1	chr8	15380358	15382917	647	676	484	602.333
711701	chr8	15379224	15379628	AC091559.1	chr8	16644857	16655060	11	6	6	7.66667
666794	chr7	18336829	18339704	AC091697.1	chr7	17332874	17349347	3	3	6	4
666794	chr7	18336829	18339704	AC091697.1	chr7	17727741	17739742	16	14	21	17
666794	chr7	18336829	18339704	AC091697.1	chr7	18108273	18113871	87	64	29	60
666794	chr7	18336829	18339704	AC091697.1	chr7	18345760	18348039	355	469	297	373.667
666794	chr7	18336829	18339704	AC091697.1	chr7	18604035	18612435	30	25	16	23.6667
669124	chr7	25608722	25612226	AC091705.1	chr7	25293290	25313248	43	82	39	54.6667
669124	chr7	25608722	25612226	AC091705.1	chr7	25430460	25447965	82	130	20	77.3333
669124	chr7	25608722	25612226	AC091705.1	chr7	25614177	25614431	523	536	283	447.333
661967	chr7	1119003	1133678	AC091729.8	chr7	1139130	1142253	69	118	242	143
661984	chr7	1197010	1200280	AC091729.9	chr7	1193385	1194266	496	521	434	483.667
700809	chr7	135479401	135491267	AC091736.1	chr7	135495387	135503002	309	346	173	276
700809	chr7	135479401	135491267	AC091736.1	chr7	135693962	135696048	303	333	158	264.667
700809	chr7	135479401	135491267	AC091736.1	chr7	136075117	136085525	16	20	5	13.6667
700809	chr7	135479401	135491267	AC091736.1	chr7	136366997	136379066	13	19	3	11.6667
700809	chr7	135479401	135491267	AC091736.1	chr7	136547550	136558385	10	6	3	6.33333
700785	chr7	135390691	135395993	AC091736.11	chr7	135404263	135406001	79	94	76	83
571745	chr5	54478208	54482382	AC091977.1	chr5	53733181	53734663	7	3	4	4.66667
571745	chr5	54478208	54482382	AC091977.1	chr5	54192760	54212489	11	15	6	10.6667
571745	chr5	54478208	54482382	AC091977.1	chr5	54473684	54487375	226	304	161	230.333
53317	chr1	211373677	211385428	AC092017.1	chr1	211385739	211391727	222	277	96	198.333
689222	chr7	96132429	96133386	AC092031.1	chr7	95534013	95546601	11	14	16	13.6667
689222	chr7	96132429	96133386	AC092031.1	chr7	96133645	96141301	618	792	466	625.333
689222	chr7	96132429	96133386	AC092031.1	chr7	96644984	96651708	22	33	20	25
443863	chr3	23438751	23441692	AC092038.1	chr3	23014380	23023285	19	23	13	18.3333
443863	chr3	23438751	23441692	AC092038.1	chr3	23433214	23444443	380	525	257	387.333
449824	chr3	42466644	42470502	AC092047.1	chr3	41931085	41940204	13	28	11	17.3333
449824	chr3	42466644	42470502	AC092047.1	chr3	42302558	42304705	88	168	70	108.667
449824	chr3	42466644	42470502	AC092047.1	chr3	42475359	42476624	624	759	458	613.667
449822	chr3	42460470	42464729	AC092048.1	chr3	42300919	42304705	77	98	63	79.3333
449822	chr3	42460470	42464729	AC092048.1	chr3	42470503	42476624	302	391	212	301.667
323272	chr19	19548703	19569634	AC092067.1	chr19	19570513	19577023	98	129	96	107.667
330969	chr19	53784306	53793064	AC092070.1	chr19	53796416	53798714	194	195	99	162.667
259210	chr16	2790526	2791718	AC092117.1	chr16	2803685	2812644	363	273	217	284.333
259207	chr16	2757400	2769027	AC092117.2	chr16	2742330	2748022	146	157	194	165.667
278636	chr16	90000222	90008860	AC092143.1	chr16	89994441	89999725	141	118	126	128.333
350521	chr2	62886472	62890963	AC092155.4	chr2	62173819	62182686	9	11	6	8.66667
350521	chr2	62886472	62890963	AC092155.4	chr2	62894014	62903754	376	642	128	382
332179	chr2	686044	694682	AC092159.3	chr2	695823	706156	303	397	292	330.667
662829	chr7	5489147	5531165	AC092171.4	chr7	5471308	5481393	67	105	55	75.6667
6386	chr1	30113931	30119220	AC092265.1	chr1	30123753	30133110	323	142	279	248
324796	chr19	24176984	24192248	AC092279.1	chr19	24174560	24175164	301	364	196	287
327837	chr19	37017641	37022231	AC092295.4	chr19	37010740	37013559	274	319	184	259
327837	chr19	37017641	37022231	AC092295.4	chr19	37708237	37708426	28	21	21	23.3333
327838	chr19	37022232	37029043	AC092295.5	chr19	37013560	37017640	81	80	38	66.3333
327847	chr19	37061433	37072661	AC092295.7	chr19	37058733	37059041	39	41	18	32.6667
278013	chr16	86376427	86380148	AC092327.1	chr16	86546073	86549983	55	49	42	48.6667
324554	chr19	23437350	23451255	AC092329.1	chr19	24093783	24102341	4	17	6	9
278467	chr16	89001969	89011311	AC092384.1	chr16	88088615	88091809	3	4	4	3.66667
278467	chr16	89001969	89011311	AC092384.1	chr16	89015142	89024679	461	537	439	479
278467	chr16	89001969	89011311	AC092384.1	chr16	89213356	89222222	110	55	74	79.6667
278467	chr16	89001969	89011311	AC092384.1	chr16	89630206	89631092	5	8	12	8.33333
496703	chr4	1134385	1146135	AC092535.3	chr4	1147179	1147789	77	95	78	83.3333
510353	chr4	47559161	47563599	AC092597.3	chr4	47554004	47568904	171	222	92	161.667
510353	chr4	47559161	47563599	AC092597.3	chr4	47938255	47945770	7	5	4	5.33333
367049	chr2	124434697	124450442	AC092646.1	chr2	124432789	124434289	169	172	60	133.667
373134	chr2	144410041	144420884	AC092652.1	chr2	144402973	144409908	16	18	6	13.3333
360127	chr2	100718771	100723132	AC092667.2	chr2	100728261	100740797	66	112	168	115.333
351685	chr2	66666185	66670392	AC092669.4	chr2	66664702	66683097	209	591	350	383.333
351685	chr2	66666185	66670392	AC092669.4	chr2	66785694	66796733	60	102	53	71.6667
351685	chr2	66666185	66670392	AC092669.4	chr2	67626070	67633335	14	18	9	13.6667
351685	chr2	66666185	66670392	AC092669.4	chr2	67858976	67870743	10	9	3	7.33333
351685	chr2	66666185	66670392	AC092669.4	chr2	68062339	68073525	15	20	7	14
359653	chr2	98968858	98974970	AC092675.3	chr2	98413372	98423694	26	44	36	35.3333
359653	chr2	98968858	98974970	AC092675.3	chr2	98967280	98978562	361	425	187	324.333
334933	chr2	10729203	10730544	AC092687.5	chr2	10719643	10736754	289	217	169	225
275798	chr16	77743478	77758893	AC092724.1	chr16	77244973	77257212	10	8	16	11.3333
275798	chr16	77743478	77758893	AC092724.1	chr16	77736914	77739669	300	644	196	380
275798	chr16	77743478	77758893	AC092724.1	chr16	77994188	78008236	46	59	30	45
275798	chr16	77743478	77758893	AC092724.1	chr16	78134821	78144840	8	11	8	9
247016	chr15	59507189	59510619	AC092756.1	chr15	59270437	59282933	21	33	15	23
247016	chr15	59507189	59510619	AC092756.1	chr15	59512357	59512680	399	452	306	385.667
246994	chr15	59443065	59446355	AC092757.1	chr15	59256467	59275611	24	40	29	31
246994	chr15	59443065	59446355	AC092757.1	chr15	59793311	59800389	35	39	41	38.3333
56736	chr1	222186067	222186868	AC092765.1	chr1	221717260	221726745	29	16	21	22
56736	chr1	222186067	222186868	AC092765.1	chr1	222190732	222199320	368	235	97	233.333
56736	chr1	222186067	222186868	AC092765.1	chr1	222620401	222637342	15	29	14	19.3333
370824	chr2	137402452	137404553	AC092786.1	chr2	137406493	137406979	706	649	450	601.667
57694	chr1	225596388	225605175	AC092811.1	chr1	224837581	224848313	6	8	5	6.33333
57694	chr1	225596388	225605175	AC092811.1	chr1	225589944	225592332	455	682	204	447
57694	chr1	225596388	225605175	AC092811.1	chr1	225951977	225957248	18	15	15	16
25848	chr1	96351954	96358269	AC092812.1	chr1	96361735	96364721	49	62	18	43
347983	chr2	54765447	54769186	AC092839.3	chr2	54331577	54339450	5	10	9	8
347983	chr2	54765447	54769186	AC092839.3	chr2	54774754	54778585	239	301	177	239
347983	chr2	54765447	54769186	AC092839.3	chr2	55073338	55090410	10	6	5	7
347986	chr2	54772738	54774404	AC092839.4	chr2	54774754	54780973	296	322	180	266
347986	chr2	54772738	54774404	AC092839.4	chr2	55073338	55090410	5	3	3	3.66667
379159	chr2	162774454	162776434	AC092841.1	chr2	162439442	162458478	35	28	18	27
379159	chr2	162774454	162776434	AC092841.1	chr2	162766811	162783327	371	240	205	272
503268	chr4	24419783	24424102	AC092846.1	chr4	23135980	23140544	66	59	37	54
503268	chr4	24419783	24424102	AC092846.1	chr4	23356889	23366010	13	13	6	10.6667
503268	chr4	24419783	24424102	AC092846.1	chr4	23681318	23688613	37	20	24	27
503268	chr4	24419783	24424102	AC092846.1	chr4	24412684	24427540	722	758	295	591.667
469150	chr3	109211192	109216733	AC092905.1	chr3	109194518	109208140	266	136	39	147
480834	chr3	147623803	147637757	AC092925.1	chr3	147639243	147644351	228	183	127	179.333
480894	chr3	147796068	147801751	AC092958.1	chr3	147791224	147805228	189	388	227	268
488729	chr3	172028675	172038648	AC092964.1	chr3	172014327	172019217	287	371	169	275.667
475374	chr3	130087764	130088332	AC093004.1	chr3	130086451	130089409	920	794	378	697.333
178711	chr12	125737810	125747583	AC093028.1	chr12	125748955	125750459	259	346	199	268
348032	chr2	54888688	54892284	AC093110.3	chr2	54334493	54339450	61	45	18	41.3333
348032	chr2	54888688	54892284	AC093110.3	chr2	54756691	54765446	106	86	75	89
348032	chr2	54888688	54892284	AC093110.3	chr2	54882166	54888026	1041	930	588	853
357294	chr2	85520234	85532793	AC093162.1	chr2	85133400	85152724	12	15	11	12.6667
357294	chr2	85520234	85532793	AC093162.1	chr2	85280999	85300451	14	17	11	14
357294	chr2	85520234	85532793	AC093162.1	chr2	85541865	85545274	57	83	61	67
400582	chr2	230989680	230999008	AC093171.1	chr2	231008678	231009701	284	396	159	279.667
400582	chr2	230989680	230999008	AC093171.1	chr2	231441793	231448691	15	22	10	15.6667
593250	chr5	122111880	122113314	AC093267.1	chr5	122103672	122117254	985	463	539	662.333
593250	chr5	122111880	122113314	AC093267.1	chr5	122765012	122767115	14	13	13	13.3333
606980	chr5	167292237	167300942	AC093304.1	chr5	167305328	167306177	238	281	180	233
584199	chr5	93913103	93917429	AC093311.1	chr5	93422869	93431374	9	5	5	6.33333
584199	chr5	93913103	93917429	AC093311.1	chr5	93902963	93912720	235	170	121	175.333
332443	chr2	1822020	1835491	AC093390.1	chr2	1814418	1821817	219	265	209	231
370607	chr2	136741463	136749415	AC093391.2	chr2	136751533	136754653	62	89	43	64.6667
370607	chr2	136741463	136749415	AC093391.2	chr2	136867487	136879429	24	16	17	19
440914	chr3	14185108	14187206	AC093495.4	chr3	14184209	14184377	429	427	234	363.333
440914	chr3	14185108	14187206	AC093495.4	chr3	14689577	14695234	12	5	3	6.66667
582923	chr5	89769063	89774911	AC093510.2	chr5	89779895	89781985	330	349	211	296.667
582923	chr5	89769063	89774911	AC093510.2	chr5	90072732	90082876	23	18	14	18.3333
260411	chr16	7939645	7955930	AC093515.1	chr16	7956364	7956725	58	76	27	53.6667
24976	chr1	93446633	93461668	AC093577.1	chr1	93464463	93465960	373	554	213	380
25013	chr1	93566378	93572383	AC093577.4	chr1	93552569	93558198	81	124	55	86.6667
403222	chr2	241949478	241961496	AC093585.6	chr2	241967796	241981793	439	492	232	387.667
440785	chr3	13687304	13698891	AC093611.1	chr3	13682949	13685814	86	95	91	90.6667
440785	chr3	13687304	13698891	AC093611.1	chr3	13918274	13919093	9	19	16	14.6667
440785	chr3	13687304	13698891	AC093611.1	chr3	14152756	14159507	5	11	12	9.33333
662823	chr7	5441213	5461830	AC093620.5	chr7	5470760	5471307	123	166	139	142.667
662823	chr7	5441213	5461830	AC093620.5	chr7	5733204	5735969	21	40	22	27.6667
527860	chr4	105411790	105414767	AC093628.1	chr4	105409627	105419716	389	368	307	354.667
527860	chr4	105411790	105414767	AC093628.1	chr4	105664845	105670857	11	13	11	11.6667
527860	chr4	105411790	105414767	AC093628.1	chr4	105754769	105765674	8	8	12	9.33333
528518	chr4	107332845	107343411	AC093680.1	chr4	107348141	107351759	89	118	80	95.6667
340046	chr2	28533312	28534163	AC093690.1	chr2	28529263	28531234	295	150	318	254.333
681097	chr7	68525974	68529366	AC093693.1	chr7	68519789	68525246	192	399	352	314.333
545554	chr4	159919519	159928740	AC093700.1	chr4	159932015	159932250	144	191	100	145
706203	chr7	154718902	154726320	AC093726.6	chr7	154713714	154717565	328	441	190	319.667
706203	chr7	154718902	154726320	AC093726.6	chr7	154981659	154986671	16	20	15	17
706203	chr7	154718902	154726320	AC093726.6	chr7	155554071	155570564	10	7	5	7.33333
345607	chr2	47263467	47268906	AC093732.1	chr2	46869419	46876723	5	6	4	5
345607	chr2	47263467	47268906	AC093732.1	chr2	47261978	47281046	222	285	266	257.667
345607	chr2	47263467	47268906	AC093732.1	chr2	47389788	47399730	49	52	51	50.6667
662035	chr7	1576433	1606883	AC093734.14	chr7	1261811	1267807	16	10	18	14.6667
662035	chr7	1576433	1606883	AC093734.14	chr7	1614363	1614998	51	43	50	48
539110	chr4	139725605	139740674	AC093766.1	chr4	138953302	138969641	10	14	3	9
539110	chr4	139725605	139740674	AC093766.1	chr4	139723722	139724501	201	273	94	189.333
689770	chr7	98027578	98031224	AC093799.1	chr7	98021871	98027061	187	178	110	158.333
402976	chr2	240671838	240684830	AC093802.1	chr2	240688271	240689166	224	220	169	204.333
545072	chr4	158506469	158509536	AC093817.1	chr4	158510854	158514209	35	34	23	30.6667
550952	chr4	176663921	176671121	AC093819.1	chr4	176672049	176677121	176	188	55	139.667
395313	chr2	213625136	213630979	AC093865.1	chr2	213635245	213640014	228	260	176	221.333
395313	chr2	213625136	213630979	AC093865.1	chr2	214022603	214026297	35	50	20	35
519280	chr4	79107742	79110300	AC093897.1	chr4	78598396	78609156	5	6	7	6
519280	chr4	79107742	79110300	AC093897.1	chr4	79101967	79113304	303	573	317	397.667
519280	chr4	79107742	79110300	AC093897.1	chr4	80446800	80451901	12	5	7	8
19847	chr1	77854739	77859422	AC095030.1	chr1	77851305	77863244	584	793	334	570.333
513708	chr4	61524272	61536848	AC095061.1	chr4	61537368	61546140	112	194	39	115
373072	chr2	144232410	144239878	AC096558.1	chr2	144230091	144231440	310	367	133	270
377575	chr2	157786571	157789208	AC096589.1	chr2	156703728	156712393	8	8	6	7.33333
377575	chr2	157786571	157789208	AC096589.1	chr2	157780267	157790160	224	251	185	220
50334	chr1	200111191	200115077	AC096633.1	chr1	199649122	199653639	17	16	23	18.6667
50334	chr1	200111191	200115077	AC096633.1	chr1	200124157	200130260	92	103	130	108.333
50334	chr1	200111191	200115077	AC096633.1	chr1	200458109	200469267	34	38	16	29.3333
55934	chr1	219561338	219575438	AC096642.1	chr1	219559014	219560903	188	274	86	182.667
55934	chr1	219561338	219575438	AC096642.1	chr1	219714298	219723193	37	28	17	27.3333
55934	chr1	219561338	219575438	AC096642.1	chr1	219832648	219841565	38	51	24	37.6667
56017	chr1	219834718	219836813	AC096643.1	chr1	218847236	218858694	18	8	10	12
56017	chr1	219834718	219836813	AC096643.1	chr1	219236621	219251878	25	22	15	20.6667
56017	chr1	219834718	219836813	AC096643.1	chr1	219380325	219390436	100	51	23	58
56017	chr1	219834718	219836813	AC096643.1	chr1	219578596	219584976	29	78	19	42
56017	chr1	219834718	219836813	AC096643.1	chr1	219837930	219841565	722	746	361	609.667
51294	chr1	203964633	203970158	AC096645.1	chr1	203950830	203961979	315	421	194	310
383373	chr2	176193018	176199329	AC096649.1	chr2	176191525	176204912	619	752	281	550.667
383373	chr2	176193018	176199329	AC096649.1	chr2	176939118	176955984	28	41	13	27.3333
350835	chr2	63919848	63925484	AC096664.1	chr2	62686687	62701029	4	4	3	3.66667
350835	chr2	63919848	63925484	AC096664.1	chr2	63014802	63026228	10	4	11	8.33333
350835	chr2	63919848	63925484	AC096664.1	chr2	63909821	63916529	196	178	128	167.333
350835	chr2	63919848	63925484	AC096664.1	chr2	64089509	64100306	180	118	69	122.333
386396	chr2	185464323	185473477	AC096667.1	chr2	185474929	185481962	441	260	203	301.333
363330	chr2	111872736	111883621	AC096670.3	chr2	111573263	111583733	109	94	46	83
363330	chr2	111872736	111883621	AC096670.3	chr2	111871928	111886600	561	437	237	411.667
527518	chr4	104334637	104346718	AC096742.1	chr4	104330141	104333041	352	402	157	303.667
499451	chr4	12795948	12803998	AC096750.1	chr4	12804456	12807741	88	201	59	116
457094	chr3	68678183	68687054	AC096922.1	chr3	68690230	68697551	146	277	128	183.667
457801	chr3	70926100	70934093	AC096971.1	chr3	70925240	70925618	305	356	260	307
452389	chr3	53241813	53245478	AC097015.1	chr3	53239383	53241366	292	370	133	265
445710	chr3	29049420	29053742	AC097361.1	chr3	29055408	29059116	271	251	112	211.333
541405	chr4	147043195	147043441	AC097372.1	chr4	146548393	146558981	11	8	9	9.33333
541405	chr4	147043195	147043441	AC097372.1	chr4	146851292	146859716	19	24	25	22.6667
541405	chr4	147043195	147043441	AC097372.1	chr4	147029877	147045186	232	1166	635	677.667
504236	chr4	27620878	27639303	AC097380.1	chr4	27618127	27618440	73	97	48	72.6667
498125	chr4	7939815	7944483	AC097381.1	chr4	7947463	7947763	220	257	241	239.333
543187	chr4	152482037	152487206	AC097455.1	chr4	152472315	152479783	386	338	122	282
398350	chr2	223777367	223787348	AC097461.4	chr2	223169198	223176104	9	14	10	11
398350	chr2	223777367	223787348	AC097461.4	chr2	223553319	223569521	111	118	60	96.3333
544352	chr4	156273862	156277968	AC097467.2	chr4	155476953	155483818	21	14	7	14
544352	chr4	156273862	156277968	AC097467.2	chr4	155726698	155734924	25	29	16	23.3333
544352	chr4	156273862	156277968	AC097467.2	chr4	155906883	155908886	22	34	12	22.6667
544352	chr4	156273862	156277968	AC097467.2	chr4	156266289	156271319	184	274	185	214.333
544352	chr4	156273862	156277968	AC097467.2	chr4	156717274	156725727	16	20	7	14.3333
352440	chr2	69050828	69060264	AC097495.2	chr2	68695688	68701343	22	31	39	30.6667
352440	chr2	69050828	69060264	AC097495.2	chr2	69061155	69061460	613	860	410	627.667
550110	chr4	174189057	174189493	AC097534.1	chr4	173797007	173812561	6	11	4	7
550110	chr4	174189057	174189493	AC097534.1	chr4	173938624	173958267	64	48	61	57.6667
550110	chr4	174189057	174189493	AC097534.1	chr4	174181415	174196639	424	456	209	363
446774	chr3	32298463	32304453	AC097639.1	chr3	32307736	32314419	182	210	85	159
388754	chr2	192782923	192787339	AC098617.1	chr2	192768391	192778520	36	98	19	51
388741	chr2	192705523	192718847	AC098617.2	chr2	192416521	192426285	38	53	16	35.6667
388741	chr2	192705523	192718847	AC098617.2	chr2	192721161	192726826	293	528	142	321
388741	chr2	192705523	192718847	AC098617.2	chr2	193022372	193029540	60	45	21	42
450502	chr3	44823334	44834832	AC098649.1	chr3	44350622	44364622	4	6	5	5
445857	chr3	29407562	29412112	AC098650.1	chr3	29413584	29421600	277	152	154	194.333
507595	chr4	38237905	38244524	AC098680.1	chr4	38252115	38259473	226	308	126	220
507595	chr4	38237905	38244524	AC098680.1	chr4	38515173	38531000	27	12	12	17
507595	chr4	38237905	38244524	AC098680.1	chr4	38672212	38684666	24	18	14	18.6667
24534	chr1	91851952	91860609	AC098691.1	chr1	91187679	91188292	9	9	4	7.33333
24534	chr1	91851952	91860609	AC098691.1	chr1	91845151	91849670	236	291	98	208.333
396529	chr2	217344416	217355616	AC098820.4	chr2	217342467	217343802	18	26	16	20
499727	chr4	13656172	13660692	AC098830.1	chr4	13650241	13652483	22	26	29	25.6667
314281	chr18	57412470	57418000	AC098847.1	chr18	57418401	57419008	140	149	89	126
508169	chr4	40462512	40474955	AC098869.1	chr4	40477753	40478016	265	320	151	245.333
388725	chr2	192653057	192660372	AC098872.3	chr2	192416521	192423069	19	25	17	20.3333
388725	chr2	192653057	192660372	AC098872.3	chr2	192663020	192666109	104	107	49	86.6667
543547	chr4	153818551	153824482	AC099339.1	chr4	153813657	153815435	405	514	186	368.333
543547	chr4	153818551	153824482	AC099339.1	chr4	154221794	154231542	13	18	6	12.3333
543547	chr4	153818551	153824482	AC099339.1	chr4	154497993	154517362	8	10	6	8
261248	chr16	11578222	11592606	AC099489.1	chr16	11563396	11569219	64	65	48	59
277230	chr16	82868141	82877186	AC099506.1	chr16	82865930	82866322	225	284	173	227.333
445202	chr3	27397888	27406909	AC099535.1	chr3	27407980	27408625	220	289	143	217.333
445202	chr3	27397888	27406909	AC099535.1	chr3	27710346	27721880	30	34	12	25.3333
450707	chr3	45632014	45645644	AC099539.1	chr3	45076374	45085415	17	12	16	15
450707	chr3	45632014	45645644	AC099539.1	chr3	45649911	45665906	404	193	254	283.667
450707	chr3	45632014	45645644	AC099539.1	chr3	46111072	46120631	6	8	5	6.33333
450707	chr3	45632014	45645644	AC099539.1	chr3	46405158	46424882	8	5	6	6.33333
446530	chr3	31435762	31437655	AC099540.1	chr3	30831032	30839271	17	23	11	17
446530	chr3	31435762	31437655	AC099540.1	chr3	31428085	31433009	295	377	413	361.667
455442	chr3	63318853	63324204	AC099545.1	chr3	63327080	63335279	301	379	138	272.667
455442	chr3	63318853	63324204	AC099545.1	chr3	63799448	63804233	59	48	33	46.6667
706283	chr7	154986672	154991769	AC099552.4	chr7	154984226	154985167	108	146	116	123.333
63180	chr1	244744391	244757248	AC099757.1	chr1	244762038	244763461	589	837	239	555
63180	chr1	244744391	244757248	AC099757.1	chr1	245195653	245206206	29	29	14	24
313531	chr18	54813047	54831932	AC100775.1	chr18	54812549	54812947	168	184	69	140.333
297078	chr17	77782841	77807007	AC100791.2	chr17	77772911	77773716	237	290	206	244.333
297078	chr17	77782841	77807007	AC100791.2	chr17	77963892	77964519	47	75	46	56
713153	chr8	19931874	19944876	AC100802.3	chr8	19243432	19245758	9	23	10	14
749919	chr8	142516976	142519160	AC100803.1	chr8	142506248	142511549	77	96	72	81.6667
723044	chr8	56588559	56591225	AC100817.1	chr8	55926181	55934249	7	11	5	7.66667
723044	chr8	56588559	56591225	AC100817.1	chr8	56580974	56581710	323	298	272	297.667
291938	chr17	57066082	57069739	AC100832.1	chr17	57060361	57062876	238	432	220	296.667
290175	chr17	51061277	51064056	AC102948.1	chr17	51053627	51070196	282	281	202	255
358796	chr2	95709112	95720490	AC103563.9	chr2	95705524	95707509	348	353	345	348.667
444689	chr3	25911297	25919877	AC103588.1	chr3	25685728	25688971	22	38	17	25.6667
444689	chr3	25911297	25919877	AC103588.1	chr3	25932449	25933961	76	89	49	71.3333
720594	chr8	48792847	48810864	AC103686.1	chr8	48788162	48791900	416	754	129	433
103314	chr11	4729406	4735188	AC103710.1	chr11	4723706	4725263	405	473	233	370.333
106788	chr11	16144657	16146562	AC103794.1	chr11	16139751	16151340	494	548	335	459
108823	chr11	22634465	22649497	AC103801.2	chr11	22651345	22655001	91	110	36	79
732162	chr8	85207952	85213374	AC103816.1	chr8	85203333	85206742	111	138	54	101
116607	chr11	48028349	48056146	AC103828.1	chr11	48058970	48068998	202	336	79	205.667
742170	chr8	117142014	117149562	AC103863.1	chr8	117135908	117151753	486	654	174	438
742170	chr8	117142014	117149562	AC103863.1	chr8	117452594	117455781	25	25	16	22
256406	chr15	94438428	94443402	AC103996.1	chr15	94432952	94436339	383	435	160	326
728184	chr8	72743513	72744958	AC104012.1	chr8	71576137	71587682	27	17	14	19.3333
728184	chr8	72743513	72744958	AC104012.1	chr8	71956444	71963507	2	12	6	6.66667
728184	chr8	72743513	72744958	AC104012.1	chr8	72748792	72750442	571	628	303	500.667
728184	chr8	72743513	72744958	AC104012.1	chr8	72882609	72902131	102	131	94	109
728184	chr8	72743513	72744958	AC104012.1	chr8	73063942	73072572	47	115	46	69.3333
728184	chr8	72743513	72744958	AC104012.1	chr8	73195744	73204064	21	17	8	15.3333
282710	chr17	16890665	16896704	AC104024.2	chr17	16435820	16448378	10	6	7	7.66667
282710	chr17	16890665	16896704	AC104024.2	chr17	16873547	16884108	46	62	36	48
385186	chr2	181844443	181846639	AC104076.3	chr2	180851705	180862526	16	21	17	18
385186	chr2	181844443	181846639	AC104076.3	chr2	180991774	180999607	43	40	64	49
385186	chr2	181844443	181846639	AC104076.3	chr2	181396979	181404563	39	91	34	54.6667
385186	chr2	181844443	181846639	AC104076.3	chr2	181851475	181856265	393	475	189	352.333
385186	chr2	181844443	181846639	AC104076.3	chr2	182940578	182946637	15	6	9	10
573565	chr5	60211231	60220325	AC104113.3	chr5	59975982	59984047	20	41	16	25.6667
573565	chr5	60211231	60220325	AC104113.3	chr5	60220425	60221072	193	292	112	199
573565	chr5	60211231	60220325	AC104113.3	chr5	61234092	61239645	6	9	5	6.66667
706483	chr7	155663991	155677017	AC104133.1	chr7	155677885	155678774	80	61	77	72.6667
358108	chr2	88836095	88845138	AC104134.2	chr2	88482110	88500277	17	19	11	15.6667
22313	chr1	85258626	85259072	AC104169.1	chr1	84379656	84394149	11	11	4	8.66667
22313	chr1	85258626	85259072	AC104169.1	chr1	85249884	85261989	375	615	248	412.667
22313	chr1	85258626	85259072	AC104169.1	chr1	85701373	85720910	15	12	6	11
744023	chr8	122648732	122658380	AC104233.1	chr8	121977932	121994085	9	14	6	9.66667
744023	chr8	122648732	122658380	AC104233.1	chr8	122280933	122284925	23	14	23	20
744023	chr8	122648732	122658380	AC104233.1	chr8	122644083	122661555	219	108	170	165.667
744023	chr8	122648732	122658380	AC104233.1	chr8	122833898	122852207	15	35	11	20.3333
255894	chr15	92514852	92521622	AC104236.1	chr15	92239019	92254428	5	6	7	6
255894	chr15	92514852	92521622	AC104236.1	chr15	92522399	92528077	208	393	147	249.333
450978	chr3	46615946	46618741	AC104304.1	chr3	45822826	45831640	8	7	14	9.66667
450978	chr3	46615946	46618741	AC104304.1	chr3	46607326	46611550	181	220	132	177.667
734655	chr8	93179646	93180246	AC104339.1	chr8	93185666	93188052	163	78	38	93
103466	chr11	5225324	5241469	AC104389.16	chr11	5217158	5218974	132	182	45	119.667
103466	chr11	5225324	5241469	AC104389.16	chr11	5398330	5407714	5	10	8	7.66667
369541	chr2	133277794	133288326	AC104405.1	chr2	133269016	133275457	194	373	146	237.667
369541	chr2	133277794	133288326	AC104405.1	chr2	133917390	133927952	12	9	13	11.3333
750005	chr8	143021958	143030727	AC104417.1	chr8	143032092	143033360	575	603	442	540
450014	chr3	43250282	43252715	AC104434.1	chr3	43008739	43010740	30	45	20	31.6667
450014	chr3	43250282	43252715	AC104434.1	chr3	43245388	43246365	577	736	464	592.333
450014	chr3	43250282	43252715	AC104434.1	chr3	43545012	43549719	46	83	44	57.6667
27352	chr1	100838675	100845342	AC104457.1	chr1	100845608	100847052	58	84	30	57.3333
483367	chr3	155459208	155463682	AC104472.1	chr3	154261637	154272148	5	6	4	5
483367	chr3	155459208	155463682	AC104472.1	chr3	155076605	155084972	32	20	13	21.6667
483367	chr3	155459208	155463682	AC104472.1	chr3	155453754	155470079	314	401	341	352
336695	chr2	16702524	16708458	AC104623.2	chr2	15774555	15783600	38	53	19	36.6667
336695	chr2	16702524	16708458	AC104623.2	chr2	16091527	16093701	25	19	18	20.6667
336695	chr2	16702524	16708458	AC104623.2	chr2	16700363	16715304	630	782	442	618
336695	chr2	16702524	16708458	AC104623.2	chr2	16932812	16941043	81	107	60	82.6667
361637	chr2	105717464	105731002	AC104655.2	chr2	105732500	105732703	305	382	218	301.667
361637	chr2	105717464	105731002	AC104655.2	chr2	105847909	105850819	119	163	79	120.333
402498	chr2	238498712	238509861	AC104667.3	chr2	238492805	238512274	109	115	272	165.333
339308	chr2	25639818	25653459	AC104699.1	chr2	25633899	25637987	309	368	167	281.333
348062	chr2	54971580	54977395	AC104781.1	chr2	54718148	54732863	22	18	12	17.3333
334824	chr2	10223532	10224297	AC104794.4	chr2	9940869	9951633	31	39	50	40
334824	chr2	10223532	10224297	AC104794.4	chr2	10575318	10585659	127	126	47	100
334824	chr2	10223532	10224297	AC104794.4	chr2	10802404	10821253	56	24	28	36
398750	chr2	225102992	225109926	AC104802.1	chr2	225098795	225099831	237	317	124	226
403204	chr2	241841318	241867093	AC104809.3	chr2	241868587	241870565	475	538	401	471.333
403217	chr2	241897239	241906964	AC104809.4	chr2	241894323	241894884	89	81	109	93
20214	chr1	79152520	79154652	AC104837.1	chr1	78607818	78610000	30	31	24	28.3333
20214	chr1	79152520	79154652	AC104837.1	chr1	79147051	79159356	382	223	219	274.667
20214	chr1	79152520	79154652	AC104837.1	chr1	79654184	79661741	8	6	6	6.66667
116513	chr11	47598873	47600306	AC104942.1	chr11	47594561	47605995	465	448	642	518.333
251518	chr15	75969902	75982214	AC105020.1	chr15	76210339	76215665	6	9	6	7
357407	chr2	86038814	86043064	AC105053.3	chr2	86028953	86031589	269	311	311	297
357407	chr2	86038814	86043064	AC105053.3	chr2	86307338	86309564	158	161	178	165.667
313918	chr18	56133335	56134967	AC105105.1	chr18	55835110	55842196	30	28	24	27.3333
313918	chr18	56133335	56134967	AC105105.1	chr18	56136236	56140865	495	536	386	472.333
313918	chr18	56133335	56134967	AC105105.1	chr18	56731227	56740209	18	11	18	15.6667
248735	chr15	65667181	65670844	AC105129.1	chr15	65650002	65661148	437	477	592	502
248735	chr15	65667181	65670844	AC105129.1	chr15	66381935	66395580	15	5	9	9.66667
304733	chr18	26776373	26778544	AC105245.1	chr18	26772775	26774159	40	51	25	38.6667
550092	chr4	174098090	174109628	AC105285.1	chr4	173704417	173710468	6	10	2	6
550092	chr4	174098090	174109628	AC105285.1	chr4	173938624	173943479	56	57	16	43
550092	chr4	174098090	174109628	AC105285.1	chr4	174094392	174095437	466	641	197	434.667
550092	chr4	174098090	174109628	AC105285.1	chr4	175190238	175208616	5	6	4	5
545658	chr4	160214977	160218478	AC105316.1	chr4	160210017	160212922	345	519	279	381
374895	chr2	149637499	149652244	AC105402.4	chr2	149657894	149658134	204	229	130	187.667
374895	chr2	149637499	149652244	AC105402.4	chr2	150160564	150165294	10	6	4	6.66667
401011	chr2	232861098	232882131	AC105461.1	chr2	232855342	232859104	321	444	91	285.333
402342	chr2	237963367	237973252	AC105760.3	chr2	237256822	237272999	49	61	70	60
402342	chr2	237963367	237973252	AC105760.3	chr2	237420945	237425836	105	89	59	84.3333
402342	chr2	237963367	237973252	AC105760.3	chr2	237962062	237974862	355	360	219	311.333
50055	chr1	199165329	199171424	AC105941.1	chr1	199158506	199161999	380	580	184	381.333
495696	chr3	194812046	194817485	AC106705.2	chr3	194400760	194416531	71	84	40	65
495696	chr3	194812046	194817485	AC106705.2	chr3	194806566	194810155	305	257	269	277
482217	chr3	151979492	151989579	AC106722.1	chr3	151796118	151803570	35	38	14	29
482217	chr3	151979492	151989579	AC106722.1	chr3	151971381	151975956	208	416	226	283.333
482217	chr3	151979492	151989579	AC106722.1	chr3	152161960	152165218	69	70	28	55.6667
577774	chr5	73565188	73569384	AC106732.1	chr5	72878091	72889006	6	4	4	4.66667
273976	chr16	71361756	71371750	AC106736.1	chr16	71377005	71377261	194	227	156	192.333
597771	chr5	136863141	136870748	AC106775.1	chr5	136669033	136680642	13	27	17	19
603662	chr5	156984006	156994058	AC106801.1	chr5	156981351	156981872	87	153	25	88.3333
546200	chr4	161923883	161926537	AC106860.1	chr4	161926932	161935742	53	32	20	35
340491	chr2	30111991	30114675	AC106870.1	chr2	30105861	30119514	375	447	229	350.333
340496	chr2	30121640	30123897	AC106870.2	chr2	30119515	30124864	561	615	401	525.667
695116	chr7	116604326	116608061	AC106873.4	chr7	116608815	116610594	557	757	440	584.667
695116	chr7	116604326	116608061	AC106873.4	chr7	116765596	116766874	83	96	68	82.3333
695116	chr7	116604326	116608061	AC106873.4	chr7	117099200	117112804	5	7	4	5.33333
401269	chr2	233876686	233877947	AC106876.2	chr2	233882279	233885650	559	653	540	584
401269	chr2	233876686	233877947	AC106876.2	chr2	234152063	234162673	25	25	34	28
179701	chr12	129149066	129161674	AC107020.1	chr12	129164450	129167142	207	254	138	199.667
480240	chr3	145779886	145782471	AC107021.1	chr3	145492601	145504791	8	17	7	10.6667
480240	chr3	145779886	145782471	AC107021.1	chr3	145789724	145790768	246	288	201	245
480240	chr3	145779886	145782471	AC107021.1	chr3	145906089	145911413	166	55	128	116.333
480240	chr3	145779886	145782471	AC107021.1	chr3	146905173	146920860	8	4	4	5.33333
510490	chr4	47974062	47978426	AC107068.1	chr4	47962449	47971200	78	242	87	135.667
350298	chr2	62094729	62096825	AC107081.5	chr2	61734060	61751573	22	11	24	19
350298	chr2	62094729	62096825	AC107081.5	chr2	62092775	62104530	336	372	215	307.667
350298	chr2	62094729	62096825	AC107081.5	chr2	62641202	62660069	15	10	6	10.3333
287675	chr17	40543687	40554702	AC107993.1	chr17	40477331	40488066	133	169	122	141.333
278766	chr17	262444	263865	AC108004.3	chr17	290033	293664	88	101	80	89.6667
278766	chr17	262444	263865	AC108004.3	chr17	601985	612288	122	118	67	102.333
251126	chr15	74180278	74184835	AC108137.1	chr15	73574524	73583232	15	16	7	12.6667
251126	chr15	74180278	74184835	AC108137.1	chr15	74185767	74199346	248	278	190	238.667
512044	chr4	56135731	56139818	AC108209.1	chr4	55880284	55887590	14	28	13	18.3333
512044	chr4	56135731	56139818	AC108209.1	chr4	56131564	56141015	272	336	183	263.667
544649	chr4	157215059	157219250	AC108211.1	chr4	156893707	156906880	13	29	13	18.3333
544649	chr4	157215059	157219250	AC108211.1	chr4	157223018	157227694	283	368	118	256.333
544649	chr4	157215059	157219250	AC108211.1	chr4	157969426	157989304	10	8	15	11
544649	chr4	157215059	157219250	AC108211.1	chr4	158135329	158142572	8	13	14	11.6667
102890	chr11	3208601	3219519	AC108448.3	chr11	3226277	3228821	66	51	107	74.6667
363370	chr2	111993002	112000145	AC108463.1	chr2	111557690	111574534	8	8	10	8.66667
363370	chr2	111993002	112000145	AC108463.1	chr2	111988556	112002961	376	209	212	265.667
363370	chr2	111993002	112000145	AC108463.1	chr2	112455640	112468136	7	10	8	8.33333
462089	chr3	84339096	84348796	AC108696.1	chr3	84349649	84353065	206	256	132	198
462089	chr3	84339096	84348796	AC108696.1	chr3	84872417	84884274	2	3	2	2.33333
464946	chr3	96151680	96157352	AC108697.1	chr3	96146339	96148464	106	115	58	93
464867	chr3	95878375	95902979	AC108739.1	chr3	95903387	95907819	97	88	27	70.6667
554364	chr4	187778610	187781422	AC108865.1	chr4	187772910	187784274	150	170	201	173.667
537959	chr4	136291196	136294250	AC108867.1	chr4	136284245	136289404	561	433	405	466.333
537959	chr4	136291196	136294250	AC108867.1	chr4	136724717	136742974	5	6	4	5
102897	chr11	3245576	3248332	AC109309.4	chr11	2558431	2568001	9	8	7	8
102897	chr11	3245576	3248332	AC109309.4	chr11	3250248	3257566	339	308	425	357.333
102897	chr11	3245576	3248332	AC109309.4	chr11	3653200	3658122	8	3	9	6.66667
311655	chr18	48917605	48919292	AC109315.1	chr18	48923442	48926960	31	50	31	37.3333
287833	chr17	41369970	41383064	AC109326.1	chr17	41367709	41368355	250	286	145	227
504897	chr4	29751237	29752632	AC109351.1	chr4	29738273	29751042	192	253	88	177.667
533933	chr4	123925124	123929327	AC109357.1	chr4	123929820	123935202	27	45	11	27.6667
573410	chr5	59724641	59730170	AC109486.1	chr5	59112566	59118933	26	27	12	21.6667
573410	chr5	59724641	59730170	AC109486.1	chr5	59733050	59738706	550	791	234	525
580803	chr5	83267748	83271718	AC109496.1	chr5	83272168	83274518	193	248	135	192
580803	chr5	83267748	83271718	AC109496.1	chr5	84345715	84357402	5	11	3	6.33333
445563	chr3	28614815	28621005	AC109586.1	chr3	28607340	28624455	451	294	266	337
828773	chrX	149654590	149661925	AC109994.1	chrX	149119484	149134828	17	35	22	24.6667
828773	chrX	149654590	149661925	AC109994.1	chrX	149666109	149669459	184	221	92	165.667
297372	chr17	79371698	79373802	AC110285.1	chr17	79364206	79368644	304	344	317	321.667
511666	chr4	54965701	54970271	AC110298.1	chr4	53715644	53723977	10	7	11	9.33333
511666	chr4	54965701	54970271	AC110298.1	chr4	54234009	54247102	13	14	13	13.3333
511666	chr4	54965701	54970271	AC110298.1	chr4	54572167	54572756	17	17	15	16.3333
511666	chr4	54965701	54970271	AC110298.1	chr4	54781359	54786184	83	94	70	82.3333
511666	chr4	54965701	54970271	AC110298.1	chr4	54952362	54960667	291	667	389	449
465380	chr3	97540233	97541685	AC110491.1	chr3	97537123	97544982	496	427	373	432
465380	chr3	97540233	97541685	AC110491.1	chr3	98043889	98060440	9	10	9	9.33333
465380	chr3	97540233	97541685	AC110491.1	chr3	98291608	98303401	15	11	9	11.6667
512245	chr4	56793047	56801123	AC110611.1	chr4	56787431	56792886	258	353	94	235
512245	chr4	56793047	56801123	AC110611.1	chr4	57160072	57168391	29	17	13	19.6667
364136	chr2	114746134	114749226	AC110769.1	chr2	114744367	114746119	862	1088	726	892
364136	chr2	114746134	114749226	AC110769.1	chr2	115294599	115300164	19	21	10	16.6667
662075	chr7	1881075	1888085	AC110781.5	chr7	1890644	1902380	323	521	295	379.667
542917	chr4	151559524	151562309	AC110813.1	chr4	151211772	151217999	15	22	6	14.3333
542917	chr4	151559524	151562309	AC110813.1	chr4	151563504	151564996	286	294	96	225.333
296612	chr17	75437247	75443481	AC111170.2	chr17	75450484	75453439	587	535	438	520
296612	chr17	75437247	75443481	AC111170.2	chr17	76007711	76015679	23	27	22	24
296608	chr17	75420227	75431898	AC111170.3	chr17	76000788	76016516	4	10	11	8.33333
571624	chr5	54146426	54152522	AC112198.1	chr5	53595279	53613015	16	11	16	14.3333
571624	chr5	54146426	54152522	AC112198.1	chr5	53818071	53834165	54	73	42	56.3333
458242	chr3	72310003	72312584	AC112219.1	chr3	72011343	72016050	87	92	51	76.6667
458242	chr3	72310003	72312584	AC112219.1	chr3	72307422	72315615	844	996	603	814.333
458242	chr3	72310003	72312584	AC112219.1	chr3	72868267	72871088	58	71	41	56.6667
518713	chr4	77413695	77421053	AC112249.1	chr4	77410831	77412579	596	765	347	569.333
518713	chr4	77413695	77421053	AC112249.1	chr4	77668050	77681617	45	74	54	57.6667
518713	chr4	77413695	77421053	AC112249.1	chr4	77941772	77957542	13	14	15	14
518713	chr4	77413695	77421053	AC112249.1	chr4	78125674	78135751	19	17	15	17
518713	chr4	77413695	77421053	AC112249.1	chr4	78266890	78278995	11	11	11	11
484822	chr3	159941781	159946589	AC112641.1	chr3	159595289	159606385	26	18	15	19.6667
484822	chr3	159941781	159946589	AC112641.1	chr3	159936929	159938824	617	780	334	577
256227	chr15	93827543	93831528	AC112693.1	chr15	93831954	93841381	71	117	126	104.667
402407	chr2	238165570	238166755	AC112715.2	chr2	238158032	238163112	628	773	538	646.333
402461	chr2	238332414	238337544	AC112721.1	chr2	238074069	238088757	53	77	45	58.3333
402461	chr2	238332414	238337544	AC112721.1	chr2	238346756	238352700	338	348	205	297
792153	chrX	25224260	25224756	AC112778.1	chrX	25215248	25230177	133	122	62	105.667
719735	chr8	42946616	42950941	AC113191.1	chr8	42952052	42960535	943	569	505	672.333
719735	chr8	42946616	42950941	AC113191.1	chr8	43294715	43303396	21	56	45	40.6667
565619	chr5	34524205	34527732	AC114302.1	chr5	33446114	33465465	5	5	7	5.66667
565619	chr5	34524205	34527732	AC114302.1	chr5	34523009	34533227	407	542	338	429
565619	chr5	34524205	34527732	AC114302.1	chr5	34664570	34680388	41	47	31	39.6667
565619	chr5	34524205	34527732	AC114302.1	chr5	34893786	34907574	41	34	27	34
29638	chr1	107988292	107992191	AC114491.1	chr1	107599360	107611366	4	8	6	6
29638	chr1	107988292	107992191	AC114491.1	chr1	107987092	107997464	400	432	91	307.667
29638	chr1	107988292	107992191	AC114491.1	chr1	108291823	108295881	41	36	25	34
29638	chr1	107988292	107992191	AC114491.1	chr1	108667863	108684725	7	7	5	6.33333
29664	chr1	108107960	108117229	AC114491.2	chr1	108101949	108105522	351	435	169	318.333
54405	chr1	215061912	215066242	AC114496.1	chr1	215056369	215058733	80	97	40	72.3333
239795	chr15	35268876	35270916	AC114546.1	chr15	34512804	34516712	4	9	9	7.33333
403356	chr2	242662180	242678739	AC114730.11	chr2	242679671	242684947	207	261	156	208
403369	chr2	242751360	242773821	AC114730.3	chr2	242774857	242775643	228	310	100	212.667
403367	chr2	242732593	242750635	AC114730.5	chr2	242773822	242774856	98	139	100	112.333
403360	chr2	242687424	242697786	AC114730.7	chr2	242679671	242684947	274	327	211	270.667
352615	chr2	69681751	69695641	AC114772.1	chr2	69700707	69701094	506	610	188	434.667
402812	chr2	239893547	239896559	AC114788.1	chr2	239251097	239264402	11	6	12	9.66667
402812	chr2	239893547	239896559	AC114788.1	chr2	239897341	239901242	433	503	364	433.333
553156	chr4	183741759	183750195	AC114798.1	chr4	183393661	183407940	7	10	8	8.33333
553156	chr4	183741759	183750195	AC114798.1	chr4	183756002	183765171	82	151	86	106.333
553156	chr4	183741759	183750195	AC114798.1	chr4	184169834	184177420	8	8	9	8.33333
397265	chr2	220160298	220164682	AC114803.3	chr2	219908350	219923255	21	18	40	26.3333
332263	chr2	1060315	1064661	AC114808.3	chr2	1058457	1066416	546	606	360	504
445016	chr3	26792275	26802542	AC114877.1	chr3	26804274	26805716	359	387	226	324
445016	chr3	26792275	26802542	AC114877.1	chr3	28116055	28129904	2	5	2	3
568551	chr5	43185152	43196278	AC114947.1	chr5	43180409	43196768	85	118	35	79.3333
7424	chr1	34640946	34643851	AC115286.1	chr1	34636903	34640428	360	538	325	407.667
448767	chr3	38944444	38951566	AC116038.1	chr3	38940475	38942365	124	172	53	116.333
448724	chr3	38841385	38841899	AC116038.2	chr3	38842218	38848910	1099	1224	693	1005.33
735728	chr8	96689854	96691658	AC116154.1	chr8	96684256	96694707	44	51	39	44.6667
577435	chr5	72449259	72453718	AC116345.1	chr5	72455865	72456323	23	41	20	28
596348	chr5	131758776	131769186	AC116366.5	chr5	131778587	131781694	184	251	179	204.667
596348	chr5	131758776	131769186	AC116366.5	chr5	132051271	132063831	5	8	8	7
596357	chr5	131802698	131812303	AC116366.6	chr5	131814628	131819987	327	411	316	351.333
107092	chr11	17091057	17100015	AC116533.1	chr11	16809899	16822315	38	42	34	38
107092	chr11	17091057	17100015	AC116533.1	chr11	17109247	17115460	166	248	77	163.667
107092	chr11	17091057	17100015	AC116533.1	chr11	17529854	17539687	12	15	16	14.3333
267020	chr16	35115511	35139004	AC116553.1	chr16	35100588	35105222	50	53	25	42.6667
332229	chr2	940123	949577	AC116614.1	chr2	954226	962697	222	103	137	154
332229	chr2	940123	949577	AC116614.1	chr2	1553448	1556131	16	12	13	13.6667
473766	chr3	123780446	123789572	AC117401.1	chr3	123774796	123779178	377	423	259	353
473766	chr3	123780446	123789572	AC117401.1	chr3	124001682	124008916	17	20	13	16.6667
491683	chr3	181417166	181417570	AC117415.1	chr3	181047216	181063207	30	15	14	19.6667
491683	chr3	181417166	181417570	AC117415.1	chr3	181410766	181425122	363	259	229	283.667
491683	chr3	181417166	181417570	AC117415.1	chr3	181973063	181988958	13	11	9	11
491683	chr3	181417166	181417570	AC117415.1	chr3	182395842	182397962	34	46	24	34.6667
465027	chr3	96384810	96387175	AC117444.1	chr3	96378993	96381731	171	187	72	143.333
460597	chr3	79630660	79639685	AC117479.1	chr3	79639796	79647148	137	146	58	113.667
471204	chr3	115399992	115402594	AC119795.1	chr3	114550447	114560071	11	21	9	13.6667
471204	chr3	115399992	115402594	AC119795.1	chr3	114932750	114950399	28	29	25	27.3333
471204	chr3	115399992	115402594	AC119795.1	chr3	115405900	115413412	211	224	97	177.333
727745	chr8	71482697	71503116	AC120194.1	chr8	71041310	71061265	6	7	7	6.66667
727745	chr8	71482697	71503116	AC120194.1	chr8	71302574	71307803	7	3	4	4.66667
727745	chr8	71482697	71503116	AC120194.1	chr8	71508116	71508285	103	153	34	96.6667
526472	chr4	101043625	101058516	AC121157.1	chr4	101059184	101063083	112	127	25	88
475606	chr3	130826902	130837187	AC121332.1	chr3	130819029	130824394	194	187	64	148.333
153499	chr12	39829256	39837434	AC121334.1	chr12	39816546	39827033	94	101	71	88.6667
153607	chr12	40199842	40205192	AC121336.1	chr12	40207519	40208088	38	58	17	37.6667
282869	chr17	17672846	17689360	AC122129.3	chr17	17698134	17699250	111	123	157	130.333
282869	chr17	17672846	17689360	AC122129.3	chr17	17936782	17941952	21	11	16	16
396347	chr2	216741724	216744901	AC122136.1	chr2	216316091	216317373	11	10	7	9.33333
396347	chr2	216741724	216744901	AC122136.1	chr2	216740733	216741281	181	219	143	181
718766	chr8	39416581	39423158	AC123767.1	chr8	39413384	39413779	138	204	123	155
676389	chr7	50411807	50412756	AC124014.1	chr7	50415143	50415515	463	573	382	472.667
403078	chr2	241200117	241204178	AC124861.1	chr2	241728688	241743741	21	16	32	23
162079	chr12	69180877	69189302	AC124890.1	chr12	69173345	69176394	110	147	69	108.667
392370	chr2	204626738	204632016	AC125238.1	chr2	204352764	204364772	9	15	9	11
392370	chr2	204626738	204632016	AC125238.1	chr2	204639327	204640270	189	207	137	177.667
247930	chr15	62526730	62549847	AC126323.2	chr15	62518015	62521202	174	206	59	146.333
297302	chr17	78971085	78980823	AC127496.1	chr17	78980928	78981412	129	118	95	114
297311	chr17	78997936	79010374	AC127496.3	chr17	79013530	79016605	127	151	143	140.333
162203	chr12	69591231	69599811	AC127894.1	chr12	69588436	69589064	48	52	29	43
280334	chr17	7977175	8003541	AC129492.6	chr17	7969230	7969570	53	68	32	51
264357	chr16	23763840	23767231	AC130454.2	chr16	23769479	23770291	833	920	900	884.333
264357	chr16	23763840	23767231	AC130454.2	chr16	24041772	24051758	89	50	86	75
264357	chr16	23763840	23767231	AC130454.2	chr16	24255695	24260883	21	19	24	21.3333
264357	chr16	23763840	23767231	AC130454.2	chr16	24482729	24489761	26	23	22	23.6667
273257	chr16	68089122	68097049	AC130462.1	chr16	68085697	68087371	117	167	61	115
550880	chr4	176387041	176398020	AC131094.1	chr4	176401618	176404018	178	221	64	154.333
403380	chr2	242843557	242848582	AC131097.4	chr2	242830401	242836815	179	182	196	185.667
492276	chr3	183516859	183523613	AC131160.1	chr3	183175504	183190249	21	12	11	14.6667
492276	chr3	183516859	183523613	AC131160.1	chr3	183507780	183507981	317	366	253	312
163436	chr12	73184078	73184875	AC131213.1	chr12	73069330	73083480	20	24	24	22.6667
163436	chr12	73184078	73184875	AC131213.1	chr12	73187116	73188449	359	468	277	368
715909	chr8	29786004	29791167	AC131254.1	chr8	29794086	29794987	75	100	49	74.6667
102863	chr11	3000649	3011328	AC131971.1	chr11	3016899	3023496	98	122	72	97.3333
102853	chr11	2965308	2972282	AC131971.3	chr11	2545012	2558430	31	36	31	32.6667
102853	chr11	2965308	2972282	AC131971.3	chr11	2961720	2962789	742	678	592	670.667
274477	chr16	73016384	73022136	AC132068.1	chr16	72143779	72152854	12	7	8	9
274477	chr16	73016384	73022136	AC132068.1	chr16	73008745	73013701	881	347	375	534.333
272921	chr16	66519353	66529046	AC132186.2	chr16	66238147	66239760	8	8	8	8
112443	chr11	33899900	33906435	AC132216.1	chr11	33907578	33908380	600	716	500	605.333
112443	chr11	33899900	33906435	AC132216.1	chr11	34458036	34470394	15	16	8	13
599899	chr5	144574693	144585068	AC132803.1	chr5	144236692	144249102	23	10	7	13.3333
387834	chr2	189955317	189968416	AC133106.2	chr2	190272043	190274708	29	23	14	22
403352	chr2	242628915	242646304	AC133528.2	chr2	242657390	242660941	180	244	129	184.333
278652	chr16	90110927	90116028	AC133919.6	chr16	90117572	90118434	1152	1300	914	1122
719888	chr8	43414177	43418398	AC134698.1	chr8	43418841	43419655	336	278	334	316
266023	chr16	31072183	31083126	AC135050.1	chr16	31057317	31061528	156	164	128	149.333
280375	chr17	8220854	8222465	AC135178.7	chr17	8223703	8230101	693	569	603	621.667
710906	chr8	12807448	12809754	AC135352.1	chr8	12805189	12817800	166	231	162	186.333
710906	chr8	12807448	12809754	AC135352.1	chr8	12984263	12998170	11	13	10	11.3333
710906	chr8	12807448	12809754	AC135352.1	chr8	13518072	13522090	14	7	10	10.3333
710902	chr8	12800533	12804685	AC135352.2	chr8	12594604	12606882	29	18	16	21
710902	chr8	12800533	12804685	AC135352.2	chr8	12805189	12807242	402	540	231	391
710902	chr8	12800533	12804685	AC135352.2	chr8	13518072	13522090	9	13	12	11.3333
285044	chr17	29701174	29707014	AC135724.1	chr17	29709316	29713800	606	870	512	662.667
285044	chr17	29701174	29707014	AC135724.1	chr17	30177316	30184318	45	46	26	39
266793	chr16	34255114	34258726	AC135776.1	chr16	34265823	34266208	445	439	295	393
443791	chr3	23241132	23244119	AC135966.1	chr3	23226454	23234948	77	64	49	63.3333
163768	chr12	74292225	74298847	AC136188.1	chr12	74283154	74291699	128	92	54	91.3333
718830	chr8	39611518	39615112	AC136365.1	chr8	39619621	39622140	105	188	128	140.333
237583	chr15	27393597	27407391	AC136896.1	chr15	27409684	27411227	391	389	175	318.333
278444	chr16	88792685	88818896	AC138028.1	chr16	88820275	88824029	31	49	36	38.6667
170146	chr12	93474916	93491944	AC138123.1	chr12	93492530	93504787	24	97	17	46
288181	chr17	43306627	43324157	AC138150.4	chr17	43326206	43328870	297	301	237	278.333
749920	chr8	142519161	142530635	AC138647.1	chr8	142533079	142538763	454	413	273	380
345732	chr2	47714155	47716465	AC138655.6	chr2	47720427	47732589	458	615	331	468
345732	chr2	47714155	47716465	AC138655.6	chr2	48312124	48326696	8	9	15	10.6667
162180	chr12	69506135	69511963	AC139931.1	chr12	69498830	69503971	210	243	200	217.667
561665	chr5	21733658	21735868	AC140132.1	chr5	21736396	21738946	28	34	7	23
518109	chr4	75513396	75516680	AC142293.3	chr4	75238434	75242057	13	26	9	16
518109	chr4	75513396	75516680	AC142293.3	chr4	75512643	75513147	288	356	233	292.333
332882	chr2	3517384	3523883	AC142528.1	chr2	2691508	2699129	16	11	17	14.6667
375142	chr2	150438437	150444007	AC144449.1	chr2	149289827	149306226	6	6	6	6
375142	chr2	150438437	150444007	AC144449.1	chr2	150008604	150020271	8	14	7	9.66667
375142	chr2	150438437	150444007	AC144449.1	chr2	150433143	150438121	147	227	101	158.333
375142	chr2	150438437	150444007	AC144449.1	chr2	151336012	151340959	19	16	6	13.6667
375142	chr2	150438437	150444007	AC144449.1	chr2	151765352	151780834	7	7	7	7
332394	chr2	1603355	1625382	AC144450.1	chr2	1629935	1633376	296	315	138	249.667
175312	chr12	111066104	111084198	AC144522.1	chr12	111094654	111095755	224	247	118	196.333
750104	chr8	143713402	143721423	AC145123.2	chr8	144068692	144085936	18	35	18	23.6667
661852	chr7	228327	300135	AC145676.2	chr7	217781	222227	63	58	51	57.3333
661896	chr7	589122	592861	AC147651.1	chr7	366876	370868	49	41	61	50.3333
661901	chr7	635611	645253	AC147651.4	chr7	366876	370868	22	26	26	24.6667
661901	chr7	635611	645253	AC147651.4	chr7	627766	632358	196	201	164	187
661897	chr7	592862	604074	AC147651.5	chr7	627766	632358	51	54	50	51.6667
174989	chr12	109423896	109436516	AC190387.1	chr12	109366411	109367923	11	11	8	10
288305	chr17	43919210	43926368	AC217771.1	chr17	43706838	43708723	98	91	91	93.3333
180718	chr12	133806495	133823409	AC226150.2	chr12	133495766	133511785	25	24	21	23.3333
350892	chr2	64104232	64112794	ACA59.1	chr2	63914484	63925895	22	33	24	26.3333
350892	chr2	64104232	64112794	ACA59.1	chr2	64100307	64103426	125	168	68	120.333
384599	chr2	179886965	179893096	ACA59.2	chr2	179662564	179670277	18	25	14	19
384599	chr2	179886965	179893096	ACA59.2	chr2	179894402	179899180	454	728	253	478.333
135969	chr11	114996110	115001315	ACA59.3	chr11	114988077	114988901	171	206	160	179
261414	chr16	12389969	12395540	ACA64.1	chr16	12386716	12398066	727	1161	709	865.667
261414	chr16	12389969	12395540	ACA64.1	chr16	12920921	12936139	24	15	6	15
807565	chrX	80101741	80119843	ACA64.4	chrX	80091026	80101079	20	24	6	16.6667
807565	chrX	80101741	80119843	ACA64.4	chrX	80675430	80695189	4	4	3	3.66667
809917	chrX	87399841	87404097	ACA64.5	chrX	87398324	87399455	150	158	104	137.333
448541	chr3	38172857	38183749	ACAA1	chr3	38522812	38524566	34	21	20	25
311213	chr18	47339155	47341273	ACAA2	chr18	46074225	46081206	10	9	11	10
311213	chr18	47339155	47341273	ACAA2	chr18	46795343	46800043	16	19	14	16.3333
311213	chr18	47339155	47341273	ACAA2	chr18	47014346	47022582	129	101	108	112.667
311213	chr18	47339155	47341273	ACAA2	chr18	47336580	47349099	752	962	740	818
311213	chr18	47339155	47341273	ACAA2	chr18	47793191	47799465	46	18	40	34.6667
311213	chr18	47339155	47341273	ACAA2	chr18	48351785	48358567	15	12	14	13.6667
311213	chr18	47339155	47341273	ACAA2	chr18	48558535	48568194	11	13	9	11
311213	chr18	47339155	47341273	ACAA2	chr18	48710614	48722572	7	12	13	10.6667
286629	chr17	35760663	35771365	ACACA	chr17	35780172	35787623	437	110	219	255.333
175013	chr12	109547886	109559654	ACACB	chr12	109568963	109573313	17	33	18	22.6667
476133	chr3	132377167	132380058	ACAD11	chr3	132252559	132259525	99	118	86	101
476133	chr3	132377167	132380058	ACAD11	chr3	132372187	132372413	365	454	285	368
475027	chr3	128591280	128602186	ACAD9	chr3	128573555	128574568	77	88	69	78
394427	chr2	211086927	211091873	ACADL	chr2	210831030	210832118	24	42	34	33.3333
394427	chr2	211086927	211091873	ACADL	chr2	211094050	211101264	272	208	109	196.333
177815	chr12	121162947	121185293	ACADS	chr12	121149783	121158544	319	450	191	320
177815	chr12	121162947	121185293	ACADS	chr12	121400684	121407603	20	27	17	21.3333
280191	chr17	7114907	7125387	ACADVL	chr17	6942624	6943310	34	31	32	32.3333
280191	chr17	7114907	7125387	ACADVL	chr17	7131682	7133291	610	629	628	622.333
255103	chr15	89345586	89351106	ACAN	chr15	89341277	89354512	251	310	158	239.667
280205	chr17	7238218	7247884	ACAP1	chr17	6941133	6943310	33	41	73	49
495785	chr3	195162417	195166617	ACAP2	chr3	194212759	194229604	11	17	5	11
495785	chr3	195162417	195166617	ACAP2	chr3	194388836	194403841	16	10	12	12.6667
495785	chr3	195162417	195166617	ACAP2	chr3	195154264	195161121	662	800	257	573
133868	chr11	107982760	107992465	ACAT1	chr11	107975842	107981000	626	623	284	511
133868	chr11	107982760	107992465	ACAT1	chr11	108524330	108526726	26	33	12	23.6667
658650	chr6	160181052	160182218	ACAT2	chr6	160163147	160172762	343	421	190	318
658650	chr6	160181052	160182218	ACAT2	chr6	160387402	160397627	25	44	11	26.6667
57891	chr1	226364150	226376557	ACBD3	chr1	226377433	226378633	293	430	201	308
72272	chr10	27524501	27534566	ACBD5	chr10	26730120	26731779	5	4	3	4
72272	chr10	27524501	27534566	ACBD5	chr10	27794456	27805977	12	9	10	10.3333
44154	chr1	180471076	180472609	ACBD6	chr1	180210059	180227872	48	55	54	52.3333
44154	chr1	180471076	180472609	ACBD6	chr1	180464624	180475113	1044	1100	800	981.333
44154	chr1	180471076	180472609	ACBD6	chr1	180840212	180843379	58	70	74	67.3333
44154	chr1	180471076	180472609	ACBD6	chr1	181114963	181131987	53	49	73	58.3333
44154	chr1	180471076	180472609	ACBD6	chr1	181388739	181399506	13	15	17	15
68596	chr10	15129208	15136019	ACBD7	chr10	14072505	14083334	3	4	3	3.33333
68596	chr10	15129208	15136019	ACBD7	chr10	14534298	14544874	27	32	15	24.6667
68596	chr10	15129208	15136019	ACBD7	chr10	15114619	15117168	187	396	124	235.667
285779	chr17	32480180	32487023	ACCN1	chr17	32099022	32108258	152	192	137	160.333
285779	chr17	32480180	32487023	ACCN1	chr17	32257360	32262775	51	72	44	55.6667
285779	chr17	32480180	32487023	ACCN1	chr17	32476548	32478654	1085	1232	683	1000
705194	chr7	150744633	150756543	ACCN3	chr7	149408500	149410344	4	2	5	3.66667
705194	chr7	150744633	150756543	ACCN3	chr7	150765376	150766535	183	220	209	204
397305	chr2	220371494	220383596	ACCN4	chr2	220332834	220336206	122	112	129	121
544517	chr4	156786207	156789057	ACCN5	chr4	156780779	156785997	85	50	30	55
[truncated: 32,261 more rows]
