# Supplementary material for: ChiCMaxima: a robust and simple pipeline for detection and visualization of chromatin looping in Capture Hi-C
Source: Genome Biol. 2019 May 22;20:102. doi: 10.1186/s13059-019-1706-3 (PMC6532271; doi:10.1186/s13059-019-1706-3)
Supplement: Supplementary file 10 — Table S9. List of human megakaryocyte interactions called by ChiCMaxima from four CHi-C replicates. (XLSX 2274 kb) [file 13059_2019_1706_MOESM10_ESM.xlsx]

## Sheet: S9 - MK CHi-C
Table S9. List of human megakaryocyte interactions called by ChiCMaxima from four CHi-C replicates
ID_Bait	chr_Bait	start_Bait	end_Bait	Bait_name	chr_OE	start_OE	end_OE	N.1	N.2	N.3	N.4	N.mean
78445	chr10	52641291	52645702	A1CF	chr10	52392357	52409139	4	6	6	5	5.25
78445	chr10	52641291	52645702	A1CF	chr10	52637257	52639333	145	69	61	146	105.25
206254	chr13	101241374	101243366	A2LD1	chr13	101247558	101252016	469	232	170	480	337.75
206254	chr13	101241374	101243366	A2LD1	chr13	101772072	101780725	13	22	13	10	14.5
144108	chr12	9268746	9269882	A2M	chr12	9272082	9279207	472	200	255	350	319.25
144042	chr12	8983123	8986825	A2ML1-AS1	chr12	8988947	9001634	253	152	169	292	216.5
144042	chr12	8983123	8986825	A2ML1-AS1	chr12	9208760	9210984	20	25	27	20	23
144039	chr12	8972319	8975489	A2ML1-AS2	chr12	8986826	9001634	66	79	132	58	83.75
144039	chr12	8972319	8975489	A2ML1-AS2	chr12	9208760	9211229	15	20	14	19	17
157379	chr12	53718188	53721565	AAAS	chr12	53732141	53734417	472	343	367	443	406.25
178672	chr12	125541824	125553041	AACS	chr12	125535648	125541134	271	318	149	256	248.5
482073	chr3	151521668	151531842	AADAC	chr3	151174228	151185966	18	8	9	14	12.25
482073	chr3	151521668	151531842	AADAC	chr3	151534342	151534849	159	96	91	198	136
2535	chr1	12773296	12776419	AADACL3	chr1	12764532	12770050	39	71	42	43	48.75
549068	chr4	171010864	171015572	AADAT	chr4	170720960	170730855	41	39	53	40	43.25
549068	chr4	171010864	171015572	AADAT	chr4	171002533	171009144	295	213	180	512	300
397048	chr2	219134749	219135860	AAMP	chr2	218776557	218786708	14	13	9	13	12.25
273743	chr16	70313654	70325070	AARS	chr16	70331538	70335356	764	649	256	830	624.75
622804	chr6	44279450	44288287	AARS2	chr6	44272756	44275687	448	368	285	480	395.25
287787	chr17	41128312	41133939	AARSD1	chr17	41121005	41127488	136	121	94	100	112.75
512394	chr4	57252367	57255776	AASDH	chr4	56402828	56411437	4	8	10	7	7.25
512394	chr4	57252367	57255776	AASDH	chr4	56805935	56808170	25	21	24	34	26
512394	chr4	57252367	57255776	AASDH	chr4	57248161	57263804	390	315	592	1131	607
696784	chr7	121780190	121788483	AASS	chr7	120982205	121000548	5	5	3	3	4
696784	chr7	121780190	121788483	AASS	chr7	121794760	121795919	151	175	95	174	148.75
286520	chr17	35302066	35318402	AATF	chr17	35322461	35324259	100	83	55	132	92.5
297335	chr17	79137855	79146085	AATK-AS1	chr17	79146249	79161257	86	76	41	76	69.75
235738	chr14	106650092	106664716	AB019440.1	chr14	106665101	106667311	114	127	109	150	125
260602	chr16	8757589	8780880	ABAT	chr16	8782154	8782995	129	125	99	116	117.25
143599	chr12	7260342	7262367	ABC12-49244600F4.3	chr12	7254411	7256158	764	645	525	798	683
776826	chr9	107684509	107694252	ABCA1	chr9	107680051	107683097	303	300	153	337	273.25
776826	chr9	107684509	107694252	ABCA1	chr9	107906802	107921224	21	39	38	31	32.25
294576	chr17	67240575	67245534	ABCA10	chr17	66458651	66465834	12	10	10	17	12.25
294576	chr17	67240575	67245534	ABCA10	chr17	66520090	66528376	11	8	5	12	9
294576	chr17	67240575	67245534	ABCA10	chr17	66768261	66772891	98	74	74	88	83.5
294576	chr17	67240575	67245534	ABCA10	chr17	66903133	66915589	13	8	8	10	9.75
294576	chr17	67240575	67245534	ABCA10	chr17	67237706	67249550	191	136	82	330	184.75
396091	chr2	215996772	216005331	ABCA12	chr2	216010023	216012222	143	175	125	112	138.75
259131	chr16	2388413	2395050	ABCA3	chr16	2401646	2406104	370	255	250	291	291.5
25311	chr1	94584058	94587741	ABCA4	chr1	94576598	94581355	397	246	317	152	278
294607	chr17	67321593	67325780	ABCA5	chr17	66768261	66768419	11	8	7	13	9.75
294607	chr17	67321593	67325780	ABCA5	chr17	67316605	67320760	324	252	142	347	266.25
294547	chr17	67137035	67148210	ABCA6	chr17	67149791	67150049	516	478	282	509	446.25
294502	chr17	66946677	66957316	ABCA8	chr17	66940902	66945724	83	67	32	83	66.25
294502	chr17	66946677	66957316	ABCA8	chr17	67219625	67237705	27	9	8	13	14.25
294525	chr17	67053971	67060673	ABCA9	chr17	66768804	66775416	31	24	21	25	25.25
294525	chr17	67053971	67060673	ABCA9	chr17	67203080	67219624	34	28	27	48	34.25
294512	chr17	66999518	67013082	ABCA9-AS1	chr17	67015388	67019844	178	66	70	201	128.75
58705	chr1	229692817	229697283	ABCB10	chr1	230291805	230305932	22	33	19	22	24
381459	chr2	169881986	169889602	ABCB11	chr2	169875140	169880779	573	529	163	640	476.25
667588	chr7	20639530	20655362	ABCB5	chr7	19782491	19791770	19	19	10	20	17
667588	chr7	20639530	20655362	ABCB5	chr7	20360112	20363657	20	10	20	16	16.5
397249	chr2	220077689	220091102	ABCB6	chr2	220091120	220091727	102	66	47	83	74.5
805896	chrX	74371809	74378654	ABCB7	chrX	74365204	74368876	464	457	81	53	263.75
262399	chr16	16029025	16052541	ABCC1	chr16	16071404	16076224	69	64	56	73	65.5
622623	chr6	43395091	43407679	ABCC10	chr6	43389554	43408869	274	175	74	315	209.5
267603	chr16	48189744	48200897	ABCC12	chr16	47166493	47184281	24	24	12	19	19.75
267603	chr16	48189744	48200897	ABCC12	chr16	48189342	48189720	146	145	90	159	135
92879	chr10	101526826	101552246	ABCC2	chr10	101556338	101557602	204	174	152	193	180.75
204753	chr13	95951787	95955271	ABCC4	chr13	95959827	95960170	382	241	214	316	288.25
204753	chr13	95951787	95955271	ABCC4	chr13	96486519	96504433	8	8	8	4	7
492332	chr3	183733408	183737933	ABCC5	chr3	183729356	183732342	543	533	361	595	508
492325	chr3	183724060	183724316	ABCC5-AS1	chr3	183725921	183732342	740	1014	406	650	702.5
148149	chr12	22090571	22104163	ABCC9	chr12	22086938	22089783	82	75	35	85	69.25
153554	chr12	40010935	40014886	ABCD2	chr12	40005682	40016488	225	186	89	271	192.75
25405	chr1	94876094	94886259	ABCD3	chr1	94872649	94875510	136	117	94	165	128
25405	chr1	94876094	94886259	ABCD3	chr1	95263820	95277733	16	13	14	7	12.5
227087	chr14	74768726	74798920	ABCD4	chr14	74573790	74584601	17	16	12	19	16
227087	chr14	74768726	74798920	ABCD4	chr14	74763705	74765410	157	162	111	208	159.5
541105	chr4	146015816	146020399	ABCE1	chr4	145092725	145107819	50	22	28	24	31
541105	chr4	146015816	146020399	ABCE1	chr4	146021133	146032828	284	207	146	736	343.25
705223	chr7	150923041	150936379	ABCF2	chr7	150905888	150921408	175	160	113	177	156.25
428379	chr21	43607927	43629023	ABCG1	chr21	43599860	43601643	147	120	131	117	128.75
522588	chr4	89150699	89153356	ABCG2	chr4	89140489	89150231	232	215	71	116	158.5
522588	chr4	89150699	89153356	ABCG2	chr4	89420885	89429790	28	30	18	20	24
137048	chr11	119008735	119023006	ABCG4	chr11	119004390	119005164	432	302	303	397	358.5
344667	chr2	44064966	44069810	ABCG5	chr2	44057255	44070326	479	454	531	304	442
339740	chr2	27346267	27348910	ABHD1	chr2	27344914	27355885	330	112	235	460	284.25
470002	chr3	111695488	111699177	ABHD10	chr3	111026306	111040169	6	13	7	7	8.25
470002	chr3	111695488	111699177	ABHD10	chr3	111434114	111437991	86	78	57	113	83.5
470002	chr3	111695488	111699177	ABHD10	chr3	111693619	111704349	544	504	271	679	499.5
410775	chr20	25366671	25376452	ABHD12	chr20	25354440	25359281	53	22	32	46	38.25
220028	chr14	51338682	51347442	ABHD12B	chr14	51359143	51364733	73	50	40	76	59.75
452122	chr3	52002602	52010820	ABHD14A	chr3	51425268	51427776	6	9	6	7	7
284587	chr17	27890004	27894879	ABHD15	chr17	27897714	27902713	285	269	222	208	246
255166	chr15	89621638	89633335	ABHD2	chr15	89615148	89616023	430	363	196	350	334.75
302448	chr18	19275306	19287427	ABHD3	chr18	19259941	19261000	13	10	11	11	11.25
211271	chr14	23062238	23067559	ABHD4	chr14	23057021	23057695	147	128	95	147	129.25
450170	chr3	43724212	43735506	ABHD5	chr3	43737595	43737896	271	184	96	405	239
72175	chr10	27148168	27151789	ABI1	chr10	27133500	27138628	145	78	73	154	112.5
72175	chr10	27148168	27151789	ABI1	chr10	27808816	27826493	6	4	2	3	3.75
289143	chr17	47286829	47292714	ABI3	chr17	47277724	47294205	341	190	133	154	204.5
466450	chr3	100709288	100714790	ABI3BP	chr3	100707589	100708779	118	126	83	176	125.75
783706	chr9	133576743	133589751	ABL1	chr9	133570966	133574272	613	209	406	525	438.25
783706	chr9	133576743	133589751	ABL1	chr9	133737675	133745825	176	196	92	110	143.5
43789	chr1	179196747	179205715	ABL2	chr1	179212634	179216318	76	38	54	68	59
97255	chr10	116442134	116447410	ABLIM1	chr10	116315579	116319515	67	67	66	46	61.5
97255	chr10	116442134	116447410	ABLIM1	chr10	116432500	116448243	325	329	175	407	309
601171	chr5	148520758	148526858	ABLIM3	chr5	148110416	148128560	9	8	9	10	9
601171	chr5	148520758	148526858	ABLIM3	chr5	148514266	148516319	183	143	122	202	162.5
705148	chr7	150512976	150523919	ABP1	chr7	150531544	150535628	150	203	181	165	174.75
618422	chr6	26593067	26601342	ABT1	chr6	26325766	26336825	22	37	43	33	33.75
618422	chr6	26593067	26601342	ABT1	chr6	26584297	26592477	274	180	226	496	294
618422	chr6	26593067	26601342	ABT1	chr6	27048455	27063531	15	14	12	11	13
474738	chr3	127388664	127399743	ABTB1	chr3	127377634	127381578	225	143	180	198	186.5
474738	chr3	127388664	127399743	ABTB1	chr3	127678848	127688403	40	34	32	24	32.5
112583	chr11	34376256	34385647	ABTB2	chr11	34187718	34198533	143	121	82	103	112.25
112583	chr11	34376256	34385647	ABTB2	chr11	34372529	34374832	340	433	236	426	358.75
430734	chr22	23476911	23481106	AC000029.1	chr22	23300832	23302691	11	10	11	14	11.5
432240	chr22	29869289	29877404	AC000035.3	chr22	29867494	29868297	199	139	147	173	164.5
698469	chr7	126848723	126855584	AC000099.1	chr7	126843445	126862996	235	351	229	179	248.5
695317	chr7	117203158	117205915	AC000111.3	chr7	117206606	117211196	169	187	71	230	164.25
695349	chr7	117286445	117296105	AC000111.6	chr7	117280198	117283514	126	68	71	143	102
698507	chr7	126990132	126991379	AC000123.4	chr7	126995294	127006044	548	283	367	267	366.25
698507	chr7	126990132	126991379	AC000123.4	chr7	127841618	127859598	12	23	8	7	12.5
698178	chr7	126018517	126019314	AC000370.2	chr7	126007001	126025751	280	214	154	453	275.25
687229	chr7	89899258	89899670	AC002064.4	chr7	89894613	89906202	342	283	181	451	314.25
687229	chr7	89899258	89899670	AC002064.4	chr7	90041979	90059949	16	11	11	26	16
687229	chr7	89899258	89899670	AC002064.4	chr7	90229045	90248938	5	6	5	8	6
177557	chr12	120017868	120022164	AC002070.1	chr12	120023095	120030686	209	151	101	121	145.5
688395	chr7	93518811	93526004	AC002076.10	chr7	93516907	93528212	312	237	159	367	268.75
688395	chr7	93518811	93526004	AC002076.10	chr7	93711190	93723018	45	42	36	63	46.5
688395	chr7	93518811	93526004	AC002076.10	chr7	94025004	94032573	31	16	11	24	20.5
265135	chr16	26655086	26667187	AC002331.1	chr16	26670393	26670939	161	83	66	159	117.25
787483	chrX	9935188	9945849	AC002365.1	chrX	9949758	9950242	56	67	24	19	41.5
828153	chrX	147579628	147584803	AC002368.4	chrX	147586040	147587569	243	231	77	217	192
828153	chrX	147579628	147584803	AC002368.4	chrX	148367975	148378226	7	8	5	6	6.5
688808	chr7	94843257	94846649	AC002429.5	chr7	94832589	94850619	177	87	109	148	130.25
688041	chr7	92460612	92467461	AC002454.1	chr7	92849757	92859291	18	7	3	16	11
687340	chr7	90224880	90229044	AC002456.2	chr7	90222605	90232276	363	255	254	448	330
695228	chr7	116938738	116942637	AC002465.2	chr7	116932236	116946534	347	291	196	149	245.75
629404	chr6	67067857	67072058	AC002485.1	chr6	67059430	67062000	76	94	48	45	65.75
327641	chr19	35903842	35921173	AC002511.2	chr19	35922293	35923941	383	395	205	328	327.75
327644	chr19	35923942	35924938	AC002511.3	chr19	35929273	35930505	247	241	202	206	224
294839	chr17	68117083	68127423	AC002539.1	chr17	67569080	67586198	18	14	6	9	11.75
294839	chr17	68117083	68127423	AC002539.1	chr17	68127734	68128814	147	131	62	102	110.5
282513	chr17	15942879	15950350	AC002553.1	chr17	15941023	15941565	590	419	408	650	516.75
288653	chr17	45183304	45196211	AC002558.1	chr17	45204153	45213042	8	4	5	16	8.25
175411	chr12	111505356	111513903	AC002978.1	chr12	111497931	111501966	442	445	358	341	396.5
175469	chr12	111723835	111753943	AC002979.1	chr12	111460568	111465634	39	40	34	22	33.75
175469	chr12	111723835	111753943	AC002979.1	chr12	111722246	111722424	297	209	239	223	242
788191	chrX	12164417	12166833	AC002981.1	chrX	12163709	12164064	42	55	10	23	32.5
288027	chr17	42390257	42397409	AC003043.2	chr17	42388727	42389670	193	165	168	156	170.5
693438	chr7	111446838	111456213	AC003077.1	chr7	111456846	111458915	277	271	162	458	292
693438	chr7	111446838	111456213	AC003077.1	chr7	112138119	112155248	8	4	13	5	7.5
288017	chr17	42313834	42330958	AC003102.1	chr17	42349489	42351537	38	19	32	21	27.5
287652	chr17	40422306	40426871	AC003104.1	chr17	40415219	40421581	410	376	244	617	411.75
789043	chrX	14781673	14783307	AC003658.1	chrX	14777744	14786672	260	161	57	110	147
288831	chr17	46017787	46020845	AC003665.1	chr17	46010762	46029316	165	121	163	141	147.5
787561	chrX	10183841	10190318	AC003666.1	chrX	10181451	10183187	562	434	135	337	367
331781	chr19	58070618	58071857	AC003682.1	chr19	57607189	57616666	19	18	15	11	15.75
331781	chr19	58070618	58071857	AC003682.1	chr19	58077186	58081824	373	307	295	312	321.75
287465	chr17	39556895	39559653	AC003958.2	chr17	39561754	39566988	221	235	122	170	187
667078	chr7	19149889	19152619	AC003986.6	chr7	18390401	18394451	19	12	12	25	17
667078	chr7	19149889	19152619	AC003986.6	chr7	18726088	18733718	13	15	11	18	14.25
667078	chr7	19149889	19152619	AC003986.6	chr7	19139139	19154063	666	636	139	902	585.75
667078	chr7	19149889	19152619	AC003986.6	chr7	19705318	19710043	46	41	35	78	50
668903	chr7	24940241	24944765	AC004016.1	chr7	24946896	24950375	372	276	258	632	384.5
596408	chr5	131995259	132002938	AC004041.2	chr5	132010405	132013729	75	40	40	42	49.25
523546	chr4	92022003	92034865	AC004054.1	chr4	92035384	92038284	84	64	50	131	82.25
528211	chr4	106470817	106473904	AC004066.3	chr4	106464467	106481293	225	242	241	449	289.25
528089	chr4	106098019	106101391	AC004069.3	chr4	106106436	106107953	138	166	127	173	151
669601	chr7	27143269	27156411	AC004080.12	chr7	26731785	26738401	22	17	25	13	19.25
669601	chr7	27143269	27156411	AC004080.12	chr7	26897028	26905039	38	28	23	50	34.75
669601	chr7	27143269	27156411	AC004080.12	chr7	27158218	27164725	236	182	262	140	205
664555	chr7	11446419	11448376	AC004160.4	chr7	11451669	11454857	265	257	163	289	243.5
285994	chr17	33327263	33339463	AC004223.1	chr17	33340076	33350597	77	46	42	64	57.25
287335	chr17	39072966	39081007	AC004231.2	chr17	39470113	39478883	30	45	16	25	29
287335	chr17	39072966	39081007	AC004231.2	chr17	39688135	39698304	12	13	26	10	15.25
596414	chr5	132021077	132026796	AC004237.1	chr5	131712464	131726124	13	10	10	9	10.5
596414	chr5	132021077	132026796	AC004237.1	chr5	132010405	132020752	218	422	225	276	285.25
695362	chr7	117326533	117332208	AC004240.2	chr7	117099200	117112804	26	25	33	18	25.5
695362	chr7	117326533	117332208	AC004240.2	chr7	117336768	117341504	415	359	128	398	325
263590	chr16	20809499	20832372	AC004381.6	chr16	20834034	20838377	193	173	123	237	181.5
263590	chr16	20809499	20832372	AC004381.6	chr16	21312059	21321027	3	8	5	8	6
689210	chr7	96097482	96097899	AC004458.1	chr7	96092458	96105818	291	268	225	250	258.5
668717	chr7	24292338	24302526	AC004485.3	chr7	24291367	24291641	20	18	9	17	16
691985	chr7	106932849	106935805	AC004492.1	chr7	106926342	106943819	95	69	64	117	86.25
669365	chr7	26414940	26426318	AC004540.4	chr7	25932772	25936200	32	27	22	37	29.5
669365	chr7	26414940	26426318	AC004540.4	chr7	26428726	26435210	171	125	66	146	127
669365	chr7	26414940	26426318	AC004540.4	chr7	26880025	26896188	11	8	9	16	11
669365	chr7	26414940	26426318	AC004540.4	chr7	27203006	27216014	34	27	29	19	27.25
670274	chr7	29244468	29248959	AC004593.3	chr7	29251944	29256550	224	258	84	305	217.75
791573	chrX	23138197	23142068	AC004673.1	chrX	23130919	23149885	203	189	75	156	155.75
670744	chr7	30839356	30845759	AC004691.5	chr7	30836356	30839327	245	174	181	323	230.75
670744	chr7	30839356	30845759	AC004691.5	chr7	31156368	31160121	34	25	18	25	25.5
674504	chr7	43285149	43293141	AC004692.4	chr7	43281056	43282592	401	447	264	460	393
667002	chr7	18936264	18939440	AC004744.3	chr7	18925423	18945019	113	178	168	136	148.75
689476	chr7	96919479	96921456	AC004745.1	chr7	96914197	96917744	274	335	132	486	306.75
322833	chr19	16122752	16134790	AC004790.1	chr19	16115279	16121309	43	31	20	35	32.25
673397	chr7	39649880	39651654	AC004837.4	chr7	39641002	39655868	350	272	168	141	232.75
673397	chr7	39649880	39651654	AC004837.4	chr7	39773241	39781693	39	32	13	28	28
673416	chr7	39742394	39746096	AC004837.5	chr7	39737429	39753047	24	9	18	27	19.5
696566	chr7	121209377	121214902	AC004875.1	chr7	121220193	121221430	89	59	30	76	63.5
689902	chr7	98610216	98611812	AC004893.11	chr7	98614331	98615491	581	514	291	626	503
689902	chr7	98610216	98611812	AC004893.11	chr7	98903613	98918712	39	37	33	33	35.5
662253	chr7	2981215	2986553	AC004906.3	chr7	2975524	2993630	344	221	164	341	267.5
704797	chr7	149095265	149099206	AC004941.3	chr7	149089049	149092902	314	517	230	419	370
687191	chr7	89797750	89805367	AC004969.1	chr7	89806288	89807456	35	32	25	36	32
687191	chr7	89797750	89805367	AC004969.1	chr7	90052561	90061948	3	15	6	4	7
673664	chr7	40585156	40594948	AC004988.1	chr7	40582390	40584286	124	94	61	114	98.25
684306	chr7	80802658	80808518	AC005008.2	chr7	80641346	80654716	13	13	9	16	12.75
684306	chr7	80802658	80808518	AC005008.2	chr7	80791837	80809939	268	119	143	233	190.75
686128	chr7	86404114	86410019	AC005009.1	chr7	86400291	86418805	131	118	137	316	175.5
669962	chr7	28214270	28220875	AC005017.1	chr7	27242350	27258097	5	6	3	7	5.25
669962	chr7	28214270	28220875	AC005017.1	chr7	28222137	28232815	911	313	408	1294	731.5
669962	chr7	28214270	28220875	AC005017.1	chr7	28879705	28897331	6	12	9	6	8.25
674039	chr7	41727444	41736387	AC005027.4	chr7	40370447	40371565	37	27	25	37	31.5
674039	chr7	41727444	41736387	AC005027.4	chr7	41038435	41049674	13	17	25	30	21.25
674039	chr7	41727444	41736387	AC005027.4	chr7	41726681	41739703	252	216	145	512	281.25
360641	chr2	102507522	102509732	AC005035.1	chr2	102025399	102035549	18	28	23	16	21.25
360641	chr2	102507522	102509732	AC005035.1	chr2	102513197	102515962	642	567	351	603	540.75
391582	chr2	201697328	201710181	AC005037.1	chr2	201710315	201713542	242	246	140	287	228.75
391613	chr2	201822381	201832549	AC005037.3	chr2	201818539	201819235	330	313	195	387	306.25
353933	chr2	74724092	74730955	AC005041.17	chr2	74715609	74720494	167	116	101	133	129.25
378112	chr2	159589994	159594240	AC005042.4	chr2	159028220	159036142	13	25	17	18	18.25
378112	chr2	159589994	159594240	AC005042.4	chr2	159318918	159334630	22	16	6	27	17.75
378112	chr2	159589994	159594240	AC005042.4	chr2	159585537	159588987	365	361	161	316	300.75
692212	chr7	107675249	107677856	AC005048.1	chr7	107678997	107682243	342	278	155	308	270.75
690221	chr7	99945535	99957189	AC005071.2	chr7	99958147	99959712	294	233	217	258	250.5
690229	chr7	99995835	100003646	AC005071.3	chr7	100009695	100011445	106	102	85	91	96
668396	chr7	23205292	23213193	AC005082.1	chr7	23198525	23204964	253	112	163	198	181.5
403284	chr2	242289894	242306608	AC005104.3	chr2	242282948	242287044	188	152	99	213	163
670673	chr7	30621402	30628695	AC005154.5	chr7	30619961	30632311	143	39	66	81	82.25
684686	chr7	81916023	81922657	AC005159.1	chr7	81909937	81927693	142	125	82	151	125
670204	chr7	29039930	29041158	AC005162.3	chr7	29037628	29039773	248	196	138	300	220.5
670230	chr7	29118306	29127727	AC005162.4	chr7	29112907	29131438	170	231	232	383	254
670196	chr7	29021999	29027595	AC005162.5	chr7	29016830	29021328	141	95	99	136	117.75
529821	chr4	111219390	111231594	AC005187.1	chr4	111210998	111215227	199	185	213	224	205.25
599058	chr5	141906466	141919576	AC005215.1	chr5	141540056	141549551	6	14	17	12	12.25
599058	chr5	141906466	141919576	AC005215.1	chr5	141891316	141905047	171	163	106	165	151.25
416678	chr20	52556648	52560771	AC005220.3	chr20	52552339	52554890	567	525	301	765	539.5
416678	chr20	52556648	52560771	AC005220.3	chr20	52679089	52680156	179	160	99	189	156.75
416678	chr20	52556648	52560771	AC005220.3	chr20	52815161	52822454	78	63	46	112	74.75
281994	chr17	14112611	14117729	AC005224.2	chr17	13498155	13515918	17	11	6	23	14.25
281994	chr17	14112611	14117729	AC005224.2	chr17	14118876	14129891	151	195	62	262	167.5
281994	chr17	14112611	14117729	AC005224.2	chr17	14825816	14836555	4	5	3	11	5.75
226887	chr14	73906576	73921687	AC005280.2	chr14	73925446	73925698	345	189	154	526	303.5
281003	chr17	10956285	10958706	AC005284.1	chr17	10961021	10968663	218	290	194	170	218
280888	chr17	10436767	10461060	AC005323.1	chr17	10465577	10477193	68	72	9	54	50.75
281492	chr17	12607530	12615124	AC005358.3	chr17	12616657	12625941	117	131	67	223	134.5
599092	chr5	142028309	142037056	AC005370.1	chr5	141531997	141540318	18	23	13	12	16.5
599092	chr5	142028309	142037056	AC005370.1	chr5	142259695	142266911	20	20	30	22	23
706942	chr7	157394807	157419983	AC005481.5	chr7	157389897	157393732	169	150	116	138	143.25
673330	chr7	39443814	39453173	AC005483.3	chr7	38829093	38844190	19	12	11	16	14.5
673330	chr7	39443814	39453173	AC005483.3	chr7	39441846	39457084	233	124	120	211	172
322380	chr19	13472343	13487123	AC005513.1	chr19	13461416	13467307	96	73	76	55	75
706699	chr7	156449637	156452943	AC005534.8	chr7	156445416	156459865	136	122	98	140	124
706699	chr7	156449637	156452943	AC005534.8	chr7	156602817	156612834	18	8	12	16	13.5
706703	chr7	156467718	156471115	AC005534.9	chr7	156471235	156475067	337	323	218	418	324
401510	chr2	234863824	234864689	AC005538.5	chr2	234852749	234862763	206	222	154	157	184.75
293990	chr17	65017447	65035836	AC005544.1	chr17	65045184	65049456	142	122	105	94	115.75
281025	chr17	11030374	11041661	AC005548.2	chr17	11042198	11048380	99	69	64	77	77.25
665944	chr7	15705934	15710548	AC005550.3	chr7	16086534	16105337	12	9	13	11	11.25
328764	chr19	42067130	42072031	AC005626.1	chr19	42063473	42065467	845	681	356	1042	731
281060	chr17	11169777	11171608	AC005725.1	chr17	11163438	11169212	449	500	208	312	367.25
598917	chr5	141358041	141365080	AC005740.5	chr5	141052150	141071393	7	7	4	11	7.25
598917	chr5	141358041	141365080	AC005740.5	chr5	141365551	141368249	149	30	35	75	72.25
598917	chr5	141358041	141365080	AC005740.5	chr5	141518239	141523492	31	18	10	26	21.25
598689	chr5	140532451	140539223	AC005754.1	chr5	140541107	140546580	127	63	50	74	78.5
142508	chr12	2946158	2967420	AC005841.1	chr12	2972101	2983852	290	223	149	233	223.75
793794	chrX	30332281	30337512	AC005926.1	chrX	30323047	30324292	59	51	24	24	39.5
282571	chr17	16219732	16239233	AC005971.3	chr17	16216449	16217227	221	182	143	218	191
666076	chr7	16128615	16132568	AC006035.2	chr7	15348201	15359458	10	13	6	15	11
666076	chr7	16128615	16132568	AC006035.2	chr7	16120059	16137647	206	169	82	189	161.5
666076	chr7	16128615	16132568	AC006035.2	chr7	16462079	16474525	15	9	12	17	13.25
666076	chr7	16128615	16132568	AC006035.2	chr7	16591222	16609351	25	16	20	35	24
663468	chr7	8153167	8156322	AC006042.6	chr7	8150823	8161813	629	445	354	537	491.25
684583	chr7	81638222	81640005	AC006145.4	chr7	80322093	80339256	4	11	4	6	6.25
684583	chr7	81638222	81640005	AC006145.4	chr7	81124246	81132857	38	29	31	62	40
684583	chr7	81638222	81640005	AC006145.4	chr7	81634836	81640686	142	222	165	518	261.75
684583	chr7	81638222	81640005	AC006145.4	chr7	82218505	82229908	7	9	5	6	6.75
694986	chr7	116210079	116213191	AC006159.4	chr7	115897798	115905104	60	51	48	73	58
694980	chr7	116182823	116192788	AC006159.5	chr7	115578773	115583455	6	6	8	8	7
694980	chr7	116182823	116192788	AC006159.5	chr7	115897798	115905104	57	50	47	32	46.5
500997	chr4	17608919	17616354	AC006160.5	chr4	17606084	17607429	414	169	241	488	328
500997	chr4	17608919	17616354	AC006160.5	chr4	17799106	17814594	27	29	26	25	26.75
321691	chr19	9343318	9353405	AC006271.2	chr19	9356576	9357853	120	145	86	95	111.5
320784	chr19	2906665	2917330	AC006277.2	chr19	2923283	2934464	251	298	171	125	211.25
313206	chr18	53858306	53862432	AC006305.1	chr18	53849710	53856574	147	115	76	108	111.5
685217	chr7	83545597	83552907	AC006322.1	chr7	83544634	83559573	202	174	129	234	184.75
685217	chr7	83545597	83552907	AC006322.1	chr7	84644458	84660491	25	14	10	14	15.75
342797	chr2	37826702	37832022	AC006369.2	chr2	37833242	37836339	373	375	191	716	413.75
706921	chr7	157310478	157323885	AC006372.1	chr7	157323968	157329966	346	322	102	263	258.25
706918	chr7	157303401	157307949	AC006372.6	chr7	157307969	157310477	150	111	97	180	134.5
671038	chr7	31830858	31834729	AC006377.1	chr7	31819975	31835172	719	299	414	851	570.75
671038	chr7	31830858	31834729	AC006377.1	chr7	32083323	32090928	18	27	18	15	19.5
688428	chr7	93596333	93601243	AC006378.2	chr7	93592071	93595053	273	194	186	524	294.25
670911	chr7	31353919	31359988	AC006380.1	chr7	31348182	31353216	190	143	101	185	154.75
279153	chr17	2314092	2319703	AC006435.1	chr17	2305925	2310113	699	541	456	1054	687.5
279153	chr17	2314092	2319703	AC006435.1	chr17	2906864	2914173	17	24	14	20	18.75
702188	chr7	140273589	140281339	AC006452.1	chr7	140285197	140295274	124	115	84	90	103.25
388350	chr2	191569644	191574683	AC006460.2	chr2	191576504	191580579	397	255	195	362	302.25
663326	chr7	7670628	7680978	AC006465.3	chr7	7208607	7224354	4	2	7	7	5
663326	chr7	7670628	7680978	AC006465.3	chr7	7682482	7685379	68	144	128	165	126.25
289219	chr17	47623289	47638762	AC006487.1	chr17	47611307	47622652	30	18	18	30	24
301841	chr18	14117699	14124966	AC006557.2	chr18	14112378	14131669	90	69	7	48	53.5
147973	chr12	21560223	21566894	AC006559.1	chr12	21551599	21559430	268	79	194	156	174.25
147973	chr12	21560223	21566894	AC006559.1	chr12	21833687	21852393	6	4	5	10	6.25
672450	chr7	36501010	36504170	AC006960.7	chr7	36490877	36496061	140	162	160	207	167.25
672450	chr7	36501010	36504170	AC006960.7	chr7	36704435	36717070	27	25	23	8	20.75
672450	chr7	36501010	36504170	AC006960.7	chr7	37225132	37236225	18	29	29	33	27.25
686711	chr7	88269219	88272948	AC006988.1	chr7	88264809	88268110	200	204	87	194	171.25
667428	chr7	20171189	20182032	AC007001.4	chr7	20183873	20187163	386	160	201	390	284.25
667428	chr7	20171189	20182032	AC007001.4	chr7	20347489	20360111	17	12	17	9	13.75
667428	chr7	20171189	20182032	AC007001.4	chr7	20635144	20639529	10	8	8	7	8.25
394370	chr2	210893932	210895712	AC007038.7	chr2	210377243	210393927	4	3	7	4	4.5
394370	chr2	210893932	210895712	AC007038.7	chr2	210886099	210886566	301	153	167	341	240.5
352998	chr2	71215399	71238800	AC007040.6	chr2	71206828	71210054	10	15	10	12	11.75
352987	chr2	71171022	71181375	AC007040.7	chr2	71168992	71169598	501	561	395	471	482
430243	chr22	20874573	20891767	AC007050.17	chr22	20866800	20872761	352	291	298	211	288
228118	chr14	78856357	78870336	AC007056.1	chr14	78873507	78873672	49	56	22	38	41.25
670231	chr7	29127728	29130040	AC007096.1	chr7	28965529	28974111	41	37	21	18	29.25
670231	chr7	29127728	29130040	AC007096.1	chr7	29131439	29134984	236	239	159	276	227.5
350586	chr2	63083481	63093347	AC007098.1	chr2	63094055	63094401	26	15	8	53	25.5
354213	chr2	75699717	75702099	AC007099.2	chr2	74911600	74915311	6	4	5	3	4.5
354213	chr2	75699717	75702099	AC007099.2	chr2	75143569	75152935	16	9	8	9	10.5
354213	chr2	75699717	75702099	AC007099.2	chr2	75390427	75408143	17	12	13	9	12.75
354213	chr2	75699717	75702099	AC007099.2	chr2	75696001	75697464	440	368	279	481	392
354213	chr2	75699717	75702099	AC007099.2	chr2	75832866	75846087	32	31	24	45	33
349523	chr2	59467626	59474178	AC007131.1	chr2	59462352	59465893	290	206	156	279	232.75
349549	chr2	59548855	59555328	AC007131.2	chr2	59533606	59548758	154	58	29	207	112
227428	chr14	76041807	76048096	AC007182.1	chr14	76035473	76038270	181	166	88	163	149.5
391864	chr2	202703438	202707658	AC007242.1	chr2	202701550	202703130	895	709	341	991	734
391864	chr2	202703438	202707658	AC007242.1	chr2	203028395	203044606	56	74	93	50	68.25
360745	chr2	102796770	102798587	AC007271.3	chr2	102631079	102642523	35	38	24	40	34.25
670505	chr7	30020860	30031878	AC007285.6	chr7	30017237	30020819	399	279	162	368	302
670528	chr7	30114142	30117439	AC007285.7	chr7	30118283	30133327	412	250	204	304	292.5
670528	chr7	30114142	30117439	AC007285.7	chr7	30601302	30605731	11	14	7	17	12.25
430286	chr22	21074475	21084073	AC007308.1	chr22	21104135	21112280	69	63	55	40	56.75
268707	chr16	52281792	52289815	AC007333.1	chr16	52291954	52298360	249	233	218	278	244.5
268010	chr16	49689083	49714490	AC007339.1	chr16	49686792	49687357	139	126	74	139	119.5
672551	chr7	36873585	36884968	AC007349.7	chr7	36889970	36891582	122	81	59	188	112.5
391895	chr2	202817838	202818898	AC007358.1	chr2	202811155	202813601	397	276	284	418	343.75
393006	chr2	206624678	206641859	AC007362.3	chr2	206618306	206622607	312	325	186	311	283.5
351209	chr2	65002925	65007574	AC007365.1	chr2	65010613	65019370	394	303	269	611	394.25
393097	chr2	206976307	206983973	AC007383.4	chr2	206970430	206985840	431	207	243	600	370.25
342660	chr2	37421923	37427666	AC007390.5	chr2	37421134	37439286	125	69	82	119	98.75
342749	chr2	37672593	37690496	AC007391.1	chr2	37665578	37670628	49	25	19	45	34.5
352920	chr2	70907748	70915617	AC007395.3	chr2	70917385	70923813	140	103	62	126	107.75
342452	chr2	36770420	36781752	AC007401.2	chr2	36763311	36763815	144	130	105	132	127.75
346965	chr2	51657421	51664215	AC007402.1	chr2	51651924	51655991	180	122	118	106	131.5
382013	chr2	171638259	171641967	AC007405.7	chr2	170797853	170805379	11	9	16	12	12
382013	chr2	171638259	171641967	AC007405.7	chr2	171237837	171246371	37	27	26	24	28.5
382013	chr2	171638259	171641967	AC007405.7	chr2	171630077	171647390	727	352	445	688	553
291621	chr17	55808976	55828271	AC007431.1	chr17	55829598	55835138	221	237	164	166	197
144113	chr12	9279208	9287943	AC007436.1	chr12	9273212	9273654	137	113	81	114	111.25
144937	chr12	11694590	11696292	AC007450.1	chr12	11692659	11698794	287	187	170	297	235.25
144937	chr12	11694590	11696292	AC007450.1	chr12	12469060	12481525	11	5	6	15	9.25
145537	chr12	13739260	13744348	AC007535.1	chr12	13733373	13737953	542	249	359	647	449.25
672280	chr7	35878511	35889686	AC007551.1	chr7	35743583	35757102	35	10	20	37	25.5
672280	chr7	35878511	35889686	AC007551.1	chr7	35866857	35877125	141	46	75	200	115.5
381490	chr2	169956259	169964906	AC007556.3	chr2	169952750	169969000	294	250	200	402	286.5
381490	chr2	169956259	169964906	AC007556.3	chr2	170237708	170251951	18	12	11	27	17
396624	chr2	217734628	217739661	AC007557.1	chr2	218022665	218037085	23	24	19	38	26
396624	chr2	217734628	217739661	AC007557.1	chr2	218366944	218374218	9	15	15	15	13.5
261359	chr16	12180269	12184172	AC007601.1	chr16	12300694	12309048	46	23	21	58	37
268224	chr16	50645927	50648567	AC007608.1	chr16	50635133	50651379	1001	682	293	933	727.25
267733	chr16	48684084	48687486	AC007611.1	chr16	48678445	48694448	30	16	8	20	18.5
490951	chr3	179112683	179117920	AC007620.3	chr3	179111203	179120922	330	257	168	375	282.5
145190	chr12	12507457	12515147	AC007621.1	chr12	12231394	12240323	39	20	23	38	30
145190	chr12	12507457	12515147	AC007621.1	chr12	12515342	12520055	449	156	135	454	298.5
145190	chr12	12507457	12515147	AC007621.1	chr12	12850635	12864725	64	57	55	62	59.5
393060	chr2	206849773	206862955	AC007679.3	chr2	206867008	206867378	348	232	231	446	314.25
346801	chr2	51166414	51173621	AC007682.1	chr2	51176892	51181845	251	236	108	293	222
346808	chr2	51185620	51189733	AC007682.2	chr2	51181846	51196867	113	135	22	126	99
379438	chr2	163623892	163626890	AC007740.1	chr2	163621172	163629477	166	145	91	186	147
379236	chr2	163013915	163023237	AC007750.5	chr2	163025085	163033410	360	178	173	604	328.75
294312	chr17	66382529	66387178	AC007780.1	chr17	66376040	66379684	51	35	40	50	44
175153	chr12	110205640	110213215	AC007834.3	chr12	109959607	109962510	43	35	34	41	38.25
227188	chr14	75179298	75195674	AC007956.1	chr14	75173441	75177266	300	296	208	416	305
700011	chr7	132714971	132721968	AC008038.1	chr7	132724011	132726967	528	389	232	690	459.75
228191	chr14	79082516	79084562	AC008045.1	chr14	78323351	78332200	10	6	15	8	9.75
228191	chr14	79082516	79084562	AC008045.1	chr14	79085815	79089409	555	317	153	277	325.5
706367	chr7	155301716	155306664	AC008060.5	chr7	155295511	155298597	285	222	130	275	228
706333	chr7	155173835	155182619	AC008060.7	chr7	154713714	154729408	22	13	17	16	17
706350	chr7	155247684	155262051	AC008060.8	chr7	155269617	155270451	253	212	221	216	225.5
706350	chr7	155247684	155262051	AC008060.8	chr7	155552531	155563953	21	16	11	11	14.75
379207	chr2	162928826	162933700	AC008063.2	chr2	162924656	162927143	383	179	136	349	261.75
336791	chr2	17022736	17028169	AC008069.1	chr2	17016528	17034350	332	395	194	301	305.5
336791	chr2	17022736	17028169	AC008069.1	chr2	17487978	17500918	24	21	26	26	24.25
336794	chr2	17034351	17039791	AC008069.2	chr2	17028170	17042143	257	157	190	158	190.5
338984	chr2	24295863	24302128	AC008073.5	chr2	24042024	24047787	54	31	57	51	48.25
338984	chr2	24295863	24302128	AC008073.5	chr2	24281136	24290674	493	162	234	435	331
339005	chr2	24396269	24400364	AC008073.7	chr2	24041607	24049052	13	8	11	8	10
339005	chr2	24396269	24400364	AC008073.7	chr2	24390476	24395815	166	106	82	176	132.5
339014	chr2	24423614	24425787	AC008073.9	chr2	24429056	24438066	325	370	175	362	308
351094	chr2	64676041	64685208	AC008074.3	chr2	64272779	64277854	27	16	13	13	17.25
351094	chr2	64676041	64685208	AC008074.3	chr2	64685552	64686076	357	280	187	523	336.75
699676	chr7	131536573	131538666	AC008085.1	chr7	131529713	131544640	596	468	233	363	415
700407	chr7	134070085	134076097	AC008154.1	chr7	134067735	134082280	63	53	30	37	45.75
700378	chr7	133968001	133984111	AC008154.4	chr7	133986185	133994419	342	203	198	286	257.25
386782	chr2	186664132	186666379	AC008174.3	chr2	186658945	186672598	499	419	308	448	418.5
336458	chr2	15828658	15834232	AC008271.1	chr2	15822467	15824624	181	151	107	150	147.25
378308	chr2	160242682	160244321	AC008277.1	chr2	160236280	160241718	446	311	216	588	390.25
336419	chr2	15701485	15705850	AC008278.2	chr2	15696011	15712784	362	280	130	386	289.5
336419	chr2	15701485	15705850	AC008278.2	chr2	16658384	16674929	5	3	3	8	4.75
336454	chr2	15818632	15822432	AC008278.3	chr2	15822467	15828657	54	36	14	42	36.5
581851	chr5	86534776	86538784	AC008394.1	chr5	86531968	86533544	596	382	347	841	541.5
331084	chr19	54373773	54391658	AC008440.5	chr19	54394837	54398205	198	173	152	161	171
327527	chr19	35321278	35324100	AC008555.3	chr19	35314280	35315393	308	260	194	251	253.25
578666	chr5	76431806	76434805	AC008581.1	chr5	76423684	76441296	390	199	118	270	244.25
578666	chr5	76431806	76434805	AC008581.1	chr5	76723217	76729674	26	21	24	45	29
584649	chr5	95187970	95189230	AC008592.4	chr5	95670825	95678707	31	38	22	45	34
584649	chr5	95187970	95189230	AC008592.4	chr5	95928967	95938085	13	23	11	8	13.75
584651	chr5	95191249	95198706	AC008592.5	chr5	94982791	94997997	17	22	11	17	16.75
584651	chr5	95191249	95198706	AC008592.5	chr5	95202959	95205971	186	121	104	202	153.25
584651	chr5	95191249	95198706	AC008592.5	chr5	95671361	95678707	53	53	42	88	59
584651	chr5	95191249	95198706	AC008592.5	chr5	95928967	95938085	24	18	7	21	17.5
728702	chr8	74183162	74188264	AC008598.1	chr8	74188385	74191726	144	154	83	213	148.5
602715	chr5	153717005	153720295	AC008625.1	chr5	153710253	153716621	356	304	153	412	306.25
608237	chr5	171703461	171707150	AC008671.1	chr5	171698025	171700198	40	28	15	44	31.75
603608	chr5	156800655	156804320	AC008676.1	chr5	156807857	156809004	312	288	228	286	278.5
331168	chr19	54935995	54949473	AC008746.3	chr19	54950627	54955080	168	132	71	122	123.25
598817	chr5	140997436	141001348	AC008781.7	chr5	141487095	141506362	3	9	5	10	6.75
567729	chr5	40793690	40802064	AC008810.1	chr5	40777574	40782055	139	98	85	124	111.5
573787	chr5	60850090	60854961	AC008836.1	chr5	60347967	60359527	16	8	9	12	11.25
573787	chr5	60850090	60854961	AC008836.1	chr5	60859915	60861966	280	300	206	261	261.75
566699	chr5	37801580	37802300	AC008869.1	chr5	37806955	37808569	314	298	248	305	291.25
566699	chr5	37801580	37802300	AC008869.1	chr5	38187940	38192154	24	20	24	16	21
572230	chr5	56154298	56165554	AC008937.2	chr5	55563961	55573205	54	24	23	42	35.75
572230	chr5	56154298	56165554	AC008937.2	chr5	56152278	56169853	425	155	142	321	260.75
572230	chr5	56154298	56165554	AC008937.2	chr5	56526878	56546298	25	26	21	15	21.75
564950	chr5	32378290	32379816	AC008949.1	chr5	32383552	32384456	249	141	111	297	199.5
597206	chr5	135048409	135058021	AC009009.1	chr5	134904969	134920615	15	30	18	22	21.25
597206	chr5	135048409	135058021	AC009009.1	chr5	135058378	135058803	227	196	128	305	214
258956	chr16	1029620	1036012	AC009041.2	chr16	1036134	1038654	325	180	171	282	239.5
278504	chr16	89231413	89240729	AC009113.2	chr16	89221863	89222222	129	88	106	86	102.25
261222	chr16	11428923	11444698	AC009121.1	chr16	11447315	11452430	467	393	305	454	404.75
277591	chr16	84225815	84257830	AC009123.1	chr16	84261133	84265346	18	19	12	18	16.75
265790	chr16	29819843	29830118	AC009133.1	chr16	29837305	29840089	34	18	11	23	21.5
277403	chr16	83434090	83438391	AC009142.1	chr16	83438856	83448911	127	137	84	125	118.25
276333	chr16	79702029	79710780	AC009159.1	chr16	79697132	79701185	334	265	224	234	264.25
393473	chr2	208174591	208175887	AC009226.1	chr2	207665274	207684602	12	18	17	10	14.25
393473	chr2	208174591	208175887	AC009226.1	chr2	208164029	208173463	824	269	265	379	434.25
376766	chr2	155308983	155314644	AC009227.2	chr2	155304405	155306576	489	415	315	494	428.25
376766	chr2	155308983	155314644	AC009227.2	chr2	156164391	156171572	25	26	18	41	27.5
346725	chr2	50922472	50929597	AC009234.1	chr2	50914400	50933196	140	182	101	204	156.75
378964	chr2	162199599	162208201	AC009299.1	chr2	162209993	162216639	242	226	155	331	238.5
378964	chr2	162199599	162208201	AC009299.1	chr2	162837422	162856352	8	5	4	4	5.25
378936	chr2	162108416	162118044	AC009299.2	chr2	162094370	162100079	85	64	97	103	87.25
365459	chr2	118749134	118755558	AC009303.1	chr2	118578889	118586224	47	54	44	33	44.5
365390	chr2	118555596	118563122	AC009312.1	chr2	118544882	118548592	111	95	49	68	80.75
378896	chr2	162013468	162020247	AC009313.1	chr2	162009559	162012747	167	371	109	265	228
699924	chr7	132443212	132448012	AC009365.4	chr7	132434530	132454485	167	269	131	278	211.25
663414	chr7	7986211	7991370	AC009473.1	chr7	7981773	7983420	289	247	172	261	242.25
381369	chr2	169641295	169644449	AC009475.2	chr2	169187904	169203522	10	9	10	11	10
374592	chr2	148659912	148660536	AC009480.3	chr2	148653387	148658465	413	320	339	933	501.25
378991	chr2	162278434	162285226	AC009487.4	chr2	162094370	162103050	26	25	28	37	29
378991	chr2	162278434	162285226	AC009487.4	chr2	162268708	162286298	483	107	224	621	358.75
378991	chr2	162278434	162285226	AC009487.4	chr2	162421701	162433682	15	22	8	22	16.75
378991	chr2	162278434	162285226	AC009487.4	chr2	162810781	162829212	11	6	6	12	8.75
378991	chr2	162278434	162285226	AC009487.4	chr2	162974675	162982561	13	14	18	20	16.25
350652	chr2	63274196	63276073	AC009501.4	chr2	62681183	62694216	22	34	23	35	28.5
350652	chr2	63274196	63276073	AC009501.4	chr2	63014802	63027946	42	75	39	84	60
350652	chr2	63274196	63276073	AC009501.4	chr2	63266192	63270099	360	403	316	550	407.25
361840	chr2	106471337	106474382	AC009505.2	chr2	106191318	106199429	49	33	20	20	30.5
361840	chr2	106471337	106474382	AC009505.2	chr2	106466603	106468950	712	567	388	856	630.75
378381	chr2	160470703	160474295	AC009506.1	chr2	160138185	160140369	27	16	16	23	20.5
378381	chr2	160470703	160474295	AC009506.1	chr2	160464425	160466184	202	205	118	402	231.75
699951	chr7	132514929	132517014	AC009518.8	chr7	132519474	132525753	340	347	305	606	399.5
700651	chr7	134878946	134885205	AC009542.2	chr7	134887004	134894091	722	269	407	568	491.5
249922	chr15	70017141	70023265	AC009677.1	chr15	70014794	70016593	306	271	144	355	269
700958	chr7	135926229	135930509	AC009784.1	chr7	135921974	135936883	285	304	110	274	243.25
305802	chr18	30104299	30111824	AC009835.1	chr18	30114963	30117192	154	84	86	118	110.5
400597	chr2	231033334	231037959	AC009950.2	chr2	231032134	231049336	401	231	133	378	285.75
400597	chr2	231033334	231037959	AC009950.2	chr2	231654160	231671659	7	6	6	8	6.75
349948	chr2	60722184	60725012	AC009970.1	chr2	60716673	60720944	482	397	338	541	439.5
400537	chr2	230856524	230861388	AC009973.1	chr2	230872818	230877233	38	60	37	42	44.25
400537	chr2	230856524	230861388	AC009973.1	chr2	231014721	231025894	16	13	14	17	15
400537	chr2	230856524	230861388	AC009973.1	chr2	231665729	231675244	7	7	4	7	6.25
99898	chr10	125494351	125510302	AC009987.1	chr10	125518984	125519797	46	55	32	26	39.75
242481	chr15	44822817	44829911	AC009996.1	chr15	44578112	44593224	24	10	11	21	16.5
242481	chr15	44822817	44829911	AC009996.1	chr15	44815653	44821505	352	212	174	337	268.75
245938	chr15	56050721	56059493	AC009997.1	chr15	56062778	56065377	289	198	151	340	244.5
666841	chr7	18469758	18490399	AC010082.2	chr7	18491450	18493239	216	204	152	307	219.75
380476	chr2	166787508	166792582	AC010127.5	chr2	166241389	166260560	7	11	3	6	6.75
380476	chr2	166787508	166792582	AC010127.5	chr2	166777912	166779626	125	87	78	148	109.5
396965	chr2	218837220	218846235	AC010136.2	chr2	218651388	218663557	37	12	20	21	22.5
396965	chr2	218837220	218846235	AC010136.2	chr2	218831099	218849045	273	152	103	202	182.5
370785	chr2	137300815	137304108	AC010146.1	chr2	137295654	137307261	410	315	249	392	341.5
370785	chr2	137300815	137304108	AC010146.1	chr2	138573522	138591294	6	5	9	5	6.25
339383	chr2	25939081	25945218	AC010150.1	chr2	25949746	25957412	80	79	54	72	71.25
476661	chr3	134126245	134129192	AC010207.1	chr3	134120997	134133405	368	340	242	376	331.5
172511	chr12	101048492	101052686	AC010209.1	chr12	100622698	100635456	13	10	5	12	10
590975	chr5	114937005	114941483	AC010226.4	chr5	114637936	114643560	52	71	45	83	62.75
590975	chr5	114937005	114941483	AC010226.4	chr5	114943067	114949475	499	200	352	471	380.5
590975	chr5	114937005	114941483	AC010226.4	chr5	115157643	115168470	38	19	20	19	24
590975	chr5	114937005	114941483	AC010226.4	chr5	115394080	115412163	15	17	13	21	16.5
591074	chr5	115288934	115299576	AC010282.1	chr5	115300388	115306519	341	286	201	272	275
602636	chr5	153469738	153475565	AC010295.1	chr5	153784312	153792317	33	31	19	20	25.75
609392	chr5	175875815	175882043	AC010297.1	chr5	175901731	175903361	164	114	119	165	140.5
330453	chr19	51319574	51336187	AC010325.1	chr19	51342619	51344567	101	90	99	40	82.5
331844	chr19	58356761	58384597	AC010326.1	chr19	58348519	58351662	112	94	52	83	85.25
321490	chr19	7964624	7985867	AC010336.2	chr19	7955999	7961980	74	47	55	52	57
565785	chr5	35034176	35037074	AC010368.1	chr5	35031119	35042323	238	308	160	233	234.75
575869	chr5	67262227	67272248	AC010376.1	chr5	67257257	67274902	206	152	132	301	197.75
563594	chr5	27984805	27988774	AC010455.1	chr5	27974446	27984405	12	7	9	14	10.5
330024	chr19	48552650	48555114	AC010458.1	chr19	48556362	48567084	75	50	85	43	63.25
278289	chr16	87734983	87747486	AC010536.1	chr16	87748635	87757997	219	167	251	384	255.25
278287	chr16	87726406	87733963	AC010536.2	chr16	87713056	87718550	150	102	145	104	125.25
271829	chr16	62858452	62863213	AC010546.1	chr16	62852019	62866987	643	616	216	254	432.25
603568	chr5	156654508	156666310	AC010609.1	chr5	156645693	156648583	185	125	124	197	157.75
603568	chr5	156654508	156666310	AC010609.1	chr5	156899969	156911628	7	17	16	8	12
384455	chr2	179499966	179504080	AC010680.1	chr2	179494615	179496370	219	164	90	257	182.5
393255	chr2	207473769	207475203	AC010731.2	chr2	207467752	207478469	199	207	111	283	200
393275	chr2	207503231	207509772	AC010731.3	chr2	207511193	207514643	577	533	361	573	511
344061	chr2	41820977	41823735	AC010739.1	chr2	41696055	41715879	7	6	7	7	6.75
344061	chr2	41820977	41823735	AC010739.1	chr2	41826363	41832454	97	67	44	104	78
303026	chr18	21472406	21475822	AC010754.1	chr18	21465510	21471692	297	175	101	214	196.75
303026	chr18	21472406	21475822	AC010754.1	chr18	21692518	21703975	18	17	18	24	19.25
736007	chr8	97655976	97662338	AC010859.1	chr8	97342265	97350963	16	13	15	17	15.25
736007	chr8	97655976	97662338	AC010859.1	chr8	97653776	97655624	279	235	146	286	236.5
736007	chr8	97655976	97662338	AC010859.1	chr8	98171333	98182820	17	8	16	9	12.5
338123	chr2	21344865	21349759	AC010872.2	chr2	21340471	21343593	229	284	102	269	221
344502	chr2	43455071	43460452	AC010883.5	chr2	43467329	43472690	91	75	90	81	84.25
344502	chr2	43455071	43460452	AC010883.5	chr2	43708977	43716302	92	51	58	100	75.25
383136	chr2	175434504	175444098	AC010894.5	chr2	175326489	175339229	27	20	13	15	18.75
332904	chr2	3651725	3655755	AC010907.2	chr2	3650015	3666952	140	107	96	373	179
103230	chr11	4463939	4472503	AC010930.1	chr11	4458869	4476395	392	385	260	472	377.25
334815	chr2	10141130	10167070	AC010969.1	chr2	10120126	10130933	44	42	32	26	36
369589	chr2	133415643	133418532	AC010974.3	chr2	133421101	133428934	237	298	149	155	209.75
355485	chr2	79726832	79729925	AC010975.1	chr2	79723355	79735631	178	83	68	139	117
368206	chr2	128224215	128225863	AC010976.2	chr2	128228437	128229809	353	248	221	403	306.25
398171	chr2	223182946	223186906	AC010980.2	chr2	223179025	223194108	180	170	111	207	167
398171	chr2	223182946	223186906	AC010980.2	chr2	223479316	223482132	47	49	40	50	46.5
85650	chr10	77152036	77167684	AC010997.1	chr10	77171382	77176267	138	103	101	120	115.5
85650	chr10	77152036	77167684	AC010997.1	chr10	77303849	77306129	44	25	25	22	29
85650	chr10	77152036	77167684	AC010997.1	chr10	77667937	77673704	16	17	28	11	18
85650	chr10	77152036	77167684	AC010997.1	chr10	77792181	77799138	44	34	22	41	35.25
85650	chr10	77152036	77167684	AC010997.1	chr10	78059618	78069049	18	19	21	13	17.75
246296	chr15	57255608	57268106	AC010999.1	chr15	57241817	57244492	42	14	19	48	30.75
246296	chr15	57255608	57268106	AC010999.1	chr15	57417333	57426217	17	7	13	16	13.25
726618	chr8	67831881	67835836	AC011031.1	chr8	67354265	67363441	12	9	7	12	10
726618	chr8	67831881	67835836	AC011031.1	chr8	67593623	67595228	36	53	18	44	37.75
726618	chr8	67831881	67835836	AC011031.1	chr8	67829447	67830263	431	378	254	578	410.25
726618	chr8	67831881	67835836	AC011031.1	chr8	67934749	67946669	72	63	35	63	58.25
338840	chr2	23746714	23748787	AC011239.1	chr2	23725828	23745445	153	103	83	94	108.25
343104	chr2	38824491	38833092	AC011247.3	chr2	38549582	38552365	13	15	11	11	12.5
343104	chr2	38824491	38833092	AC011247.3	chr2	38837142	38850988	212	84	158	163	154.25
662432	chr7	3682500	3683828	AC011284.3	chr7	3679292	3681758	277	123	147	260	201.75
673385	chr7	39600890	39606716	AC011290.4	chr7	38829093	38839626	28	20	15	26	22.25
673385	chr7	39600890	39606716	AC011290.4	chr7	39773241	39784213	76	86	71	60	73.25
673385	chr7	39600890	39606716	AC011290.4	chr7	39867868	39871973	25	31	34	29	29.75
675345	chr7	46798106	46804187	AC011294.3	chr7	46795361	46798000	229	227	143	233	208
495714	chr3	194864153	194868702	AC011325.1	chr3	194394495	194403841	18	47	21	22	27
495714	chr3	194864153	194868702	AC011325.1	chr3	194857768	194871165	757	431	361	780	582.25
608684	chr5	173471072	173474167	AC011333.1	chr5	173464597	173466502	357	266	233	320	294
608684	chr5	173471072	173474167	AC011333.1	chr5	173745050	173748273	44	31	15	32	30.5
600490	chr5	146453876	146465843	AC011357.1	chr5	146449708	146450163	157	131	162	157	151.75
604616	chr5	160082781	160092590	AC011363.1	chr5	160078111	160094550	298	291	168	190	236.75
589082	chr5	109216588	109220762	AC011366.3	chr5	109210385	109230346	149	123	83	158	128.25
589082	chr5	109216588	109220762	AC011366.3	chr5	109953174	109962339	11	7	14	17	12.25
608277	chr5	171863813	171879294	AC011407.1	chr5	171859274	171861296	266	187	167	184	201
324324	chr19	22784025	22790756	AC011467.2	chr19	22780428	22799956	85	87	68	60	75
321954	chr19	10777033	10778793	AC011475.2	chr19	10786221	10794126	379	360	318	218	318.75
326487	chr19	31101478	31115185	AC011478.1	chr19	31095182	31100531	239	231	136	179	196.25
329783	chr19	46992305	47002560	AC011484.1	chr19	47008270	47011712	83	69	30	33	53.75
328932	chr19	42920697	42933052	AC011497.1	chr19	42937624	42938384	246	191	152	181	192.5
699810	chr7	132031756	132038662	AC011625.1	chr7	132041095	132044950	289	220	65	105	169.75
699810	chr7	132031756	132038662	AC011625.1	chr7	132251298	132263587	6	9	19	10	11
743847	chr8	122077979	122083719	AC011626.1	chr8	122069943	122074831	242	223	209	279	238.25
674589	chr7	43562050	43573443	AC011738.4	chr7	43739246	43754725	16	6	17	13	13
355813	chr2	80752200	80755142	AC011741.1	chr2	80756897	80758001	533	474	306	476	447.25
334448	chr2	8821099	8824736	AC011747.7	chr2	7558519	7568574	6	9	16	13	11
334448	chr2	8821099	8824736	AC011747.7	chr2	8811210	8828142	131	106	84	183	126
341791	chr2	34628660	34632131	AC011748.1	chr2	34632274	34634275	140	49	55	98	85.5
370560	chr2	136566352	136579822	AC011893.3	chr2	136581899	136588696	261	197	168	195	205.25
707014	chr7	157818448	157820817	AC011899.10	chr7	157825594	157826297	454	416	333	336	384.75
252340	chr15	79268847	79273009	AC011944.1	chr15	79470519	79486157	13	20	23	10	16.5
725423	chr8	64114923	64122494	AC011978.1	chr8	64107807	64126378	80	113	176	296	166.25
85882	chr10	77883554	77887431	AC012047.1	chr10	77134652	77152035	9	5	2	7	5.75
243408	chr15	47843264	47845877	AC012050.1	chr15	47841486	47851229	198	135	104	185	155.5
714103	chr8	23625837	23626477	AC012119.1	chr8	23622763	23641172	171	246	71	100	147
714103	chr8	23625837	23626477	AC012119.1	chr8	24043794	24057592	4	6	4	11	6.25
305881	chr18	30343576	30351087	AC012123.1	chr18	30340698	30343061	103	84	51	109	86.75
279668	chr17	5014569	5017238	AC012146.7	chr17	5009185	5012450	285	294	166	224	242.25
259818	chr16	5808644	5813214	AC012175.1	chr16	5807144	5818141	135	117	57	110	104.75
717705	chr8	35646020	35651234	AC012215.1	chr8	35638248	35645768	213	175	118	228	183.5
401943	chr2	236475721	236491563	AC012305.1	chr2	236472548	236474278	50	56	45	34	46.25
359115	chr2	96867770	96885100	AC012307.3	chr2	96859148	96866717	183	171	96	223	168.25
328023	chr19	37726761	37730425	AC012309.4	chr19	36884334	36903512	11	24	13	10	14.5
328023	chr19	37726761	37730425	AC012309.4	chr19	37468591	37474498	42	47	35	26	37.5
328023	chr19	37726761	37730425	AC012309.4	chr19	37732589	37734108	571	840	342	471	556
331118	chr19	54622003	54643157	AC012314.8	chr19	54647786	54653910	172	123	126	118	134.75
322526	chr19	14590371	14603445	AC012318.1	chr19	14522227	14540173	9	10	9	7	8.75
345003	chr2	45147796	45150147	AC012354.1	chr2	44704987	44708881	27	29	30	31	29.25
345003	chr2	45147796	45150147	AC012354.1	chr2	45139317	45154392	436	757	273	721	546.75
345003	chr2	45147796	45150147	AC012354.1	chr2	45706447	45714731	10	15	10	10	11.25
348218	chr2	55435744	55447208	AC012358.7	chr2	55449358	55452899	208	175	100	213	174
361711	chr2	105988215	105992684	AC012360.6	chr2	105995298	106000685	652	480	317	788	559.25
361711	chr2	105988215	105992684	AC012360.6	chr2	106363007	106378618	16	31	13	25	21.25
361711	chr2	105988215	105992684	AC012360.6	chr2	106702939	106722017	12	17	13	22	16
366091	chr2	120972997	120976985	AC012363.4	chr2	120978858	120988066	602	516	138	525	445.25
335215	chr2	11862104	11866370	AC012456.3	chr2	11854706	11860801	511	406	542	347	451.5
335215	chr2	11862104	11866370	AC012456.3	chr2	12861600	12866674	8	6	5	5	6
335217	chr2	11885173	11887693	AC012456.4	chr2	10941957	10960964	5	6	8	4	5.75
335217	chr2	11885173	11887693	AC012456.4	chr2	12861600	12868265	7	6	7	5	6.25
339270	chr2	25420261	25430720	AC012457.2	chr2	25196087	25207941	72	52	43	31	49.5
362628	chr2	109144635	109152181	AC012487.2	chr2	108836075	108844130	3	4	5	8	5
362628	chr2	109144635	109152181	AC012487.2	chr2	109158414	109166052	104	100	72	159	108.75
384130	chr2	178560531	178566375	AC012499.1	chr2	178567346	178567842	166	93	100	172	132.75
400782	chr2	231772014	231777477	AC012507.4	chr2	231762018	231780691	218	209	199	140	191.5
396458	chr2	217122614	217126407	AC012513.6	chr2	217117642	217121974	370	242	237	439	322
396458	chr2	217122614	217126407	AC012513.6	chr2	217514724	217528307	8	9	12	17	11.5
381876	chr2	171206926	171209245	AC012594.1	chr2	170789282	170797852	22	27	14	24	21.75
381876	chr2	171206926	171209245	AC012594.1	chr2	171195665	171202706	219	171	275	215	220
381876	chr2	171206926	171209245	AC012594.1	chr2	171660220	171664226	56	48	29	52	46.25
263259	chr16	19603119	19613126	AC012621.1	chr16	19600100	19602433	789	714	290	552	586.25
263259	chr16	19603119	19613126	AC012621.1	chr16	19887988	19901112	132	72	55	52	77.75
390480	chr2	198059736	198063912	AC013264.2	chr2	198056474	198067200	208	160	109	273	187.5
363056	chr2	110883581	110884921	AC013268.1	chr2	110326339	110334199	3	7	7	3	5
365887	chr2	120233357	120234537	AC013275.2	chr2	119765500	119777285	9	11	14	6	10
171846	chr12	98997010	99001205	AC013283.1	chr12	98990932	98996949	124	140	57	168	122.25
674837	chr7	44812016	44830988	AC013436.6	chr7	44808380	44811973	176	179	144	149	162
372928	chr2	143761781	143765376	AC013444.1	chr2	142922342	142932614	8	7	5	9	7.25
372928	chr2	143761781	143765376	AC013444.1	chr2	143429366	143436971	19	10	14	20	15.75
372928	chr2	143761781	143765376	AC013444.1	chr2	143758205	143771246	401	105	111	151	192
382707	chr2	173934854	173949207	AC013461.1	chr2	173670689	173686389	11	10	10	7	9.5
382707	chr2	173934854	173949207	AC013461.1	chr2	173952343	173953341	243	251	135	253	220.5
382707	chr2	173934854	173949207	AC013461.1	chr2	174068399	174070682	40	55	28	48	42.75
388056	chr2	190640564	190644188	AC013468.1	chr2	190924848	190942543	29	18	25	24	24
388056	chr2	190640564	190644188	AC013468.1	chr2	191371510	191390087	4	5	4	6	4.75
339711	chr2	27235655	27241543	AC013472.3	chr2	27217270	27231055	100	112	104	135	112.75
339709	chr2	27231056	27232697	AC013472.4	chr2	27214154	27217269	186	180	113	141	155
344158	chr2	42181346	42185198	AC013480.1	chr2	42175760	42179539	168	123	140	167	149.5
344179	chr2	42250839	42255725	AC013480.2	chr2	42255926	42267202	431	252	210	414	326.75
344179	chr2	42250839	42255725	AC013480.2	chr2	42876884	42891009	5	8	8	13	8.5
360392	chr2	101744828	101752846	AC013722.1	chr2	101731502	101742873	265	223	90	328	226.5
377864	chr2	158710443	158713813	AC013731.1	chr2	158159175	158173218	3	5	5	3	4
377864	chr2	158710443	158713813	AC013731.1	chr2	158695938	158704803	237	178	154	364	233.25
732884	chr8	87669585	87678149	AC013751.1	chr8	87665437	87666490	54	45	56	63	54.5
102840	chr11	2878924	2889769	AC013791.10	chr11	2558431	2573010	35	37	23	28	30.75
102840	chr11	2878924	2889769	AC013791.10	chr11	2894689	2895792	223	160	189	213	196.25
747948	chr8	135604197	135611914	AC015599.1	chr8	135601384	135620382	332	492	160	482	366.5
258387	chr15	100888624	100891243	AC015723.1	chr15	100891547	100897209	23	18	15	27	20.75
296708	chr17	75877699	75889984	AC015804.1	chr17	75527983	75538752	44	34	17	72	41.75
252628	chr15	80214950	80219292	AC015871.2	chr15	80208110	80209567	31	20	19	36	26.5
280957	chr17	10783608	10791885	AC015908.1	chr17	10775473	10793992	264	223	173	166	206.5
280957	chr17	10783608	10791885	AC015908.1	chr17	11041662	11048380	25	28	30	18	25.25
293056	chr17	61491614	61491812	AC015923.1	chr17	60740901	60748337	61	36	55	48	50
293056	chr17	61491614	61491812	AC015923.1	chr17	61154163	61164381	47	44	50	81	55.5
293056	chr17	61491614	61491812	AC015923.1	chr17	61488373	61495893	588	946	609	753	724
304285	chr18	25531042	25538289	AC015933.2	chr18	25544434	25548999	31	39	24	42	34
288144	chr17	42979068	42995720	AC015936.3	chr17	42998383	43008330	274	251	185	163	218.25
339641	chr2	26893511	26897707	AC015977.6	chr2	26890850	26892695	72	75	81	75	75.75
700848	chr7	135611431	135613304	AC015987.1	chr7	135356021	135362118	10	13	11	21	13.75
700848	chr7	135611431	135613304	AC015987.1	chr7	135606759	135614105	647	687	208	562	526
315218	chr18	60488852	60513017	AC015989.1	chr18	60518272	60519195	143	130	85	153	127.75
722218	chr8	53949717	53958099	AC016113.1	chr8	53944134	53944817	195	145	118	197	163.75
722218	chr8	53949717	53958099	AC016113.1	chr8	54312058	54327473	6	7	3	6	5.5
296830	chr17	76488337	76495298	AC016182.1	chr17	76485435	76485674	155	141	80	78	113.5
296830	chr17	76488337	76495298	AC016182.1	chr17	76703630	76721997	34	17	18	19	22
729422	chr8	76696203	76703622	AC016194.1	chr8	76707457	76721756	145	138	47	186	129
257134	chr15	96830894	96831899	AC016251.1	chr15	96824787	96833719	610	192	284	161	311.75
278915	chr17	1075669	1094570	AC016292.1	chr17	1095770	1096852	141	109	130	206	146.5
744434	chr8	123849078	123876494	AC016405.1	chr8	123882359	123890236	60	54	36	59	52.25
559119	chr5	13170732	13175258	AC016553.1	chr5	13162928	13166194	232	139	94	187	163
559619	chr5	14906479	14911874	AC016575.1	chr5	14370177	14386647	4	4	4	3	3.75
559619	chr5	14906479	14911874	AC016575.1	chr5	14732777	14745796	21	19	14	13	16.75
320931	chr19	4032971	4043411	AC016586.1	chr19	4044767	4045550	51	38	44	35	42
572253	chr5	56231243	56241729	AC016644.1	chr5	56224650	56229898	486	317	101	513	354.25
355706	chr2	80470450	80474263	AC016670.1	chr2	80474394	80481452	383	241	225	614	365.75
363916	chr2	113922865	113938924	AC016683.5	chr2	113913286	113913602	27	27	20	16	22.5
363918	chr2	113959161	113969848	AC016683.6	chr2	113975079	113977017	160	109	159	167	148.75
342928	chr2	38262015	38264301	AC016689.1	chr2	37612974	37622940	19	11	14	16	15
342928	chr2	38262015	38264301	AC016689.1	chr2	38269729	38275591	171	123	158	264	179
342928	chr2	38262015	38264301	AC016689.1	chr2	38494500	38503325	22	21	8	14	16.25
393750	chr2	209118065	209122124	AC016697.3	chr2	208613837	208619251	16	17	9	14	14
393750	chr2	209118065	209122124	AC016697.3	chr2	209110019	209114272	336	268	169	325	274.5
372702	chr2	143069651	143072487	AC016706.1	chr2	143064529	143068550	315	244	138	278	243.75
355641	chr2	80254559	80259712	AC016716.2	chr2	80260864	80261086	399	402	254	381	359
345553	chr2	47078934	47085466	AC016722.3	chr2	46684493	46694106	13	11	12	16	13
345553	chr2	47078934	47085466	AC016722.3	chr2	46886231	46901079	28	26	25	28	26.75
345553	chr2	47078934	47085466	AC016722.3	chr2	47087848	47089904	420	227	270	399	329
381112	chr2	168797156	168798978	AC016723.4	chr2	168793657	168796585	288	438	240	343	327.25
365833	chr2	120001588	120012611	AC016736.2	chr2	120012702	120018638	238	85	55	100	119.5
360346	chr2	101593126	101596772	AC016738.3	chr2	101220825	101227040	62	55	37	30	46
360346	chr2	101593126	101596772	AC016738.3	chr2	101583136	101587119	153	94	101	177	131.25
383547	chr2	176753831	176772031	AC016751.3	chr2	176748921	176751680	73	71	49	68	65.25
402624	chr2	239071229	239078324	AC016757.1	chr2	238776019	238785180	32	10	23	24	22.25
402642	chr2	239134204	239140787	AC016757.3	chr2	239123968	239133132	369	335	292	341	334.25
366294	chr2	121791158	121792988	AC016764.1	chr2	121783120	121795924	381	284	205	342	303
84141	chr10	71123308	71123624	AC016821.1	chr10	71121843	71122588	810	719	431	911	717.75
340543	chr2	30272929	30289656	AC016907.1	chr2	30266093	30272791	35	89	25	72	55.25
340567	chr2	30360487	30371449	AC016907.3	chr2	30352632	30358167	599	599	203	568	492.25
340567	chr2	30360487	30371449	AC016907.3	chr2	30664100	30683810	20	17	12	8	14.25
369677	chr2	133668372	133676225	AC016909.1	chr2	133665602	133668357	232	335	103	318	247
373216	chr2	144693938	144696604	AC016910.1	chr2	144691190	144702317	923	748	179	429	569.75
362101	chr2	107450623	107450921	AC016994.2	chr2	107445050	107448934	587	714	302	730	583.25
345328	chr2	46304451	46309557	AC017006.2	chr2	46310912	46320463	627	144	336	680	446.75
345328	chr2	46304451	46309557	AC017006.2	chr2	46869419	46879539	8	10	7	5	7.5
345348	chr2	46389475	46395336	AC017006.3	chr2	46381656	46400559	283	163	130	184	190
402862	chr2	240081688	240090513	AC017028.1	chr2	240069099	240076479	358	463	328	363	378
333905	chr2	6970754	6982777	AC017076.5	chr2	6483960	6492581	2	8	5	4	4.75
333905	chr2	6970754	6982777	AC017076.5	chr2	6985251	6987576	125	125	79	125	113.5
352276	chr2	68499363	68503707	AC017083.2	chr2	68493845	68510110	549	417	339	930	558.75
352265	chr2	68458547	68461186	AC017083.3	chr2	68461489	68470616	258	227	160	418	265.75
352865	chr2	70678061	70686539	AC017084.1	chr2	70687532	70690404	859	586	445	685	643.75
400909	chr2	232316580	232318550	AC017104.2	chr2	232087517	232091108	156	73	64	123	104
400909	chr2	232316580	232318550	AC017104.2	chr2	232321430	232332442	1222	1055	773	174	806
479226	chr3	142882975	142887640	AC018450.1	chr3	142878225	142893733	441	439	218	502	400
239155	chr15	33249877	33256595	AC018515.1	chr15	32953085	32961374	27	44	22	33	31.5
266914	chr16	34679928	34683109	AC018558.1	chr16	34671804	34675019	174	336	116	131	189.25
292694	chr17	60089008	60102448	AC018628.1	chr17	60077580	60079028	149	108	82	155	123.5
699535	chr7	131010766	131014763	AC018642.1	chr7	130786246	130793407	61	44	46	45	49
699535	chr7	131010766	131014763	AC018642.1	chr7	131003994	131023103	314	264	156	214	237
699794	chr7	131943941	131947790	AC018643.4	chr7	131948310	131956041	60	58	35	62	53.75
374302	chr2	147889185	147892764	AC018678.1	chr2	147881445	147887507	327	343	110	379	289.75
374302	chr2	147889185	147892764	AC018678.1	chr2	148648341	148658992	13	9	12	8	10.5
345424	chr2	46655549	46657113	AC018682.6	chr2	46667091	46667527	123	68	79	132	100.5
359967	chr2	100113943	100156231	AC018690.1	chr2	100160335	100161102	148	119	68	123	114.5
359967	chr2	100113943	100156231	AC018690.1	chr2	100878214	100889241	18	8	12	12	12.5
343143	chr2	39088831	39090117	AC018693.6	chr2	39074302	39081661	172	115	135	173	148.75
676445	chr7	50592159	50601327	AC018705.5	chr7	50601846	50602819	14	5	9	15	10.75
361565	chr2	105466818	105475583	AC018730.1	chr2	105041081	105046512	13	13	13	18	14.25
330583	chr19	52089926	52098767	AC018755.11	chr19	52087690	52089281	591	458	310	562	480.25
438393	chr3	4922743	4934001	AC018816.3	chr3	4359291	4368590	4	6	4	2	4
438393	chr3	4922743	4934001	AC018816.3	chr3	4937141	4937511	231	146	125	203	176.25
387032	chr2	187359727	187364693	AC018867.1	chr2	187366424	187367953	463	430	314	571	444.5
387032	chr2	187359727	187364693	AC018867.1	chr2	187496348	187502920	62	72	81	104	79.75
361926	chr2	106795423	106796052	AC018878.3	chr2	106786380	106791761	451	295	256	546	387
333985	chr2	7217303	7221612	AC019048.1	chr2	7209485	7214782	270	211	73	357	227.75
675603	chr7	47800071	47804453	AC019066.3	chr7	47806336	47814994	229	192	146	259	206.5
362535	chr2	108833744	108836074	AC019100.3	chr2	108842528	108843128	291	222	210	347	267.5
362535	chr2	108833744	108836074	AC019100.3	chr2	109188112	109190736	21	21	20	19	20.25
526103	chr4	99846712	99851952	AC019131.1	chr4	99390463	99397915	34	61	19	42	39
526103	chr4	99846712	99851952	AC019131.1	chr4	99840584	99845607	284	365	276	544	367.25
380114	chr2	165693725	165698989	AC019181.2	chr2	165688788	165693150	155	151	128	188	155.5
377739	chr2	158296257	158299768	AC019201.1	chr2	158291613	158306136	340	350	252	667	402.25
287489	chr17	39649147	39660161	AC019349.5	chr17	39660237	39661836	34	21	36	44	33.75
341543	chr2	33788111	33788883	AC020594.5	chr2	32996155	33003879	10	13	7	15	11.25
341543	chr2	33788111	33788883	AC020594.5	chr2	33781772	33790647	936	615	402	1104	764.25
443967	chr3	23808200	23812125	AC020626.1	chr3	23816719	23833516	108	150	60	139	114.25
481794	chr3	150635201	150636310	AC020636.1	chr3	150632416	150637643	904	595	573	1251	830.75
241785	chr15	42184107	42197376	AC020659.1	chr15	42198701	42200511	446	346	231	281	326
543852	chr4	154792622	154798776	AC020703.1	chr4	154799013	154800202	365	366	241	324	324
543852	chr4	154792622	154798776	AC020703.1	chr4	155109811	155126697	9	11	10	16	11.5
676327	chr7	50175558	50188164	AC020743.2	chr7	50430458	50443438	42	13	50	80	46.25
273813	chr16	70779902	70791759	AC020763.1	chr16	71396513	71406379	14	11	8	9	10.5
327591	chr19	35590055	35605734	AC020907.1	chr19	35607355	35607797	268	193	191	295	236.75
331331	chr19	55892329	55898826	AC020922.1	chr19	55900438	55904871	543	502	327	310	420.5
157136	chr12	52641149	52659404	AC021066.1	chr12	52665279	52665687	178	116	98	147	134.75
601303	chr5	148978642	148996459	AC021078.1	chr5	149194703	149209129	22	27	31	29	27.25
359137	chr2	96986565	96990459	AC021188.4	chr2	97002287	97008828	257	296	209	289	262.75
359137	chr2	96986565	96990459	AC021188.4	chr2	97180784	97187477	37	41	28	21	31.75
706512	chr7	155755323	155756273	AC021218.2	chr7	155762188	155763205	184	151	178	191	176
296762	chr17	76103774	76107152	AC021593.1	chr17	76109671	76109909	358	313	219	238	282
114242	chr11	39881609	39884051	AC021749.1	chr11	39871850	39889961	60	101	51	94	76.5
249936	chr15	70069866	70077900	AC021818.1	chr15	70079155	70089345	44	45	30	54	43.25
72602	chr10	28596640	28600773	AC022021.1	chr10	28601051	28607307	267	278	178	424	286.75
604808	chr5	160656676	160657354	AC022120.1	chr5	160658183	160660551	196	178	118	216	177
585597	chr5	97974926	97975107	AC022142.1	chr5	96589724	96597747	6	10	9	7	8
585597	chr5	97974926	97975107	AC022142.1	chr5	97969768	97970026	607	595	297	599	524.5
701523	chr7	137636045	137645086	AC022173.2	chr7	137633112	137648107	268	129	142	498	259.25
322186	chr19	12162841	12171530	AC022415.4	chr19	11904541	11913139	13	13	13	12	12.75
322186	chr19	12162841	12171530	AC022415.4	chr19	11993788	11995107	17	20	13	19	17.25
322186	chr19	12162841	12171530	AC022415.4	chr19	12155576	12157059	133	116	67	100	104
322205	chr19	12262669	12269340	AC022415.5	chr19	11904541	11913139	13	10	15	10	12
322205	chr19	12262669	12269340	AC022415.5	chr19	11991670	11996715	10	15	6	17	12
322205	chr19	12262669	12269340	AC022415.5	chr19	12256018	12256716	155	82	122	93	113
572142	chr5	55901742	55902125	AC022431.2	chr5	55897503	55906099	793	580	313	985	667.75
493457	chr3	187889620	187901214	AC022498.1	chr3	187889169	187905249	209	369	594	185	339.25
84386	chr10	72191639	72194631	AC022532.1	chr10	71986810	71991897	33	33	33	34	33.25
83094	chr10	67465854	67473870	AC022538.1	chr10	67476847	67485577	328	142	81	114	166.25
258206	chr15	100257875	100263888	AC022692.1	chr15	100265274	100269324	38	30	33	28	32.25
250599	chr15	72339044	72344992	AC022872.1	chr15	72333323	72337095	260	193	202	418	268.25
258642	chr15	101816805	101818647	AC023024.1	chr15	101148436	101157977	7	12	7	12	9.5
258642	chr15	101816805	101818647	AC023024.1	chr15	101552224	101565767	79	31	26	36	43
258642	chr15	101816805	101818647	AC023024.1	chr15	101810931	101815370	620	496	350	742	552
258642	chr15	101816805	101818647	AC023024.1	chr15	102179537	102192118	96	86	60	143	96.25
151332	chr12	32052599	32069592	AC023050.1	chr12	32070817	32071580	129	119	99	102	112.25
724625	chr8	61604423	61604944	AC023102.1	chr8	61607414	61610707	462	297	357	727	460.75
710112	chr8	9944105	9953342	AC023385.1	chr8	9954730	9955535	547	479	332	606	491
375670	chr2	151904591	151906592	AC023469.1	chr2	151899826	151904209	183	173	96	195	161.75
375640	chr2	151836635	151846615	AC023469.2	chr2	151829861	151835553	197	134	66	226	155.75
149093	chr12	25157789	25161205	AC023510.1	chr12	25147901	25167420	208	157	61	229	163.75
742924	chr8	119292651	119294751	AC023590.1	chr8	119289273	119298885	557	496	390	489	483
474737	chr3	127381579	127388663	AC023593.1	chr3	127377477	127377633	459	371	251	471	388
474737	chr3	127381579	127388663	AC023593.1	chr3	127543982	127556504	22	32	19	23	24
474737	chr3	127381579	127388663	AC023593.1	chr3	127687063	127688403	42	41	38	39	40
496054	chr3	196359104	196362168	AC023797.1	chr3	196351848	196356134	265	195	167	404	257.75
443378	chr3	21871007	21871666	AC023798.1	chr3	21873390	21876408	323	226	194	311	263.5
267666	chr16	48438126	48458019	AC023818.1	chr16	48427942	48428546	74	52	57	55	59.5
438019	chr3	3684100	3692160	AC024158.1	chr3	3248777	3263142	21	11	19	16	16.75
438019	chr3	3684100	3692160	AC024158.1	chr3	3694764	3697603	361	318	263	364	326.5
438019	chr3	3684100	3692160	AC024158.1	chr3	4320206	4326639	15	14	11	13	13.25
438276	chr3	4529815	4535454	AC024168.2	chr3	3217305	3227518	9	11	4	4	7
438276	chr3	4529815	4535454	AC024168.2	chr3	4523503	4540592	248	391	127	239	251.25
529987	chr4	111774326	111779159	AC024198.1	chr4	111781077	111783865	270	165	135	288	214.5
529987	chr4	111774326	111779159	AC024198.1	chr4	112513176	112526151	7	9	6	8	7.5
706125	chr7	154401097	154403856	AC024239.1	chr7	154404307	154406121	183	193	148	224	187
253577	chr15	83875407	83891067	AC024270.1	chr15	83869291	83870248	134	138	94	197	140.75
578945	chr5	77347429	77357513	AC024568.1	chr5	77357951	77358423	310	253	142	399	276
285696	chr17	32191778	32206026	AC024610.1	chr17	32178239	32189016	48	38	29	27	35.5
151202	chr12	31476368	31479637	AC024940.1	chr12	30991708	31003665	11	11	9	11	10.5
151202	chr12	31476368	31479637	AC024940.1	chr12	31467990	31484610	718	274	315	1201	627
275194	chr16	75731697	75740650	AC025287.1	chr16	75741413	75741737	39	24	11	65	34.75
565207	chr5	33277548	33284831	AC025472.1	chr5	32696117	32713346	16	7	16	11	12.5
160569	chr12	64495191	64497303	AC025576.1	chr12	64488458	64494136	182	266	222	427	274.25
698909	chr7	128540671	128551819	AC025594.1	chr7	128551827	128553573	64	52	164	131	102.75
698909	chr7	128540671	128551819	AC025594.1	chr7	128730042	128745492	11	12	18	7	12
246900	chr15	59179669	59185922	AC025918.2	chr15	58510385	58524550	27	12	9	33	20.25
246900	chr15	59179669	59185922	AC025918.2	chr15	59186625	59187545	440	313	262	491	376.5
438481	chr3	5228182	5235779	AC026202.3	chr3	4745245	4763161	14	9	11	12	11.5
438481	chr3	5228182	5235779	AC026202.3	chr3	5221431	5227503	199	174	122	178	168.25
494711	chr3	191693620	191694541	AC026320.1	chr3	191686779	191696834	172	340	51	104	166.75
151673	chr12	33194147	33213965	AC026357.1	chr12	33189243	33194066	177	163	107	159	151.5
151673	chr12	33194147	33213965	AC026357.1	chr12	34139852	34151962	9	3	4	5	5.25
151673	chr12	33194147	33213965	AC026357.1	chr12	34598948	34612150	5	2	2	2	2.75
270835	chr16	59765131	59768934	AC026457.1	chr16	59759569	59760299	176	211	146	172	176.25
581301	chr5	84823412	84825128	AC026700.1	chr5	84818790	84820466	196	157	88	181	155.5
565061	chr5	32784706	32790384	AC026703.1	chr5	32774476	32775964	118	106	129	109	115.5
556398	chr5	4297737	4306828	AC026711.1	chr5	4290626	4296598	303	296	185	163	236.75
583602	chr5	92051477	92053230	AC026781.1	chr5	92049978	92050654	173	164	45	134	129
556981	chr5	6111603	6119622	AC026797.1	chr5	6121433	6122239	136	134	91	92	113.25
565711	chr5	34793158	34802761	AC026801.2	chr5	34790113	34809856	434	224	213	294	291.25
330163	chr19	49417733	49426104	AC026803.14	chr19	49408950	49417671	179	199	175	123	169
459584	chr3	76466794	76471364	AC026877.1	chr3	76472310	76478598	94	60	57	100	77.75
253171	chr15	82335167	82338934	AC026956.1	chr15	82229707	82244785	113	63	75	126	94.25
253171	chr15	82335167	82338934	AC026956.1	chr15	82322946	82324699	285	206	166	263	230
743887	chr8	122195647	122200017	AC027238.1	chr8	122200980	122202362	350	251	221	394	304
273841	chr16	70905383	70907438	AC027281.1	chr16	70907620	70909505	876	802	557	921	789
280141	chr17	6907157	6920155	AC027763.2	chr17	6564954	6569606	14	14	7	13	12
280141	chr17	6907157	6920155	AC027763.2	chr17	6902013	6906113	197	187	96	152	158
253815	chr15	84652681	84659759	AC027807.1	chr15	84647930	84664636	239	221	125	199	196
525642	chr4	98402897	98412896	AC034154.1	chr4	98400583	98415433	399	366	111	433	327.25
601753	chr5	150747876	150751086	AC034205.1	chr5	150739673	150741914	284	195	157	386	255.5
596241	chr5	131346228	131348836	AC034228.2	chr5	130760405	130771558	19	9	12	18	14.5
596241	chr5	131346228	131348836	AC034228.2	chr5	130927897	130932124	22	34	30	39	31.25
596239	chr5	131338044	131341756	AC034228.3	chr5	130764077	130771558	12	12	15	13	13
596239	chr5	131338044	131341756	AC034228.3	chr5	130927897	130932124	30	64	32	54	45
596239	chr5	131338044	131341756	AC034228.3	chr5	131337079	131337290	455	349	315	568	421.75
596214	chr5	131268217	131282809	AC034228.4	chr5	131260604	131265850	119	116	166	164	141.25
591099	chr5	115378790	115379689	AC034236.1	chr5	114637936	114647815	6	10	4	5	6.25
591099	chr5	115378790	115379689	AC034236.1	chr5	115372005	115388520	190	196	137	257	195
591095	chr5	115356251	115372004	AC034236.2	chr5	115374017	115375901	165	133	91	161	137.5
598088	chr5	138085055	138091406	AC034243.1	chr5	138078382	138084249	287	215	159	269	232.5
598088	chr5	138085055	138091406	AC034243.1	chr5	138607458	138622209	14	29	14	8	16.25
302299	chr18	18635617	18642649	AC036178.1	chr18	18643550	18643728	744	595	408	836	645.75
292982	chr17	61274653	61275321	AC037445.1	chr17	60799295	60809886	14	6	10	9	9.75
292982	chr17	61274653	61275321	AC037445.1	chr17	61275342	61278380	593	328	301	1189	602.75
273211	chr16	67911016	67912047	AC040162.1	chr16	67916071	67917947	620	601	533	404	539.5
270739	chr16	59446558	59448694	AC040163.1	chr16	59444585	59460740	81	143	95	83	100.5
296306	chr17	73965350	73987299	AC040980.1	chr17	73955271	73961639	40	14	27	19	25
495562	chr3	194303099	194309010	AC046143.5	chr3	194315567	194317209	220	109	112	241	170.5
723141	chr8	56948717	56962004	AC046176.1	chr8	56711334	56714811	24	16	16	16	18
723141	chr8	56948717	56962004	AC046176.1	chr8	56962766	56972946	275	163	147	305	222.5
714052	chr8	23424387	23432475	AC051642.1	chr8	23421952	23436385	683	634	184	284	446.25
714052	chr8	23424387	23432475	AC051642.1	chr8	24274096	24284262	7	8	7	5	6.75
397295	chr2	220285999	220296217	AC053503.6	chr2	220281350	220282393	441	328	414	321	376
533797	chr4	123537947	123541498	AC053545.3	chr4	122833375	122849125	7	12	7	9	8.75
533797	chr4	123537947	123541498	AC053545.3	chr4	123533137	123537856	434	362	211	602	402.25
480172	chr3	145614897	145620836	AC055758.1	chr3	145609970	145624813	312	289	209	330	285
496367	chr3	197556482	197564315	AC055764.1	chr3	197549761	197569420	197	159	162	309	206.75
287919	chr17	41825537	41827515	AC055813.1	chr17	41829311	41830174	660	457	422	558	524.25
257376	chr15	97632988	97635929	AC055873.1	chr15	97636233	97650541	132	246	78	387	210.75
376842	chr2	155538447	155554993	AC061961.2	chr2	155556747	155558879	53	47	32	88	55
296800	chr17	76309328	76312541	AC061992.2	chr17	76301432	76307691	88	84	102	105	94.75
402899	chr2	240319726	240332218	AC062017.1	chr2	240315885	240335578	183	274	109	127	173.25
402899	chr2	240319726	240332218	AC062017.1	chr2	240932835	240940694	12	12	15	11	12.5
468478	chr3	107081833	107093293	AC063944.1	chr3	107100022	107103084	242	158	160	241	200.25
169924	chr12	92814194	92815377	AC063949.1	chr12	91968899	91981354	3	2	4	3	3
596281	chr5	131516144	131526401	AC063976.4	chr5	131528268	131539954	145	125	206	202	169.5
330504	chr19	51666063	51674037	AC063977.1	chr19	51761256	51762745	55	53	29	64	50.25
385885	chr2	183973141	183974244	AC064871.3	chr2	183964263	183979998	126	128	168	207	157.25
401989	chr2	236691274	236695891	AC064874.1	chr2	236684094	236700958	245	227	179	116	191.75
401989	chr2	236691274	236695891	AC064874.1	chr2	237077831	237084652	36	34	36	19	31.25
401989	chr2	236691274	236695891	AC064874.1	chr2	237973253	237974862	5	7	8	8	7
364532	chr2	115913220	115921819	AC066593.1	chr2	115921898	115923060	193	134	103	237	166.75
494097	chr3	189856883	189862740	AC067718.1	chr3	189867936	189868841	178	118	154	192	160.5
81983	chr10	63684545	63688453	AC067742.1	chr10	62707368	62724551	2	5	8	2	4.25
81983	chr10	63684545	63688453	AC067742.1	chr10	63688504	63693656	302	214	186	335	259.25
388463	chr2	191877639	191893225	AC067945.2	chr2	191894367	191896132	265	182	174	342	240.75
344954	chr2	45009025	45016067	AC067957.1	chr2	44703066	44713036	10	8	8	11	9.25
344954	chr2	45009025	45016067	AC067957.1	chr2	45017910	45021292	279	253	224	245	250.25
382342	chr2	172626475	172635456	AC068039.4	chr2	172624145	172639722	34	10	10	51	26.25
382342	chr2	172626475	172635456	AC068039.4	chr2	172954154	172963112	19	13	9	12	13.25
99947	chr10	125668607	125671456	AC068058.1	chr10	125363085	125372544	4	5	5	4	4.5
99947	chr10	125668607	125671456	AC068058.1	chr10	125671490	125673263	106	69	67	94	84
381872	chr2	171196248	171202103	AC068280.1	chr2	171202707	171203692	419	251	192	516	344.5
381872	chr2	171196248	171202103	AC068280.1	chr2	171657633	171664226	30	48	35	17	32.5
333079	chr2	4267389	4278492	AC068292.1	chr2	4264333	4266008	341	329	221	354	311.25
709626	chr8	8238661	8248628	AC068353.1	chr8	8233683	8237389	865	608	622	745	710
709626	chr8	8238661	8248628	AC068353.1	chr8	8847087	8856216	18	15	12	13	14.5
320317	chr18	77421105	77447969	AC068473.1	chr18	77137145	77148520	8	6	6	7	6.75
320317	chr18	77421105	77447969	AC068473.1	chr18	77451114	77458928	100	89	68	77	83.5
306561	chr18	32392811	32401125	AC068506.1	chr18	32385001	32390110	387	186	235	401	302.25
364436	chr2	115582385	115598189	AC068542.1	chr2	115575446	115576776	129	83	67	129	102
746216	chr8	129821061	129833018	AC068570.1	chr8	129834258	129839974	372	305	319	643	409.75
173309	chr12	103614315	103637450	AC068643.1	chr12	103608582	103611484	141	194	117	120	143
383691	chr2	177244837	177252725	AC068706.1	chr2	177243472	177244480	253	183	123	326	221.25
473287	chr3	122000412	122001729	AC068754.1	chr3	121821912	121830615	13	19	13	18	15.75
473287	chr3	122000412	122001729	AC068754.1	chr3	122002155	122010698	337	230	68	371	251.5
144600	chr12	10653442	10658739	AC068775.1	chr12	10643583	10645256	44	19	16	19	24.5
176945	chr12	117705814	117723821	AC068799.1	chr12	117726260	117727527	158	170	109	120	139.25
255575	chr15	91477137	91484708	AC068831.3	chr15	91474708	91475551	426	366	229	479	375
255583	chr15	91509387	91510054	AC068831.8	chr15	91511114	91518812	965	445	440	1050	725
255583	chr15	91509387	91510054	AC068831.8	chr15	91806169	91813633	39	20	33	29	30.25
482025	chr3	151349921	151356323	AC069067.1	chr3	151345291	151349228	193	150	171	251	191.25
252377	chr15	79400377	79407603	AC069082.1	chr15	79415882	79416178	100	111	87	72	92.5
377951	chr2	159022782	159028219	AC069146.2	chr2	158162013	158177589	7	4	3	4	4.5
377951	chr2	159022782	159028219	AC069146.2	chr2	159018251	159031440	425	321	253	525	381
377951	chr2	159022782	159028219	AC069146.2	chr2	159250676	159255927	22	17	14	17	17.5
365898	chr2	120301141	120311680	AC069154.2	chr2	120289773	120298728	271	173	132	97	168.25
495931	chr3	195963352	195978341	AC069257.8	chr3	195955685	195962453	333	255	184	383	288.75
662368	chr7	3445945	3459460	AC069286.1	chr7	3444252	3460678	264	255	161	245	231.25
705095	chr7	150280112	150283829	AC069304.1	chr7	150275823	150278790	327	242	215	307	272.75
286345	chr17	34405627	34410796	AC069363.1	chr17	34303632	34312425	51	40	41	54	46.5
286345	chr17	34405627	34410796	AC069363.1	chr17	34401361	34404284	497	419	258	385	389.75
248615	chr15	65130647	65137299	AC069368.3	chr15	65128476	65129851	511	403	293	581	447
353798	chr2	74206925	74215413	AC073046.4	chr2	74194255	74195810	48	46	38	51	45.75
397188	chr2	219793126	219799268	AC073128.10	chr2	219786785	219790817	211	170	71	87	134.75
694906	chr7	115967531	115969615	AC073130.3	chr7	115963752	115971970	939	399	506	1379	805.75
401154	chr2	233449164	233457454	AC073254.1	chr2	233882279	233885650	15	8	7	6	9
340639	chr2	30654269	30656625	AC073255.1	chr2	30646643	30653889	584	291	298	659	458
353832	chr2	74361314	74362538	AC073263.1	chr2	74352611	74366446	679	382	367	643	517.75
345612	chr2	47292124	47300128	AC073283.7	chr2	47303572	47307245	268	179	198	229	218.5
396558	chr2	217463305	217473494	AC073321.3	chr2	218562367	218580318	4	5	3	7	4.75
666287	chr7	16755654	16766587	AC073333.8	chr7	16770673	16774015	33	15	20	32	25
702925	chr7	142977819	142989457	AC073342.12	chr7	142989567	142991185	237	179	102	209	181.75
663042	chr7	6713226	6713790	AC073343.1	chr7	6716755	6732005	587	291	491	506	468.75
693863	chr7	112749478	112761357	AC073346.2	chr7	112745916	112765513	305	236	174	385	275
693985	chr7	113090855	113091667	AC073348.1	chr7	113089205	113094336	511	399	342	752	501
97734	chr10	117874268	117880882	AC073588.1	chr10	117883334	117885370	272	249	165	263	237.25
789572	chrX	16393742	16396904	AC073597.1	chrX	16391314	16391528	138	156	37	44	93.75
156385	chr12	49349427	49359771	AC073610.1	chr12	49373704	49376486	135	105	130	121	122.75
156382	chr12	49333266	49336024	AC073610.5	chr12	49323391	49329205	186	173	131	190	170
296936	chr17	77021883	77025543	AC073624.1	chr17	77017137	77018704	540	432	325	362	414.75
698602	chr7	127289511	127298661	AC073934.6	chr7	127852479	127860533	30	12	16	13	17.75
661961	chr7	1065596	1082452	AC073957.15	chr7	1084762	1087408	401	388	341	316	361.5
340130	chr2	28884399	28889659	AC074011.2	chr2	28881642	28894469	880	641	515	562	649.5
339846	chr2	27803057	27808708	AC074091.1	chr2	27798271	27812555	540	255	198	783	444
339877	chr2	27937293	27939466	AC074091.13	chr2	27929976	27946355	230	213	202	254	224.75
339877	chr2	27937293	27939466	AC074091.13	chr2	28629653	28640037	12	14	12	14	13
566793	chr5	38081824	38083520	AC074129.1	chr5	37711209	37725973	6	5	9	4	6
566793	chr5	38081824	38083520	AC074129.1	chr5	38080362	38085434	328	378	275	465	361.5
327872	chr19	37177995	37182425	AC074138.3	chr19	37165959	37176963	346	575	294	402	404.25
329646	chr19	46234256	46237240	AC074212.3	chr19	46237393	46252024	264	129	219	291	225.75
662053	chr7	1725636	1738329	AC074389.6	chr7	1740465	1747974	351	347	249	244	297.75
351565	chr2	66267516	66273866	AC074391.1	chr2	66264710	66277603	264	94	193	352	225.75
470362	chr3	112809412	112816861	AC078785.1	chr3	112991976	113007959	33	54	40	43	42.5
470362	chr3	112809412	112816861	AC078785.1	chr3	113311877	113325137	25	15	11	17	17
473467	chr3	122644652	122651221	AC078794.1	chr3	122641894	122643664	271	181	164	288	226
473467	chr3	122644652	122651221	AC078794.1	chr3	122992179	122996643	16	8	9	13	11.5
487946	chr3	169484905	169489846	AC078802.1	chr3	168855292	168865687	7	5	5	7	6
487946	chr3	169484905	169489846	AC078802.1	chr3	169478351	169481881	81	65	70	88	76
173530	chr12	104371119	104380113	AC078819.2	chr12	104367934	104370716	166	123	100	192	145.25
371895	chr2	140576543	140584459	AC078851.1	chr2	140569969	140573539	22	27	14	31	23.5
468812	chr3	108038255	108039759	AC078855.1	chr3	108040513	108043145	792	407	294	970	615.75
551532	chr4	178463156	178484989	AC078881.1	chr4	178486679	178487746	38	26	27	42	33.25
382540	chr2	173322334	173335974	AC078883.3	chr2	172554510	172568091	9	14	11	10	11
382540	chr2	173322334	173335974	AC078883.3	chr2	173035439	173043505	93	57	56	90	74
382540	chr2	173322334	173335974	AC078883.3	chr2	173152803	173164546	44	20	29	26	29.75
382540	chr2	173322334	173335974	AC078883.3	chr2	173336367	173336525	220	140	152	233	186.25
323516	chr19	20470309	20485019	AC078899.1	chr19	20486319	20491728	27	29	47	24	31.75
165619	chr12	79740605	79743724	AC078917.1	chr12	78385278	78402865	10	4	4	3	5.25
165619	chr12	79740605	79743724	AC078917.1	chr12	79734916	79739975	318	205	174	370	266.75
707119	chr7	158326446	158334419	AC078942.1	chr7	158343545	158358757	79	60	60	72	67.75
488572	chr3	171524708	171529566	AC078953.1	chr3	171364695	171373433	11	8	7	15	10.25
488572	chr3	171524708	171529566	AC078953.1	chr3	171529628	171532213	190	225	151	466	258
789546	chrX	16314814	16317457	AC078993.1	chrX	16308722	16324238	202	179	62	113	139
292355	chr17	58886757	58893300	AC079005.1	chr17	59158994	59169114	12	13	7	7	9.75
553577	chr4	185188446	185189692	AC079080.1	chr4	185192718	185196938	321	192	176	371	265
553577	chr4	185188446	185189692	AC079080.1	chr4	185555511	185566526	47	21	21	52	35.25
282725	chr17	16978636	16983801	AC079111.1	chr17	16988246	16990532	316	245	213	307	270.25
398493	chr2	224263734	224266318	AC079120.1	chr2	223843289	223857085	8	6	5	3	5.5
398493	chr2	224263734	224266318	AC079120.1	chr2	224261125	224262453	275	171	135	274	213.75
402089	chr2	237072120	237077830	AC079135.1	chr2	236679269	236691273	46	29	33	24	33
402089	chr2	237072120	237077830	AC079135.1	chr2	236833789	236853727	14	10	19	15	14.5
402089	chr2	237072120	237077830	AC079135.1	chr2	237083864	237095013	285	129	227	237	219.5
402089	chr2	237072120	237077830	AC079135.1	chr2	237973253	237975967	9	6	8	5	7
367163	chr2	124782517	124786838	AC079154.1	chr2	124261937	124275483	17	9	12	12	12.5
367163	chr2	124782517	124786838	AC079154.1	chr2	124779856	124791415	340	448	245	374	351.75
383979	chr2	178125221	178130928	AC079305.10	chr2	177513617	177527484	2	4	3	6	3.75
383979	chr2	178125221	178130928	AC079305.10	chr2	178117419	178132575	711	332	406	890	584.75
383979	chr2	178125221	178130928	AC079305.10	chr2	178605765	178619232	17	14	14	23	17
533539	chr4	122684930	122690839	AC079341.1	chr4	122384519	122398188	7	15	12	12	11.5
533539	chr4	122684930	122690839	AC079341.1	chr4	122695601	122702670	267	247	193	309	254
391924	chr2	202934826	202940082	AC079354.1	chr2	202941183	202950556	344	120	189	145	199.5
391938	chr2	202980380	202985289	AC079354.3	chr2	202989826	202990008	560	505	343	553	490.25
346189	chr2	49285223	49292457	AC079394.1	chr2	49295409	49299595	197	172	108	159	159
575701	chr5	66758677	66760941	AC079467.1	chr5	66750725	66764709	346	377	180	650	388.25
575701	chr5	66758677	66760941	AC079467.1	chr5	67547493	67558031	13	18	14	19	16
166800	chr12	83384835	83405777	AC079595.1	chr12	83381703	83381904	209	170	141	191	177.75
154748	chr12	43683570	43685885	AC079603.1	chr12	43688991	43689899	312	215	171	343	260.25
402930	chr2	240498105	240505607	AC079612.1	chr2	240489044	240492650	202	139	164	148	163.25
663027	chr7	6624508	6634263	AC079742.4	chr7	6609638	6615189	118	89	108	66	95.25
363819	chr2	113594484	113606655	AC079753.1	chr2	113588495	113592712	443	200	230	374	311.75
332068	chr2	283104	287292	AC079779.4	chr2	448174	459540	45	27	17	26	28.75
332043	chr2	196807	199069	AC079779.7	chr2	193264	194543	263	170	163	209	201.25
375973	chr2	152951975	152959709	AC079790.2	chr2	152942869	152946610	165	118	170	156	152.25
685033	chr7	82975946	82984868	AC079799.2	chr7	82988136	82997004	123	60	27	39	62.25
345866	chr2	48130849	48134742	AC079807.2	chr2	48127343	48129564	412	631	209	515	441.75
345866	chr2	48130849	48134742	AC079807.2	chr2	48320684	48334603	50	98	66	88	75.5
345866	chr2	48130849	48134742	AC079807.2	chr2	48552842	48565118	17	15	10	9	12.75
397901	chr2	222383486	222389522	AC079834.1	chr2	221545804	221558794	22	23	22	12	19.75
397901	chr2	222383486	222389522	AC079834.1	chr2	222377224	222396365	126	90	96	84	99
256471	chr15	94623753	94628327	AC080032.1	chr15	93883614	93895352	15	10	4	8	9.25
256471	chr15	94623753	94628327	AC080032.1	chr15	94630701	94636030	278	529	319	549	418.75
295641	chr17	70708801	70720496	AC080037.1	chr17	70707427	70721412	155	304	58	353	217.5
295641	chr17	70708801	70720496	AC080037.1	chr17	70980494	70984247	33	25	26	14	24.5
391521	chr2	201449367	201453446	AC080164.1	chr2	200836417	200850004	15	13	32	16	19
391521	chr2	201449367	201453446	AC080164.1	chr2	201448050	201463014	735	394	248	937	578.5
166559	chr12	82730993	82739612	AC083811.1	chr12	82740038	82744944	30	34	11	48	30.75
522659	chr4	89410331	89420622	AC083829.1	chr4	88961753	88974311	17	31	20	40	27
522659	chr4	89410331	89420622	AC083829.1	chr4	89140489	89150698	42	54	36	41	43.25
522659	chr4	89410331	89420622	AC083829.1	chr4	89405633	89420884	478	419	436	625	489.5
672338	chr7	36118284	36120955	AC083864.4	chr7	36128234	36130242	74	52	71	78	68.75
700071	chr7	132945812	132952366	AC083875.1	chr7	132957355	132964254	247	161	148	223	194.75
701905	chr7	139065368	139075747	AC083883.1	chr7	139077083	139077370	503	462	311	696	493
393663	chr2	208842013	208843327	AC083900.1	chr2	208625317	208628370	75	39	56	51	55.25
393663	chr2	208842013	208843327	AC083900.1	chr2	208840304	208859383	692	174	313	170	337.25
726383	chr8	67024487	67035306	AC084082.3	chr8	67014438	67017807	92	63	44	124	80.75
726383	chr8	67024487	67035306	AC084082.3	chr8	67327391	67332183	11	12	9	16	12
466658	chr3	101393991	101404832	AC084198.1	chr3	101382774	101390264	546	148	211	621	381.5
689166	chr7	95932648	95940705	AC084368.1	chr7	95941830	95944635	523	476	253	660	478
689166	chr7	95932648	95940705	AC084368.1	chr7	96644984	96651708	8	11	8	13	10
285412	chr17	31202849	31210495	AC084809.2	chr17	30790324	30801813	16	6	7	8	9.25
285412	chr17	31202849	31210495	AC084809.2	chr17	31201229	31202799	234	197	99	316	211.5
704040	chr7	146593218	146593816	AC084872.1	chr7	146595122	146601239	328	249	168	441	296.5
243303	chr15	47534156	47536596	AC084882.1	chr15	47529097	47541120	313	475	200	528	379
672493	chr7	36680627	36688729	AC087069.1	chr7	36688740	36696508	474	445	247	663	457.25
147537	chr12	20125723	20126936	AC087237.1	chr12	20120707	20131467	335	250	221	499	326.25
147537	chr12	20125723	20126936	AC087237.1	chr12	20507364	20517647	12	10	11	12	11.25
296278	chr17	73796527	73818604	AC087289.1	chr17	73819849	73836875	97	95	52	85	82.25
243225	chr15	47245893	47254578	AC087433.1	chr15	47255982	47256808	34	29	16	36	28.75
296791	chr17	76267001	76276392	AC087645.1	chr17	76277529	76287799	55	40	38	58	47.75
253705	chr15	84280779	84287446	AC087738.1	chr15	84277125	84288834	328	238	247	310	280.75
239229	chr15	33484018	33489091	AC090098.1	chr15	33491032	33494444	772	489	498	608	591.75
239229	chr15	33484018	33489091	AC090098.1	chr15	34247237	34260024	11	10	13	8	10.5
715125	chr8	27005062	27005677	AC090150.1	chr8	27006817	27017202	330	275	329	560	373.5
721834	chr8	52724434	52732554	AC090186.1	chr8	52722151	52723562	91	70	43	88	73
721834	chr8	52724434	52732554	AC090186.1	chr8	52914947	52926003	6	9	10	7	8
303837	chr18	24166518	24173112	AC090206.1	chr18	24173212	24178396	155	146	142	128	142.75
279311	chr17	3123068	3134647	AC090282.1	chr17	3109107	3117407	36	39	16	29	30
313771	chr18	55680797	55693307	AC090324.1	chr18	55675934	55693515	256	294	148	284	245.5
712737	chr8	18666233	18668800	AC090420.1	chr8	18047240	18059678	9	10	5	9	8.25
745368	chr8	127151267	127154067	AC090573.1	chr8	127143190	127159190	62	46	31	56	48.75
285236	chr17	30470057	30470999	AC090616.2	chr17	30325962	30333913	67	41	72	79	64.75
279109	chr17	2114048	2121936	AC090617.1	chr17	2107095	2107556	266	193	114	173	186.5
288929	chr17	46371490	46372886	AC090627.1	chr17	46362614	46367720	290	189	175	446	275
288929	chr17	46371490	46372886	AC090627.1	chr17	46668810	46680602	32	26	30	41	32.25
441768	chr3	17175390	17191844	AC090644.1	chr3	16639661	16651818	14	17	17	11	14.75
312165	chr18	50460944	50467526	AC090660.1	chr18	50457758	50476442	120	151	85	125	120.25
237778	chr15	28018948	28025560	AC090696.2	chr15	28028833	28033319	156	193	124	87	140
258212	chr15	100287393	100293370	AC090825.2	chr15	100293926	100295205	119	97	70	136	105.5
440001	chr3	10522297	10523952	AC090841.1	chr3	10507859	10520144	147	308	258	96	202.25
441041	chr3	14689831	14693040	AC090952.5	chr3	14680504	14695234	574	428	248	739	497.25
441041	chr3	14689831	14693040	AC090952.5	chr3	14812920	14827680	67	67	50	70	63.5
441041	chr3	14689831	14693040	AC090952.5	chr3	14949621	14969083	65	33	42	37	44.25
441154	chr3	15160779	15177920	AC090954.1	chr3	15184298	15193700	37	25	42	43	36.75
441154	chr3	15160779	15177920	AC090954.1	chr3	15449848	15462721	16	11	12	11	12.5
441077	chr3	14807934	14812919	AC090957.2	chr3	14805959	14807593	264	162	177	434	259.25
256259	chr15	93959264	93963637	AC091078.1	chr15	93971342	93972806	81	67	46	61	63.75
734812	chr8	93647524	93656142	AC091096.1	chr8	93660603	93663651	107	96	70	91	91
289089	chr17	47005121	47031529	AC091133.1	chr17	46992531	46996817	143	162	83	115	125.75
279604	chr17	4569753	4594037	AC091153.4	chr17	4561839	4562636	119	67	59	112	89.25
284937	chr17	29283181	29285996	AC091177.1	chr17	29280475	29281754	52	40	42	103	59.25
102620	chr11	1521441	1540827	AC091196.1	chr11	1514200	1515740	227	166	165	159	179.25
304816	chr18	27057839	27064484	AC091321.1	chr18	27050677	27066715	274	240	169	271	238.5
567064	chr5	38814977	38822802	AC091435.2	chr5	38808907	38809379	56	37	40	33	41.5
88460	chr10	86622918	86627896	AC091487.1	chr10	86617910	86622222	18	11	9	20	14.5
711701	chr8	15379224	15379628	AC091559.1	chr8	15375431	15382917	497	548	304	606	488.75
316449	chr18	64320625	64323102	AC091643.1	chr18	64313477	64331571	139	94	84	182	124.75
666794	chr7	18336829	18339704	AC091697.1	chr7	17805303	17810101	14	25	18	12	17.25
666794	chr7	18336829	18339704	AC091697.1	chr7	18332789	18346386	402	430	246	423	375.25
669124	chr7	25608722	25612226	AC091705.1	chr7	25293290	25313248	33	27	32	15	26.75
669124	chr7	25608722	25612226	AC091705.1	chr7	25431543	25434134	52	39	44	32	41.75
669124	chr7	25608722	25612226	AC091705.1	chr7	25601689	25614431	109	422	226	379	284
661967	chr7	1119003	1133678	AC091729.8	chr7	1139130	1142253	121	58	117	58	88.5
661984	chr7	1197010	1200280	AC091729.9	chr7	1193385	1194266	392	327	210	270	299.75
700809	chr7	135479401	135491267	AC091736.1	chr7	135495387	135503002	225	178	159	125	171.75
700809	chr7	135479401	135491267	AC091736.1	chr7	135693962	135696048	208	198	131	170	176.75
700785	chr7	135390691	135395993	AC091736.11	chr7	135404263	135406001	53	37	36	38	41
53317	chr1	211373677	211385428	AC092017.1	chr1	211385739	211391727	183	161	120	199	165.75
53317	chr1	211373677	211385428	AC092017.1	chr1	211674465	211686648	6	10	20	7	10.75
689222	chr7	96132429	96133386	AC092031.1	chr7	95698968	95708778	16	20	20	16	18
689222	chr7	96132429	96133386	AC092031.1	chr7	96133645	96136484	761	676	570	841	712
443863	chr3	23438751	23441692	AC092038.1	chr3	23430011	23444443	252	172	140	436	250
449824	chr3	42466644	42470502	AC092047.1	chr3	42300919	42303356	69	36	55	43	50.75
449824	chr3	42466644	42470502	AC092047.1	chr3	42475359	42485265	224	167	315	182	222
449822	chr3	42460470	42464729	AC092048.1	chr3	42470503	42475358	215	150	163	213	185.25
323272	chr19	19548703	19569634	AC092067.1	chr19	19570513	19577023	78	65	59	82	71
278636	chr16	90000222	90008860	AC092143.1	chr16	89994085	89999725	75	60	71	77	70.75
350521	chr2	62886472	62890963	AC092155.4	chr2	62694217	62703429	33	29	26	20	27
350521	chr2	62886472	62890963	AC092155.4	chr2	62894014	62896333	555	238	233	607	408.25
350521	chr2	62886472	62890963	AC092155.4	chr2	63239088	63256037	8	17	9	15	12.25
332179	chr2	686044	694682	AC092159.3	chr2	1553448	1556131	7	14	10	6	9.25
662829	chr7	5489147	5531165	AC092171.4	chr7	5461831	5481393	52	49	41	59	50.25
6386	chr1	30113931	30119220	AC092265.1	chr1	30123753	30133110	72	180	117	106	118.75
324796	chr19	24176984	24192248	AC092279.1	chr19	24174560	24175164	280	305	165	268	254.5
324796	chr19	24176984	24192248	AC092279.1	chr19	24396814	24405598	3	7	3	3	4
324796	chr19	24176984	24192248	AC092279.1	chr19	24536548	24543163	5	2	5	4	4
274347	chr16	72612488	72616572	AC092289.1	chr16	72606334	72611433	261	235	175	290	240.25
327837	chr19	37017641	37022231	AC092295.4	chr19	37010740	37013559	173	183	115	183	163.5
327847	chr19	37061433	37072661	AC092295.7	chr19	37055026	37059041	38	32	7	45	30.5
278013	chr16	86376427	86380148	AC092327.1	chr16	86092375	86108173	19	13	13	14	14.75
278013	chr16	86376427	86380148	AC092327.1	chr16	86546073	86552124	33	32	39	55	39.75
278467	chr16	89001969	89011311	AC092384.1	chr16	89015142	89024679	311	245	191	282	257.25
496714	chr4	1194131	1197358	AC092535.1	chr4	1184661	1187853	76	62	44	71	63.25
496703	chr4	1134385	1146135	AC092535.3	chr4	1147179	1147789	58	47	38	43	46.5
510353	chr4	47559161	47563599	AC092597.3	chr4	47554004	47568904	130	108	87	181	126.5
548411	chr4	168824018	168830177	AC092621.1	chr4	168830913	168836363	109	99	51	87	86.5
373134	chr2	144410041	144420884	AC092652.1	chr2	144403381	144409908	29	12	9	36	21.5
360127	chr2	100718771	100723132	AC092667.2	chr2	100343165	100356023	10	9	4	8	7.75
360127	chr2	100718771	100723132	AC092667.2	chr2	100731311	100733800	129	92	47	92	90
351685	chr2	66666185	66670392	AC092669.4	chr2	66672322	66683097	106	447	331	71	238.75
351685	chr2	66666185	66670392	AC092669.4	chr2	67087762	67099623	6	4	5	21	9
351685	chr2	66666185	66670392	AC092669.4	chr2	67626070	67633335	6	9	6	6	6.75
359653	chr2	98968858	98974970	AC092675.3	chr2	98967280	98967579	231	201	123	253	202
334933	chr2	10729203	10730544	AC092687.5	chr2	10719643	10736754	146	171	102	192	152.75
275798	chr16	77743478	77758893	AC092724.1	chr16	77739225	77743462	299	266	192	266	255.75
246994	chr15	59443065	59446355	AC092757.1	chr15	59256467	59275611	23	23	19	31	24
246994	chr15	59443065	59446355	AC092757.1	chr15	59450667	59458097	271	206	243	192	228
246994	chr15	59443065	59446355	AC092757.1	chr15	59793311	59799351	46	29	67	31	43.25
56736	chr1	222186067	222186868	AC092765.1	chr1	221918305	221936008	18	8	17	10	13.25
56736	chr1	222186067	222186868	AC092765.1	chr1	222190211	222199320	302	99	68	500	242.25
370824	chr2	137402452	137404553	AC092786.1	chr2	137406493	137406979	472	539	271	412	423.5
57694	chr1	225596388	225605175	AC092811.1	chr1	225608267	225609348	451	407	247	544	412.25
25848	chr1	96351954	96358269	AC092812.1	chr1	96361735	96364721	62	32	27	60	45.25
347983	chr2	54765447	54769186	AC092839.3	chr2	54771379	54772737	428	244	208	479	339.75
347986	chr2	54772738	54774404	AC092839.4	chr2	54774754	54778585	185	147	80	236	162
347986	chr2	54772738	54774404	AC092839.4	chr2	55226938	55241155	5	8	4	4	5.25
379159	chr2	162774454	162776434	AC092841.1	chr2	162766811	162768668	328	296	237	259	280
503268	chr4	24419783	24424102	AC092846.1	chr4	23133200	23148114	17	33	12	19	20.25
503268	chr4	24419783	24424102	AC092846.1	chr4	24412684	24427540	550	553	347	493	485.75
469150	chr3	109211192	109216733	AC092905.1	chr3	109194518	109208140	107	72	95	220	123.5
480834	chr3	147623803	147637757	AC092925.1	chr3	147639243	147639580	281	264	133	273	237.75
480894	chr3	147796068	147801751	AC092958.1	chr3	147791224	147805228	196	153	197	455	250.25
488729	chr3	172028675	172038648	AC092964.1	chr3	171763031	171771662	40	19	27	23	27.25
488729	chr3	172028675	172038648	AC092964.1	chr3	172014327	172019217	235	140	182	227	196
487024	chr3	166739867	166750900	AC092965.1	chr3	165570487	165577581	18	19	11	26	18.5
495117	chr3	192875877	192886568	AC092966.1	chr3	192541951	192560294	13	14	8	11	11.5
475374	chr3	130087764	130088332	AC093004.1	chr3	130086451	130095524	488	389	293	1395	641.25
178711	chr12	125737810	125747583	AC093028.1	chr12	125748955	125750459	186	172	150	157	166.25
348032	chr2	54888688	54892284	AC093110.3	chr2	54335155	54339450	32	44	34	42	38
348032	chr2	54888688	54892284	AC093110.3	chr2	54756691	54765446	70	58	60	56	61
348032	chr2	54888688	54892284	AC093110.3	chr2	54883301	54888026	727	711	448	808	673.5
348032	chr2	54888688	54892284	AC093110.3	chr2	55230238	55241155	51	33	24	26	33.5
348032	chr2	54888688	54892284	AC093110.3	chr2	55404514	55410623	46	44	26	25	35.25
357294	chr2	85520234	85532793	AC093162.1	chr2	85541865	85545274	49	34	46	58	46.75
400582	chr2	230989680	230999008	AC093171.1	chr2	231000602	231009701	196	157	137	212	175.5
400582	chr2	230989680	230999008	AC093171.1	chr2	231441793	231455044	7	12	17	16	13
606980	chr5	167292237	167300942	AC093304.1	chr5	167305328	167306177	183	132	143	140	149.5
584199	chr5	93913103	93917429	AC093311.1	chr5	93908820	93912720	287	202	131	332	238
370607	chr2	136741463	136749415	AC093391.2	chr2	136751533	136754653	53	41	22	78	48.5
440914	chr3	14185108	14187206	AC093495.4	chr3	13928111	13940372	22	15	9	12	14.5
440914	chr3	14185108	14187206	AC093495.4	chr3	14184209	14198180	366	326	91	478	315.25
440914	chr3	14185108	14187206	AC093495.4	chr3	14506058	14520136	9	13	8	7	9.25
582923	chr5	89769063	89774911	AC093510.2	chr5	89779895	89787223	241	145	162	246	198.5
582923	chr5	89769063	89774911	AC093510.2	chr5	90065532	90076345	11	10	7	16	11
260411	chr16	7939645	7955930	AC093515.1	chr16	7956364	7956725	57	30	36	71	48.5
24976	chr1	93446633	93461668	AC093577.1	chr1	93319683	93329300	60	47	48	63	54.5
24976	chr1	93446633	93461668	AC093577.1	chr1	93464463	93465960	371	280	301	428	345
25013	chr1	93566378	93572383	AC093577.4	chr1	93552569	93558198	104	52	77	92	81.25
403222	chr2	241949478	241961496	AC093585.6	chr2	241967796	241981793	269	209	187	188	213.25
440785	chr3	13687304	13698891	AC093611.1	chr3	13682949	13685814	61	52	35	49	49.25
440785	chr3	13687304	13698891	AC093611.1	chr3	13918274	13919093	37	26	34	25	30.5
440785	chr3	13687304	13698891	AC093611.1	chr3	14153425	14161155	8	5	5	13	7.75
662823	chr7	5441213	5461830	AC093620.5	chr7	5470760	5471307	81	56	62	85	71
527860	chr4	105411790	105414767	AC093628.1	chr4	105409627	105419716	309	298	193	276	269
527860	chr4	105411790	105414767	AC093628.1	chr4	106382877	106390710	4	6	7	4	5.25
528518	chr4	107332845	107343411	AC093680.1	chr4	107348141	107351517	77	78	47	61	65.75
340046	chr2	28533312	28534163	AC093690.1	chr2	28530219	28531234	252	181	256	240	232.25
681097	chr7	68525974	68529366	AC093693.1	chr7	68518844	68523306	226	342	86	124	194.5
545554	chr4	159919519	159928740	AC093700.1	chr4	159913681	159932250	204	105	71	162	135.5
706203	chr7	154718902	154726320	AC093726.6	chr7	154713714	154717565	328	222	163	309	255.5
706203	chr7	154718902	154726320	AC093726.6	chr7	154971386	154986671	14	11	13	19	14.25
706203	chr7	154718902	154726320	AC093726.6	chr7	155328020	155328221	9	12	10	14	11.25
345607	chr2	47263467	47268906	AC093732.1	chr2	47261978	47281046	221	101	130	173	156.25
662035	chr7	1576433	1606883	AC093734.14	chr7	1252378	1267807	7	6	7	10	7.5
539110	chr4	139725605	139740674	AC093766.1	chr4	139180375	139194724	10	4	7	13	8.5
689770	chr7	98027578	98031224	AC093799.1	chr7	98021871	98027061	75	71	74	87	76.75
402976	chr2	240671838	240684830	AC093802.1	chr2	240688271	240689166	106	100	68	59	83.25
545072	chr4	158506469	158509536	AC093817.1	chr4	158510854	158513586	46	40	14	35	33.75
550952	chr4	176663921	176671121	AC093819.1	chr4	176672049	176677121	121	133	65	95	103.5
395313	chr2	213625136	213630979	AC093865.1	chr2	213632757	213642202	111	230	248	421	252.5
395313	chr2	213625136	213630979	AC093865.1	chr2	214018498	214022602	33	24	24	27	27
519280	chr4	79107742	79110300	AC093897.1	chr4	78274645	78293057	3	10	3	5	5.25
519280	chr4	79107742	79110300	AC093897.1	chr4	79101967	79113304	465	400	146	550	390.25
19847	chr1	77854739	77859422	AC095030.1	chr1	76464595	76480698	5	8	6	3	5.5
19847	chr1	77854739	77859422	AC095030.1	chr1	77861160	77863244	531	414	293	461	424.75
513708	chr4	61524272	61536848	AC095061.1	chr4	61537368	61538025	115	86	61	132	98.5
373072	chr2	144232410	144239878	AC096558.1	chr2	144222414	144231440	364	143	177	209	223.25
377575	chr2	157786571	157789208	AC096589.1	chr2	156703728	156708483	5	3	9	5	5.5
377575	chr2	157786571	157789208	AC096589.1	chr2	157780267	157793023	147	149	177	279	188
50334	chr1	200111191	200115077	AC096633.1	chr1	199652583	199657924	14	9	15	22	15
50334	chr1	200111191	200115077	AC096633.1	chr1	200119139	200125151	214	52	121	245	158
50334	chr1	200111191	200115077	AC096633.1	chr1	200458109	200460977	18	15	8	18	14.75
55934	chr1	219561338	219575438	AC096642.1	chr1	219559014	219560903	173	194	144	227	184.5
56017	chr1	219834718	219836813	AC096643.1	chr1	218498973	218515491	14	20	8	16	14.5
56017	chr1	219834718	219836813	AC096643.1	chr1	219380808	219390436	12	17	11	12	13
56017	chr1	219834718	219836813	AC096643.1	chr1	219837930	219842386	366	322	240	326	313.5
51294	chr1	203964633	203970158	AC096645.1	chr1	203950830	203961979	239	216	155	214	206
383373	chr2	176193018	176199329	AC096649.1	chr2	175636134	175642372	11	12	14	23	15
383373	chr2	176193018	176199329	AC096649.1	chr2	175899226	175906011	32	18	33	17	25
383373	chr2	176193018	176199329	AC096649.1	chr2	176191525	176204912	501	389	298	354	385.5
383373	chr2	176193018	176199329	AC096649.1	chr2	176525968	176545437	14	15	23	15	16.75
383373	chr2	176193018	176199329	AC096649.1	chr2	176940241	176958946	23	39	27	43	33
362423	chr2	108438525	108446794	AC096655.2	chr2	108426188	108437220	64	57	47	55	55.75
350835	chr2	63919848	63925484	AC096664.1	chr2	63014802	63026228	5	9	3	14	7.75
350835	chr2	63919848	63925484	AC096664.1	chr2	63909821	63916529	89	128	122	156	123.75
350835	chr2	63919848	63925484	AC096664.1	chr2	64088422	64099006	183	49	57	85	93.5
386396	chr2	185464323	185473477	AC096667.1	chr2	184101359	184108955	3	4	6	7	5
386396	chr2	185464323	185473477	AC096667.1	chr2	185474929	185477497	225	450	269	601	386.25
386396	chr2	185464323	185473477	AC096667.1	chr2	186596081	186603302	7	4	8	8	6.75
363330	chr2	111872736	111883621	AC096670.3	chr2	111574300	111583733	31	34	22	20	26.75
363330	chr2	111872736	111883621	AC096670.3	chr2	111871928	111886600	379	278	175	339	292.75
527518	chr4	104334637	104346718	AC096742.1	chr4	104330141	104333041	326	303	178	300	276.75
499451	chr4	12795948	12803998	AC096750.1	chr4	12804456	12807741	72	86	81	164	100.75
457094	chr3	68678183	68687054	AC096922.1	chr3	68690230	68695434	188	208	145	175	179
457801	chr3	70926100	70934093	AC096971.1	chr3	70925240	70935831	311	253	171	230	241.25
452389	chr3	53241813	53245478	AC097015.1	chr3	53239383	53241366	206	182	108	174	167.5
445710	chr3	29049420	29053742	AC097361.1	chr3	29055408	29059116	206	231	129	194	190
541405	chr4	147043195	147043441	AC097372.1	chr4	147029877	147045186	139	120	391	858	377
504236	chr4	27620878	27639303	AC097380.1	chr4	27618127	27618440	69	46	30	80	56.25
498125	chr4	7939815	7944483	AC097381.1	chr4	7947463	7947763	178	112	101	129	130
543187	chr4	152482037	152487206	AC097455.1	chr4	152472315	152479783	341	208	149	348	261.5
398350	chr2	223777367	223787348	AC097461.4	chr2	223552712	223560425	45	59	39	38	45.25
398350	chr2	223777367	223787348	AC097461.4	chr2	223771134	223776282	349	369	260	446	356
544352	chr4	156273862	156277968	AC097467.2	chr4	155471796	155480034	23	13	10	13	14.75
544352	chr4	156273862	156277968	AC097467.2	chr4	155728865	155734924	39	24	25	36	31
544352	chr4	156273862	156277968	AC097467.2	chr4	155904092	155920794	22	14	9	28	18.25
544352	chr4	156273862	156277968	AC097467.2	chr4	156266289	156271319	225	155	188	309	219.25
352440	chr2	69050828	69060264	AC097495.2	chr2	68695688	68699754	30	27	26	29	28
352440	chr2	69050828	69060264	AC097495.2	chr2	69061155	69061460	701	564	260	928	613.25
550110	chr4	174189057	174189493	AC097534.1	chr4	173935012	173938623	31	37	21	54	35.75
550110	chr4	174189057	174189493	AC097534.1	chr4	174181415	174196639	445	250	130	373	299.5
340141	chr2	28944491	28960466	AC097724.3	chr2	28935222	28942704	192	159	92	165	152
388754	chr2	192782923	192787339	AC098617.1	chr2	192768391	192778520	24	29	36	88	44.25
388741	chr2	192705523	192718847	AC098617.2	chr2	192426286	192431444	28	34	40	32	33.5
388741	chr2	192705523	192718847	AC098617.2	chr2	192721161	192736386	171	254	174	282	220.25
388741	chr2	192705523	192718847	AC098617.2	chr2	193022152	193029540	68	48	41	128	71.25
450502	chr3	44823334	44834832	AC098649.1	chr3	44838239	44839495	63	32	42	57	48.5
445857	chr3	29407562	29412112	AC098650.1	chr3	29406002	29421600	310	83	81	149	155.75
24534	chr1	91851952	91860609	AC098691.1	chr1	91638852	91642266	13	13	14	10	12.5
24534	chr1	91851952	91860609	AC098691.1	chr1	91845151	91849670	244	137	89	222	173
396529	chr2	217344416	217355616	AC098820.4	chr2	217342467	217362390	33	8	10	48	24.75
499727	chr4	13656172	13660692	AC098830.1	chr4	13651684	13652793	17	19	16	25	19.25
314281	chr18	57412470	57418000	AC098847.1	chr18	57418401	57428367	243	95	92	120	137.5
508169	chr4	40462512	40474955	AC098869.1	chr4	40477753	40478016	240	176	116	202	183.5
388725	chr2	192653057	192660372	AC098872.3	chr2	192416521	192423069	14	7	8	13	10.5
388725	chr2	192653057	192660372	AC098872.3	chr2	192663020	192666109	123	63	40	110	84
388725	chr2	192653057	192660372	AC098872.3	chr2	193024389	193041487	11	8	6	15	10
543547	chr4	153818551	153824482	AC099339.1	chr4	153813657	153815435	359	276	206	477	329.5
261248	chr16	11578222	11592606	AC099489.1	chr16	11563396	11569219	39	21	18	17	23.75
277230	chr16	82868141	82877186	AC099506.1	chr16	82865930	82866322	183	180	109	207	169.75
445202	chr3	27397888	27406909	AC099535.1	chr3	27407980	27408625	202	125	106	198	157.75
445202	chr3	27397888	27406909	AC099535.1	chr3	27710346	27721880	18	17	8	25	17
450707	chr3	45632014	45645644	AC099539.1	chr3	45076374	45085415	6	18	5	5	8.5
450707	chr3	45632014	45645644	AC099539.1	chr3	45649911	45665906	318	294	217	108	234.25
446530	chr3	31435762	31437655	AC099540.1	chr3	31433010	31434332	721	594	467	842	656
455442	chr3	63318853	63324204	AC099545.1	chr3	63794366	63804233	17	23	12	12	16
706283	chr7	154986672	154991769	AC099552.4	chr7	154703437	154718901	10	3	5	12	7.5
706283	chr7	154986672	154991769	AC099552.4	chr7	154984226	154985167	107	80	80	122	97.25
63180	chr1	244744391	244757248	AC099757.1	chr1	244762038	244763461	447	397	390	333	391.75
313531	chr18	54813047	54831932	AC100775.1	chr18	54812549	54812947	115	109	71	94	97.25
713153	chr8	19931874	19944876	AC100802.3	chr8	19732580	19741771	23	23	18	29	23.25
713153	chr8	19931874	19944876	AC100802.3	chr8	19927817	19929280	271	261	175	219	231.5
749919	chr8	142516976	142519160	AC100803.1	chr8	142508513	142511549	52	39	39	44	43.5
723044	chr8	56588559	56591225	AC100817.1	chr8	56580974	56581710	258	213	208	246	231.25
291938	chr17	57066082	57069739	AC100832.1	chr17	57060361	57062876	310	238	62	274	221
290175	chr17	51061277	51064056	AC102948.1	chr17	51053627	51054817	179	206	97	149	157.75
290175	chr17	51061277	51064056	AC102948.1	chr17	51442747	51461722	6	5	6	8	6.25
358796	chr2	95709112	95720490	AC103563.9	chr2	95705524	95707509	231	214	192	218	213.75
444689	chr3	25911297	25919877	AC103588.1	chr3	25687679	25691697	26	7	17	18	17
444689	chr3	25911297	25919877	AC103588.1	chr3	26749397	26767649	12	3	4	4	5.75
720594	chr8	48792847	48810864	AC103686.1	chr8	48788162	48791900	359	382	179	377	324.25
103314	chr11	4729406	4735188	AC103710.1	chr11	4723706	4725263	330	304	233	315	295.5
106788	chr11	16144657	16146562	AC103794.1	chr11	16139751	16151340	440	416	282	535	418.25
108823	chr11	22634465	22649497	AC103801.2	chr11	22651345	22655001	69	52	49	68	59.5
296005	chr17	72302411	72320215	AC103809.1	chr17	72301757	72302271	211	196	107	278	198
732162	chr8	85207952	85213374	AC103816.1	chr8	85203333	85206742	107	120	46	110	95.75
116607	chr11	48028349	48056146	AC103828.1	chr11	48058970	48068998	163	131	87	144	131.25
742170	chr8	117142014	117149562	AC103863.1	chr8	117135908	117151753	372	407	300	502	395.25
256406	chr15	94438428	94443402	AC103996.1	chr15	94434858	94436339	285	306	237	348	294
728184	chr8	72743513	72744958	AC104012.1	chr8	71293883	71313104	6	4	3	5	4.5
728184	chr8	72743513	72744958	AC104012.1	chr8	71741399	71758179	12	10	9	9	10
728184	chr8	72743513	72744958	AC104012.1	chr8	72743037	72748791	415	372	262	594	410.75
728184	chr8	72743513	72744958	AC104012.1	chr8	72888434	72902131	149	45	78	188	115
728184	chr8	72743513	72744958	AC104012.1	chr8	73063942	73072572	87	75	25	46	58.25
282710	chr17	16890665	16896704	AC104024.2	chr17	16873547	16884108	29	28	24	33	28.5
385186	chr2	181844443	181846639	AC104076.3	chr2	180862527	180869848	11	16	17	14	14.5
385186	chr2	181844443	181846639	AC104076.3	chr2	180991774	180999607	39	66	33	36	43.5
385186	chr2	181844443	181846639	AC104076.3	chr2	181849146	181856265	339	334	137	249	264.75
385186	chr2	181844443	181846639	AC104076.3	chr2	182758605	182767597	8	12	9	7	9
573565	chr5	60211231	60220325	AC104113.3	chr5	59975982	59984047	28	23	19	42	28
573565	chr5	60211231	60220325	AC104113.3	chr5	60220425	60222736	244	119	152	372	221.75
706483	chr7	155663991	155677017	AC104133.1	chr7	155677885	155678774	61	57	63	63	61
22313	chr1	85258626	85259072	AC104169.1	chr1	85090405	85104092	15	22	11	18	16.5
22313	chr1	85258626	85259072	AC104169.1	chr1	85249884	85261989	473	369	160	290	323
744023	chr8	122648732	122658380	AC104233.1	chr8	122280933	122282094	13	14	6	15	12
744023	chr8	122648732	122658380	AC104233.1	chr8	122644083	122644282	193	183	101	179	164
255894	chr15	92514852	92521622	AC104236.1	chr15	92243075	92254835	5	5	3	3	4
255894	chr15	92514852	92521622	AC104236.1	chr15	92523740	92528077	176	117	97	291	170.25
734655	chr8	93179646	93180246	AC104339.1	chr8	93185666	93188052	49	67	41	48	51.25
103466	chr11	5225324	5241469	AC104389.16	chr11	5217158	5218974	147	88	109	145	122.25
103466	chr11	5225324	5241469	AC104389.16	chr11	5389272	5392844	69	40	74	123	76.5
369541	chr2	133277794	133288326	AC104405.1	chr2	133270336	133277337	206	273	137	189	201.25
750005	chr8	143021958	143030727	AC104417.1	chr8	143015715	143033360	192	363	147	320	255.5
450014	chr3	43250282	43252715	AC104434.1	chr3	43004464	43010740	35	22	30	40	31.75
450014	chr3	43250282	43252715	AC104434.1	chr3	43245388	43246365	505	328	325	528	421.5
450014	chr3	43250282	43252715	AC104434.1	chr3	43549720	43564390	37	28	26	25	29
443138	chr3	21174454	21180242	AC104441.1	chr3	21165832	21173774	34	22	14	30	25
27352	chr1	100838675	100845342	AC104457.1	chr1	100845608	100850326	66	57	22	79	56
483367	chr3	155459208	155463682	AC104472.1	chr3	155076605	155090215	27	26	30	32	28.75
483367	chr3	155459208	155463682	AC104472.1	chr3	155453754	155470079	537	241	194	282	313.5
336695	chr2	16702524	16708458	AC104623.2	chr2	15783601	15800390	26	44	27	21	29.5
336695	chr2	16702524	16708458	AC104623.2	chr2	16450837	16459617	32	26	34	32	31
336695	chr2	16702524	16708458	AC104623.2	chr2	16700363	16715304	492	396	339	387	403.5
361637	chr2	105717464	105731002	AC104655.2	chr2	105732500	105732703	375	225	183	355	284.5
361637	chr2	105717464	105731002	AC104655.2	chr2	105847909	105857942	89	71	72	93	81.25
402498	chr2	238498712	238509861	AC104667.3	chr2	238492805	238512274	257	81	139	92	142.25
339308	chr2	25639818	25653459	AC104699.1	chr2	25633899	25637987	240	188	159	283	217.5
348062	chr2	54971580	54977395	AC104781.1	chr2	54978516	54978670	603	489	472	596	540
348062	chr2	54971580	54977395	AC104781.1	chr2	55398127	55410623	20	16	14	9	14.75
334824	chr2	10223532	10224297	AC104794.4	chr2	9940869	9947519	20	23	30	21	23.5
334824	chr2	10223532	10224297	AC104794.4	chr2	10802404	10821253	39	35	15	20	27.25
403204	chr2	241841318	241867093	AC104809.3	chr2	241868587	241870565	219	215	159	205	199.5
403217	chr2	241897239	241906964	AC104809.4	chr2	241894323	241894884	47	39	35	32	38.25
20214	chr1	79152520	79154652	AC104837.1	chr1	78607818	78612741	17	13	15	23	17
20214	chr1	79152520	79154652	AC104837.1	chr1	79147051	79159356	281	154	102	310	211.75
116513	chr11	47598873	47600306	AC104942.1	chr11	47594561	47605995	404	363	183	199	287.25
251518	chr15	75969902	75982214	AC105020.1	chr15	76205649	76214083	10	6	5	3	6
357407	chr2	86038814	86043064	AC105053.3	chr2	86028953	86034087	199	128	226	128	170.25
357407	chr2	86038814	86043064	AC105053.3	chr2	86307338	86309564	129	134	107	107	119.25
313918	chr18	56133335	56134967	AC105105.1	chr18	56136236	56140865	316	310	203	295	281
248735	chr15	65667181	65670844	AC105129.1	chr15	65650002	65661148	316	235	213	211	243.75
304733	chr18	26776373	26778544	AC105245.1	chr18	26772775	26774159	43	32	15	53	35.75
550092	chr4	174098090	174109628	AC105285.1	chr4	173605897	173622121	2	4	4	3	3.25
550092	chr4	174098090	174109628	AC105285.1	chr4	174094392	174095437	391	301	249	505	361.5
545658	chr4	160214977	160218478	AC105316.1	chr4	159773611	159789954	10	17	6	7	10
545658	chr4	160214977	160218478	AC105316.1	chr4	160210017	160212922	342	267	225	454	322
340248	chr2	29320296	29330046	AC105398.3	chr2	29330875	29336316	153	101	83	128	116.25
374895	chr2	149637499	149652244	AC105402.4	chr2	149317691	149335395	8	7	10	7	8
374895	chr2	149637499	149652244	AC105402.4	chr2	149657894	149658134	154	127	127	141	137.25
401011	chr2	232861098	232882131	AC105461.1	chr2	232855342	232859104	371	221	181	423	299
402342	chr2	237963367	237973252	AC105760.3	chr2	237254007	237272999	33	33	16	22	26
402342	chr2	237963367	237973252	AC105760.3	chr2	237420945	237425836	19	28	15	25	21.75
402342	chr2	237963367	237973252	AC105760.3	chr2	237962062	237974862	240	177	173	269	214.75
50055	chr1	199165329	199171424	AC105941.1	chr1	199158506	199173694	407	262	293	557	379.75
495696	chr3	194812046	194817485	AC106705.2	chr3	194400760	194416531	35	38	39	35	36.75
495696	chr3	194812046	194817485	AC106705.2	chr3	194806724	194826091	124	108	115	401	187
495696	chr3	194812046	194817485	AC106705.2	chr3	194966621	194975113	18	34	29	17	24.5
482217	chr3	151979492	151989579	AC106722.1	chr3	151796118	151803570	27	24	21	22	23.5
482217	chr3	151979492	151989579	AC106722.1	chr3	151971381	151975956	412	450	145	531	384.5
482217	chr3	151979492	151989579	AC106722.1	chr3	152161960	152163018	30	43	30	54	39.25
577774	chr5	73565188	73569384	AC106732.1	chr5	73572559	73574005	535	415	367	641	489.5
273976	chr16	71361756	71371750	AC106736.1	chr16	71377005	71377261	140	153	101	85	119.75
603662	chr5	156984006	156994058	AC106801.1	chr5	156981351	156981872	71	75	25	33	51
546200	chr4	161923883	161926537	AC106860.1	chr4	161926932	161931458	38	34	20	42	33.5
340491	chr2	30111991	30114675	AC106870.1	chr2	30115696	30119514	261	276	175	222	233.5
340496	chr2	30121640	30123897	AC106870.2	chr2	30119515	30124864	378	381	196	363	329.5
695116	chr7	116604326	116608061	AC106873.4	chr7	116608815	116610594	616	406	322	915	564.75
695116	chr7	116604326	116608061	AC106873.4	chr7	116765596	116768233	61	47	42	52	50.5
401269	chr2	233876686	233877947	AC106876.2	chr2	233882279	233885650	394	347	288	410	359.75
179701	chr12	129149066	129161674	AC107020.1	chr12	129164450	129167142	151	155	112	112	132.5
480240	chr3	145779886	145782471	AC107021.1	chr3	145789724	145790768	206	164	151	209	182.5
480240	chr3	145779886	145782471	AC107021.1	chr3	145901746	145911413	191	93	98	83	116.25
480240	chr3	145779886	145782471	AC107021.1	chr3	146292501	146303971	15	19	15	18	16.75
510490	chr4	47974062	47978426	AC107068.1	chr4	47962449	47971200	176	59	52	189	119
350298	chr2	62094729	62096825	AC107081.5	chr2	61437102	61457024	11	8	10	6	8.75
350298	chr2	62094729	62096825	AC107081.5	chr2	61728321	61734059	24	24	30	16	23.5
350298	chr2	62094729	62096825	AC107081.5	chr2	62092775	62104530	319	184	179	263	236.25
741272	chr8	114414939	114421691	AC107890.1	chr8	114425706	114428967	29	24	18	37	27
287675	chr17	40543687	40554702	AC107993.1	chr17	40477331	40488066	111	128	95	69	100.75
278766	chr17	262444	263865	AC108004.3	chr17	601985	612288	113	57	32	139	85.25
333573	chr2	5828892	5834630	AC108025.2	chr2	5837686	5838580	122	104	74	122	105.5
251126	chr15	74180278	74184835	AC108137.1	chr15	74185767	74199346	197	159	139	146	160.25
512044	chr4	56135731	56139818	AC108209.1	chr4	55839149	55848246	21	12	11	20	16
512044	chr4	56135731	56139818	AC108209.1	chr4	56140067	56141015	203	167	129	229	182
544649	chr4	157215059	157219250	AC108211.1	chr4	157223018	157229951	345	163	209	359	269
544649	chr4	157215059	157219250	AC108211.1	chr4	157579188	157597748	12	5	12	13	10.5
544649	chr4	157215059	157219250	AC108211.1	chr4	157874287	157887736	11	10	13	19	13.25
102890	chr11	3208601	3219519	AC108448.3	chr11	3226277	3228821	28	34	35	34	32.75
332335	chr2	1345434	1350653	AC108462.1	chr2	1351836	1353661	173	132	118	140	140.75
363370	chr2	111993002	112000145	AC108463.1	chr2	111988556	112002961	235	221	68	179	175.75
462089	chr3	84339096	84348796	AC108696.1	chr3	84349649	84353065	232	172	173	228	201.25
464946	chr3	96151680	96157352	AC108697.1	chr3	96146339	96148464	105	88	68	115	94
464867	chr3	95878375	95902979	AC108739.1	chr3	95903387	95907819	105	60	36	79	70
554364	chr4	187778610	187781422	AC108865.1	chr4	187772910	187784274	301	254	75	279	227.25
537959	chr4	136291196	136294250	AC108867.1	chr4	136288570	136294772	590	442	224	656	478
102897	chr11	3245576	3248332	AC109309.4	chr11	3250248	3257566	255	144	216	190	201.25
311655	chr18	48917605	48919292	AC109315.1	chr18	48923442	48925594	29	12	12	19	18
504897	chr4	29751237	29752632	AC109351.1	chr4	29738273	29751042	165	136	91	158	137.5
533933	chr4	123925124	123929327	AC109357.1	chr4	123929820	123935202	43	35	18	42	34.5
573410	chr5	59724641	59730170	AC109486.1	chr5	59116718	59130862	15	15	13	12	13.75
573410	chr5	59724641	59730170	AC109486.1	chr5	59731899	59738706	466	436	270	476	412
580803	chr5	83267748	83271718	AC109496.1	chr5	83272168	83291825	245	173	114	113	161.25
580803	chr5	83267748	83271718	AC109496.1	chr5	84337823	84349411	4	5	4	6	4.75
445563	chr3	28614815	28621005	AC109586.1	chr3	28622471	28624455	438	401	200	469	377
828773	chrX	149654590	149661925	AC109994.1	chrX	149122677	149132964	12	16	10	10	12
828773	chrX	149654590	149661925	AC109994.1	chrX	149666109	149669459	232	155	71	102	140
297372	chr17	79371698	79373802	AC110285.1	chr17	79364206	79381224	262	207	138	306	228.25
511666	chr4	54965701	54970271	AC110298.1	chr4	54959780	54975706	253	216	307	379	288.75
465380	chr3	97540233	97541685	AC110491.1	chr3	97537123	97544982	370	315	251	602	384.5
465380	chr3	97540233	97541685	AC110491.1	chr3	98043889	98060440	4	10	6	9	7.25
512245	chr4	56793047	56801123	AC110611.1	chr4	56787431	56792886	203	144	117	236	175
512245	chr4	56793047	56801123	AC110611.1	chr4	57157883	57168391	39	14	31	18	25.5
364136	chr2	114746134	114749226	AC110769.1	chr2	114743391	114750816	586	585	422	652	561.25
662075	chr7	1881075	1888085	AC110781.5	chr7	1890644	1902380	181	116	137	250	171
542917	chr4	151559524	151562309	AC110813.1	chr4	151558344	151564996	316	241	88	265	227.5
296612	chr17	75437247	75443481	AC111170.2	chr17	75433935	75453439	415	347	232	287	320.25
296612	chr17	75437247	75443481	AC111170.2	chr17	76000788	76015679	11	16	25	28	20
103736	chr11	6141438	6150252	AC111177.1	chr11	6155962	6166640	11	6	3	19	9.75
571624	chr5	54146426	54152522	AC112198.1	chr5	53541296	53547015	7	13	13	9	10.5
458242	chr3	72310003	72312584	AC112219.1	chr3	72307422	72315615	454	477	270	701	475.5
458242	chr3	72310003	72312584	AC112219.1	chr3	72862020	72871088	27	27	12	19	21.25
518713	chr4	77413695	77421053	AC112249.1	chr4	77098715	77114332	14	52	18	21	26.25
518713	chr4	77413695	77421053	AC112249.1	chr4	77410831	77423906	401	420	261	550	408
518713	chr4	77413695	77421053	AC112249.1	chr4	78123175	78133326	12	18	8	23	15.25
518713	chr4	77413695	77421053	AC112249.1	chr4	78272402	78280143	8	13	5	10	9
484822	chr3	159941781	159946589	AC112641.1	chr3	159934762	159938824	561	248	366	666	460.25
484822	chr3	159941781	159946589	AC112641.1	chr3	160125461	160129360	31	38	35	37	35.25
256227	chr15	93827543	93831528	AC112693.1	chr15	93831954	93841381	95	52	47	55	62.25
402407	chr2	238165570	238166755	AC112715.2	chr2	238162914	238163112	581	528	296	600	501.25
402461	chr2	238332414	238337544	AC112721.1	chr2	238338312	238352700	383	151	264	349	286.75
792153	chrX	25224260	25224756	AC112778.1	chrX	25215248	25230177	168	182	39	99	122
719735	chr8	42946616	42950941	AC113191.1	chr8	42952052	42960535	382	580	317	425	426
719735	chr8	42946616	42950941	AC113191.1	chr8	43294715	43305659	17	21	10	23	17.75
719735	chr8	42946616	42950941	AC113191.1	chr8	43540331	43556377	10	12	6	6	8.5
565619	chr5	34524205	34527732	AC114302.1	chr5	34523009	34533227	222	225	167	309	230.75
565619	chr5	34524205	34527732	AC114302.1	chr5	34886316	34900347	51	59	40	35	46.25
29638	chr1	107988292	107992191	AC114491.1	chr1	107987092	107997464	316	337	99	347	274.75
29638	chr1	107988292	107992191	AC114491.1	chr1	108285635	108293298	13	11	15	18	14.25
29664	chr1	108107960	108117229	AC114491.2	chr1	108101949	108105522	328	285	151	271	258.75
54405	chr1	215061912	215066242	AC114496.1	chr1	215056369	215058733	112	82	35	74	75.75
239795	chr15	35268876	35270916	AC114546.1	chr15	35256363	35268545	53	234	50	40	94.25
403356	chr2	242662180	242678739	AC114730.11	chr2	242679671	242684947	144	103	93	88	107
403369	chr2	242751360	242773821	AC114730.3	chr2	242774857	242775643	246	188	83	198	178.75
403367	chr2	242732593	242750635	AC114730.5	chr2	242773822	242774856	50	48	72	31	50.25
403360	chr2	242687424	242697786	AC114730.7	chr2	242679671	242684947	182	110	113	120	131.25
397470	chr2	221048114	221058160	AC114765.1	chr2	221058682	221062448	52	32	23	54	40.25
352615	chr2	69681751	69695641	AC114772.1	chr2	69698626	69701094	442	309	222	589	390.5
402812	chr2	239893547	239896559	AC114788.1	chr2	239897341	239901242	307	271	153	304	258.75
553156	chr4	183741759	183750195	AC114798.1	chr4	183757391	183776763	86	48	41	76	62.75
553156	chr4	183741759	183750195	AC114798.1	chr4	184180909	184186245	16	6	8	5	8.75
397265	chr2	220160298	220164682	AC114803.3	chr2	219912778	219924072	37	13	13	9	18
332263	chr2	1060315	1064661	AC114808.3	chr2	1058457	1066416	479	368	281	519	411.75
332877	chr2	3486045	3506592	AC114810.5	chr2	3476674	3485249	19	13	16	27	18.75
445016	chr3	26792275	26802542	AC114877.1	chr3	26006001	26015488	4	5	5	4	4.5
445016	chr3	26792275	26802542	AC114877.1	chr3	26804274	26805716	310	389	226	265	297.5
568551	chr5	43185152	43196278	AC114947.1	chr5	43180409	43196768	61	38	29	49	44.25
568551	chr5	43185152	43196278	AC114947.1	chr5	43386161	43403411	14	10	9	8	10.25
7424	chr1	34640946	34643851	AC115286.1	chr1	34336893	34352856	7	4	6	6	5.75
7424	chr1	34640946	34643851	AC115286.1	chr1	34637702	34640428	252	202	157	241	213
448767	chr3	38944444	38951566	AC116038.1	chr3	38940475	38942365	151	80	64	180	118.75
448724	chr3	38841385	38841899	AC116038.2	chr3	38842218	38848910	975	721	454	662	703
735728	chr8	96689854	96691658	AC116154.1	chr8	96684256	96694707	45	44	29	84	50.5
577435	chr5	72449259	72453718	AC116345.1	chr5	72455865	72460565	34	19	8	29	22.5
596348	chr5	131758776	131769186	AC116366.5	chr5	131778587	131784622	184	166	138	177	166.25
596357	chr5	131802698	131812303	AC116366.6	chr5	131814628	131819987	256	193	198	244	222.75
107092	chr11	17091057	17100015	AC116533.1	chr11	16808632	16822315	60	51	28	53	48
267020	chr16	35115511	35139004	AC116553.1	chr16	35093238	35105222	22	22	17	23	21
332229	chr2	940123	949577	AC116614.1	chr2	954226	954884	192	154	108	196	162.5
332229	chr2	940123	949577	AC116614.1	chr2	1553448	1555907	9	13	10	7	9.75
473766	chr3	123780446	123789572	AC117401.1	chr3	123774796	123777562	358	247	170	335	277.5
473766	chr3	123780446	123789572	AC117401.1	chr3	124174043	124189251	16	7	8	11	10.5
491683	chr3	181417166	181417570	AC117415.1	chr3	180652312	180664528	6	6	4	6	5.5
491683	chr3	181417166	181417570	AC117415.1	chr3	180928173	180945940	59	6	21	13	24.75
491683	chr3	181417166	181417570	AC117415.1	chr3	181046907	181063207	21	38	33	23	28.75
491683	chr3	181417166	181417570	AC117415.1	chr3	181410766	181425122	382	169	178	146	218.75
491683	chr3	181417166	181417570	AC117415.1	chr3	181973063	181980301	22	18	6	17	15.75
491683	chr3	181417166	181417570	AC117415.1	chr3	182397963	182402550	34	26	17	25	25.5
465027	chr3	96384810	96387175	AC117444.1	chr3	96378993	96381731	192	104	90	186	143
471204	chr3	115399992	115402594	AC119795.1	chr3	114548074	114553982	10	11	12	12	11.25
471204	chr3	115399992	115402594	AC119795.1	chr3	114932750	114951640	17	28	22	20	21.75
727745	chr8	71482697	71503116	AC120194.1	chr8	71508116	71508285	64	57	36	69	56.5
526472	chr4	101043625	101058516	AC121157.1	chr4	101059184	101062535	75	40	48	79	60.5
475606	chr3	130826902	130837187	AC121332.1	chr3	130819029	130824394	181	142	83	191	149.25
153499	chr12	39829256	39837434	AC121334.1	chr12	39820022	39827033	155	147	102	101	126.25
153607	chr12	40199842	40205192	AC121336.1	chr12	40207519	40208088	36	29	19	44	32
282869	chr17	17672846	17689360	AC122129.3	chr17	17698134	17699250	57	40	55	34	46.5
396347	chr2	216741724	216744901	AC122136.1	chr2	216739741	216745780	118	152	102	290	165.5
718766	chr8	39416581	39423158	AC123767.1	chr8	39413384	39413779	197	127	123	283	182.5
676389	chr7	50411807	50412756	AC124014.1	chr7	50415143	50415515	425	305	210	581	380.25
403078	chr2	241200117	241204178	AC124861.1	chr2	241206747	241207818	605	611	305	500	505.25
162079	chr12	69180877	69189302	AC124890.1	chr12	69173345	69176394	188	102	96	223	152.25
392370	chr2	204626738	204632016	AC125238.1	chr2	204639327	204640270	91	67	54	85	74.25
247930	chr15	62526730	62549847	AC126323.2	chr15	62518015	62521202	72	85	56	73	71.5
297302	chr17	78971085	78980823	AC127496.1	chr17	78980928	78981412	86	41	32	68	56.75
297311	chr17	78997936	79010374	AC127496.3	chr17	79013530	79016605	81	72	86	62	75.25
162203	chr12	69591231	69599811	AC127894.1	chr12	69588436	69589064	61	38	20	52	42.75
264357	chr16	23763840	23767231	AC130454.2	chr16	23769479	23779268	570	185	155	383	323.25
264357	chr16	23763840	23767231	AC130454.2	chr16	24041772	24047257	29	27	26	59	35.25
273257	chr16	68089122	68097049	AC130462.1	chr16	68085697	68087371	72	66	35	81	63.5
550880	chr4	176387041	176398020	AC131094.1	chr4	176401618	176404018	143	146	94	126	127.25
492276	chr3	183516859	183523613	AC131160.1	chr3	183183702	183200620	16	19	10	19	16
492276	chr3	183516859	183523613	AC131160.1	chr3	183507780	183507981	215	187	136	170	177
163436	chr12	73184078	73184875	AC131213.1	chr12	73187116	73199498	308	116	134	310	217
715909	chr8	29786004	29791167	AC131254.1	chr8	29777174	29794987	79	46	30	56	52.75
102853	chr11	2965308	2972282	AC131971.3	chr11	2961720	2962789	421	392	262	380	363.75
274477	chr16	73016384	73022136	AC132068.1	chr16	73009041	73013701	760	506	184	368	454.5
387834	chr2	189955317	189968416	AC133106.2	chr2	189386915	189399539	5	5	4	4	4.5
387834	chr2	189955317	189968416	AC133106.2	chr2	189979333	189981408	38	19	33	27	29.25
387834	chr2	189955317	189968416	AC133106.2	chr2	190271266	190274708	12	6	12	14	11
403352	chr2	242628915	242646304	AC133528.2	chr2	242657390	242660941	137	125	71	80	103.25
457589	chr3	70298072	70302999	AC134025.1	chr3	70294494	70305578	110	122	95	200	131.75
719888	chr8	43414177	43418398	AC134698.1	chr8	43418841	43419655	191	207	137	148	170.75
266023	chr16	31072183	31083126	AC135050.1	chr16	31428773	31445672	6	10	4	5	6.25
710906	chr8	12807448	12809754	AC135352.1	chr8	12805189	12817800	117	122	134	164	134.25
710906	chr8	12807448	12809754	AC135352.1	chr8	13515544	13523279	7	7	14	14	10.5
710902	chr8	12800533	12804685	AC135352.2	chr8	12805189	12807242	311	281	172	401	291.25
285044	chr17	29701174	29707014	AC135724.1	chr17	29709316	29713800	301	388	188	826	425.75
285044	chr17	29701174	29707014	AC135724.1	chr17	30177316	30189466	34	27	22	13	24
266793	chr16	34255114	34258726	AC135776.1	chr16	34265823	34266208	259	248	143	173	205.75
443791	chr3	23241132	23244119	AC135966.1	chr3	23233940	23246589	53	56	20	41	42.5
163768	chr12	74292225	74298847	AC136188.1	chr12	74283154	74291699	74	98	70	170	103
237583	chr15	27393597	27407391	AC136896.1	chr15	27409684	27411227	278	332	193	180	245.75
278444	chr16	88792685	88818896	AC138028.1	chr16	88820275	88824029	23	21	24	20	22
170146	chr12	93474916	93491944	AC138123.1	chr12	93774110	93790828	21	13	8	12	13.5
288181	chr17	43306627	43324157	AC138150.4	chr17	43326206	43328870	174	137	109	73	123.25
288181	chr17	43306627	43324157	AC138150.4	chr17	43459414	43465628	36	22	27	21	26.5
749920	chr8	142519161	142530635	AC138647.1	chr8	142533079	142538763	279	205	192	199	218.75
162180	chr12	69506135	69511963	AC139931.1	chr12	69259308	69271534	12	10	11	12	11.25
162180	chr12	69506135	69511963	AC139931.1	chr12	69498830	69503971	142	70	73	78	90.75
561665	chr5	21733658	21735868	AC140132.1	chr5	21729702	21741364	58	77	17	15	41.75
518109	chr4	75513396	75516680	AC142293.3	chr4	75045517	75064220	12	9	7	7	8.75
518109	chr4	75513396	75516680	AC142293.3	chr4	75505063	75513147	306	129	155	350	235
375142	chr2	150438437	150444007	AC144449.1	chr2	149873142	149881393	5	13	27	8	13.25
375142	chr2	150438437	150444007	AC144449.1	chr2	150174157	150191909	5	3	5	13	6.5
375142	chr2	150438437	150444007	AC144449.1	chr2	150433143	150435554	193	93	101	229	154
332394	chr2	1603355	1625382	AC144450.1	chr2	1629935	1633376	211	196	136	151	173.5
175312	chr12	111066104	111084198	AC144522.1	chr12	111094654	111095755	148	110	114	124	124
750104	chr8	143713402	143721423	AC145123.2	chr8	142685728	142698694	10	6	11	6	8.25
661852	chr7	228327	300135	AC145676.2	chr7	805944	815293	12	10	8	6	9
661896	chr7	589122	592861	AC147651.1	chr7	366876	379287	20	41	33	9	25.75
661897	chr7	592862	604074	AC147651.5	chr7	366876	379287	13	13	13	14	13.25
661897	chr7	592862	604074	AC147651.5	chr7	627766	635610	23	23	23	15	21
288305	chr17	43919210	43926368	AC217771.1	chr17	43706838	43726081	64	52	64	41	55.25
288305	chr17	43919210	43926368	AC217771.1	chr17	43901121	43916780	173	158	133	150	153.5
180718	chr12	133806495	133823409	AC226150.2	chr12	133488840	133501843	12	19	26	10	16.75
350892	chr2	64104232	64112794	ACA59.1	chr2	64100307	64103426	138	78	92	164	118
384599	chr2	179886965	179893096	ACA59.2	chr2	179894402	179896296	659	604	381	629	568.25
261414	chr16	12389969	12395540	ACA64.1	chr16	12396786	12400703	756	441	400	652	562.25
809917	chrX	87399841	87404097	ACA64.5	chrX	86998258	87013498	4	6	3	2	3.75
809917	chrX	87399841	87404097	ACA64.5	chrX	87398324	87399455	261	251	92	166	192.5
448541	chr3	38172857	38183749	ACAA1	chr3	38513114	38524566	21	29	27	21	24.5
311213	chr18	47339155	47341273	ACAA2	chr18	47013800	47028069	44	42	37	38	40.25
311213	chr18	47339155	47341273	ACAA2	chr18	47336580	47349099	519	753	440	1066	694.5
286629	chr17	35760663	35771365	ACACA	chr17	35780172	35780940	255	190	181	204	207.5
476133	chr3	132377167	132380058	ACAD11	chr3	131510425	131528370	7	4	3	3	4.25
476133	chr3	132377167	132380058	ACAD11	chr3	132252559	132257784	87	36	43	62	57
476133	chr3	132377167	132380058	ACAD11	chr3	132384636	132391801	452	253	134	665	376
476133	chr3	132377167	132380058	ACAD11	chr3	132753609	132764432	18	8	6	10	10.5
394427	chr2	211086927	211091873	ACADL	chr2	210842645	210846942	32	18	17	30	24.25
394427	chr2	211086927	211091873	ACADL	chr2	211094050	211099154	279	224	109	169	195.25
177815	chr12	121162947	121185293	ACADS	chr12	121149783	121158544	241	166	179	227	203.25
280191	chr17	7114907	7125387	ACADVL	chr17	6941133	6942623	35	28	40	23	31.5
280191	chr17	7114907	7125387	ACADVL	chr17	7131682	7133291	450	348	341	263	350.5
255103	chr15	89345586	89351106	ACAN	chr15	89341277	89342888	208	176	149	217	187.5
495785	chr3	195162417	195166617	ACAP2	chr3	194392600	194403841	18	22	19	14	18.25
495785	chr3	195162417	195166617	ACAP2	chr3	195150991	195161121	371	461	284	732	462
133868	chr11	107982760	107992465	ACAT1	chr11	107978488	107981000	621	522	225	455	455.75
133868	chr11	107982760	107992465	ACAT1	chr11	108520592	108526967	33	43	27	40	35.75
658650	chr6	160181052	160182218	ACAT2	chr6	159582805	159593512	24	7	27	27	21.25
658650	chr6	160181052	160182218	ACAT2	chr6	160163147	160172762	216	223	253	208	225
57891	chr1	226364150	226376557	ACBD3	chr1	226377433	226384835	373	312	165	369	304.75
288171	chr17	43199789	43225804	ACBD4	chr17	43228752	43232530	103	50	47	154	88.5
44154	chr1	180471076	180472609	ACBD6	chr1	180464624	180475113	820	699	476	1305	825
44154	chr1	180471076	180472609	ACBD6	chr1	180832729	180843379	54	51	67	78	62.5
44154	chr1	180471076	180472609	ACBD6	chr1	181113680	181119884	45	45	37	56	45.75
68596	chr10	15129208	15136019	ACBD7	chr10	14226711	14232708	3	13	8	5	7.25
68596	chr10	15129208	15136019	ACBD7	chr10	15395983	15405579	19	13	10	5	11.75
285779	chr17	32480180	32487023	ACCN1	chr17	32106462	32108258	71	57	64	59	62.75
285779	chr17	32480180	32487023	ACCN1	chr17	32251899	32261872	52	64	44	81	60.25
285779	chr17	32480180	32487023	ACCN1	chr17	32476548	32478654	717	613	374	464	542
397305	chr2	220371494	220383596	ACCN4	chr2	220332834	220336206	44	53	58	28	45.75
544517	chr4	156786207	156789057	ACCN5	chr4	156780779	156785997	128	29	23	124	76
115636	chr11	44087024	44098121	ACCS	chr11	43902836	43913942	15	19	10	11	13.75
115636	chr11	44087024	44098121	ACCS	chr11	44098674	44103407	133	78	46	150	101.75
115628	chr11	44068373	44071468	ACCSL	chr11	43910278	43915645	45	32	37	37	37.75
115628	chr11	44068373	44071468	ACCSL	chr11	44075647	44078763	342	191	208	348	272.25
293068	chr17	61548609	61558823	ACE	chr17	60734345	60740900	8	10	11	3	8
293068	chr17	61548609	61558823	ACE	chr17	61524925	61538321	103	71	94	108	94
789319	chrX	15618031	15622794	ACE2	chrX	15081679	15094188	3	4	4	4	3.75
789319	chrX	15618031	15622794	ACE2	chrX	15614987	15626418	342	431	160	306	309.75
123873	chr11	76566181	76584526	ACER3	chr11	76584621	76585796	499	391	313	602	451.25
370315	chr2	135596054	135596900	ACMSD	chr2	134628281	134647575	9	8	9	7	8.25
370315	chr2	135596054	135596900	ACMSD	chr2	135595006	135606272	587	469	341	494	472.75
689404	chr7	96743050	96746650	ACN9	chr7	95534013	95544558	7	8	11	11	9.25
689404	chr7	96743050	96746650	ACN9	chr7	96322506	96330341	14	13	7	10	11
689404	chr7	96743050	96746650	ACN9	chr7	96748277	96762656	126	163	94	180	140.75
689404	chr7	96743050	96746650	ACN9	chr7	97476503	97484857	29	13	15	17	18.5
760862	chr9	32382623	32396972	ACO1	chr9	32375202	32376557	74	91	81	69	78.75
760862	chr9	32382623	32396972	ACO1	chr9	32563729	32572016	39	38	29	39	36.25
760862	chr9	32382623	32396972	ACO1	chr9	32972466	32976549	28	33	15	14	22.5
434973	chr22	41864756	41866344	ACO2	chr22	41860671	41869116	674	1592	828	2295	1347.25
12664	chr1	55000713	55017339	ACOT11	chr1	55023640	55025979	18	13	9	14	13.5
579934	chr5	80686668	80693147	ACOT12	chr5	80695265	80698250	256	231	182	293	240.5
453894	chr3	58521219	58523884	ACOX2	chr3	58303832	58316681	81	45	54	53	58.25
363233	chr2	111488837	111492524	ACOXL	chr2	111485191	111495462	520	488	259	564	457.75
332065	chr2	262406	274455	ACP1	chr2	258817	262247	233	178	92	324	206.75
34692	chr1	147138865	147143119	ACP6	chr1	146742258	146745028	15	21	11	17	16
34692	chr1	147138865	147143119	ACP6	chr1	147138009	147138770	460	322	200	718	425
34692	chr1	147138865	147143119	ACP6	chr1	147357249	147365064	49	21	33	68	42.75
478658	chr3	140945205	140948298	ACPL2	chr3	140954294	140955409	99	94	75	92	90
476015	chr3	132028649	132048569	ACPP	chr3	132049872	132052289	187	162	142	198	172.25
804890	chrX	70795538	70801743	ACRC	chrX	70782235	70786089	108	74	48	58	72
138900	chr11	125550752	125552321	ACRV1	chr11	125552385	125553682	61	37	31	77	51.5
252179	chr15	78498248	78537992	ACSBG1	chr15	78488049	78494869	39	29	30	46	36
321232	chr19	6126548	6136182	ACSBG2	chr19	6117942	6120225	230	172	174	195	192.75
321232	chr19	6126548	6136182	ACSBG2	chr19	6296719	6313622	27	28	35	31	30.25
289407	chr17	48499931	48505215	ACSF2	chr17	48506623	48525250	85	95	228	438	211.5
278485	chr16	89154236	89165493	ACSF3	chr16	89165897	89175808	73	52	67	73	66.25
553738	chr4	185746200	185769431	ACSL1	chr4	185771069	185771920	438	333	314	559	411
398337	chr2	223725185	223727564	ACSL3	chr2	223171790	223179024	7	9	5	4	6.25
398337	chr2	223725185	223727564	ACSL3	chr2	223728226	223733934	354	223	168	430	293.75
96589	chr10	114130957	114134676	ACSL5	chr10	113940513	113949123	15	6	4	14	9.75
96589	chr10	114130957	114134676	ACSL5	chr10	114121961	114139581	75	75	59	191	100
263559	chr16	20708093	20710422	ACSM1	chr16	20703799	20707676	642	691	369	996	674.5
263559	chr16	20708093	20710422	ACSM1	chr16	21086457	21098076	9	11	8	7	8.75
143647	chr12	7455402	7459564	ACSM4	chr12	7459871	7460634	419	317	202	420	339.5
410693	chr20	25036380	25043735	ACSS1	chr20	25019530	25026142	244	191	232	205	218
411846	chr20	33452578	33468129	ACSS2	chr20	33469650	33470764	136	106	33	100	93.75
58667	chr1	229562492	229571968	ACTA1	chr1	229577722	229578071	328	288	154	286	264
89679	chr10	90751013	90752197	ACTA2	chr10	90326508	90338497	10	10	9	13	10.5
89679	chr10	90751013	90752197	ACTA2	chr10	90755697	90756761	547	458	293	701	499.75
89679	chr10	90751013	90752197	ACTA2	chr10	90971551	90988192	99	39	54	85	69.25
662837	chr7	5601713	5619438	ACTB	chr7	5700447	5705158	240	138	116	340	208.5
572382	chr5	56777073	56779944	ACTBL2	chr5	56608113	56616397	29	22	18	35	26
572382	chr5	56777073	56779944	ACTBL2	chr5	57751035	57761930	17	15	21	34	21.75
239739	chr15	35080552	35095671	ACTC1	chr15	35074568	35077713	180	173	84	115	138
297383	chr17	79477581	79481510	ACTG1	chr17	79458958	79476197	107	88	55	74	81
491008	chr3	179278890	179288214	ACTL6A	chr3	179289235	179290116	218	163	103	187	167.75
778003	chr9	111622012	111628859	ACTL7A	chr9	111631182	111641389	367	355	186	352	315
778002	chr9	111613777	111622011	ACTL7B	chr9	111628860	111631181	257	168	160	206	197.75
3783	chr1	18080410	18082292	ACTL8	chr1	18089207	18090853	76	81	94	63	78.5
3783	chr1	18080410	18082292	ACTL8	chr1	18707867	18713184	4	4	3	2	3.25
321608	chr19	8796011	8809388	ACTL9	chr19	9180338	9199080	13	16	12	14	13.75
225567	chr14	69434104	69448752	ACTN1	chr14	69428681	69433373	138	126	122	161	136.75
60733	chr1	236840537	236853707	ACTN2	chr1	236267511	236285289	5	11	8	6	7.5
60733	chr1	236840537	236853707	ACTN2	chr1	236833141	236838968	231	192	239	319	245.25
93543	chr10	104261258	104262550	ACTR1A	chr10	104257768	104261099	752	493	278	1010	633.25
359466	chr2	98279112	98286492	ACTR1B	chr2	98286925	98301472	134	104	290	442	242.5
351318	chr2	65452489	65459470	ACTR2	chr2	65295237	65304966	29	20	23	27	24.75
351318	chr2	65452489	65459470	ACTR2	chr2	65463141	65465061	274	257	182	328	260.25
705599	chr7	152450889	152457916	ACTR3B	chr7	152444176	152459327	957	281	205	1456	724.75
172361	chr12	100584952	100596174	ACTR6	chr12	100954575	100961334	16	17	15	13	15.25
452582	chr3	53915522	53924632	ACTR8	chr3	53377292	53391921	45	28	16	25	28.5
487	chr1	2927637	2944794	ACTRT2	chr1	2923852	2925227	377	386	241	321	331.25
487	chr1	2927637	2944794	ACTRT2	chr1	3338276	3339939	100	99	76	65	85
377870	chr2	158732161	158733757	ACVR1	chr2	158162013	158173218	5	6	4	4	4.75
377870	chr2	158732161	158733757	ACVR1	chr2	158736017	158749770	110	274	121	299	201
377870	chr2	158732161	158733757	ACVR1	chr2	159323366	159333696	3	5	4	5	4.25
377790	chr2	158474399	158485896	ACVR1C	chr2	158162013	158173218	6	10	8	8	8
377790	chr2	158474399	158485896	ACVR1C	chr2	158487433	158488112	403	273	281	701	414.5
377790	chr2	158474399	158485896	ACVR1C	chr2	158865663	158870328	17	4	10	22	13.25
374564	chr2	148599900	148603822	ACVR2A	chr2	147825034	147844043	11	7	9	13	10
374564	chr2	148599900	148603822	ACVR2A	chr2	148391821	148396572	26	43	26	25	30
374564	chr2	148599900	148603822	ACVR2A	chr2	148593897	148599242	389	264	117	474	311
448626	chr3	38487578	38496689	ACVR2B	chr3	38501422	38513113	16	12	9	64	25.25
452123	chr3	52010821	52018535	ACY1	chr3	52025404	52027078	189	107	115	138	137.25
121775	chr11	67417569	67429735	ACY3	chr11	67431098	67438454	127	118	133	112	122.5
227286	chr14	75534123	75537115	ACYP1	chr14	75530876	75543553	484	905	572	1414	843.75
347868	chr2	54339451	54349206	ACYP2	chr2	54726860	54738403	37	30	24	44	33.75
327676	chr19	36065800	36067544	AD000090.1	chr19	36061677	36064671	92	59	62	61	68.5
327667	chr19	36033658	36039398	AD000090.2	chr19	36041759	36046958	312	198	165	158	208.25
327701	chr19	36204880	36219241	AD000671.1	chr19	36189643	36200395	136	134	101	104	118.75
414361	chr20	43276192	43283807	ADA	chr20	43283892	43285628	370	327	236	407	335
533728	chr4	123295978	123300136	ADAD1	chr4	123303556	123317673	123	111	54	33	80.25
277590	chr16	84221012	84225814	ADAD2	chr16	84111535	84119614	59	64	58	67	62
277590	chr16	84221012	84225814	ADAD2	chr16	84504845	84522797	27	36	16	17	24
246874	chr15	59040631	59042709	ADAM10	chr15	58625229	58628325	64	51	41	53	52.25
246874	chr15	59040631	59042709	ADAM10	chr15	58717995	58728543	35	46	32	47	40
246874	chr15	59040631	59042709	ADAM10	chr15	58809934	58815265	95	62	75	105	84.25
246874	chr15	59040631	59042709	ADAM10	chr15	59033731	59034211	561	546	356	720	545.75
288124	chr17	42832618	42839130	ADAM11	chr17	42827706	42832205	116	96	47	62	80.25
100589	chr10	128070588	128077489	ADAM12	chr10	127664651	127672882	40	35	17	21	28.25
334707	chr2	9689098	9699428	ADAM17	chr2	9705442	9712101	214	189	163	230	199
718773	chr8	39440950	39442904	ADAM18	chr8	39434694	39437796	265	143	137	281	206.5
603664	chr5	156995435	157004260	ADAM19	chr5	156763107	156771126	13	13	14	11	12.75
603664	chr5	156995435	157004260	ADAM19	chr5	157007628	157019730	261	242	233	138	218.5
718854	chr8	39692762	39698179	ADAM2	chr8	39684995	39690442	259	136	94	227	179
226000	chr14	70998144	71002275	ADAM20	chr14	70995565	71008011	102	126	57	93	94.5
686488	chr7	87561215	87565620	ADAM22	chr7	87567907	87569692	109	50	24	135	79.5
686488	chr7	87561215	87565620	ADAM22	chr7	87723449	87735942	12	5	6	8	7.75
393191	chr2	207305427	207314172	ADAM23	chr2	207320209	207324414	135	124	65	105	107.25
33335	chr1	120431471	120440812	ADAM30	chr1	120444241	120448469	514	417	309	534	443.5
718616	chr8	38962142	38967986	ADAM32	chr8	38956180	38959652	349	180	156	402	271.75
714348	chr8	24297853	24300033	ADAM7	chr8	24098009	24114439	37	10	10	31	22
714348	chr8	24297853	24300033	ADAM7	chr8	24292420	24303992	407	385	209	364	341.25
714331	chr8	24238062	24251886	ADAMDEC1	chr8	24104943	24114439	9	11	20	26	16.5
714331	chr8	24238062	24251886	ADAMDEC1	chr8	24253345	24255134	176	130	84	210	150
423843	chr21	28214457	28218321	ADAMTS1	chr21	28211715	28219896	558	285	181	517	385.25
423843	chr21	28214457	28218321	ADAMTS1	chr21	28935622	28953809	16	5	8	14	10.75
321597	chr19	8670773	8673929	ADAMTS10	chr19	8658751	8659414	155	108	157	121	135.25
565411	chr5	33890114	33892962	ADAMTS12	chr5	33894702	33901917	358	650	349	254	402.75
784309	chr9	136267204	136280614	ADAMTS13	chr9	136284507	136287428	148	146	123	97	128.5
84439	chr10	72429875	72440931	ADAMTS14	chr10	72418497	72418649	85	48	56	52	60.25
140331	chr11	130316168	130326205	ADAMTS15	chr11	130330692	130333149	257	227	165	200	212.25
140331	chr11	130316168	130326205	ADAMTS15	chr11	130719667	130729393	69	45	44	40	49.5
258385	chr15	100880331	100885379	ADAMTS17	chr15	100466364	100478628	10	10	9	4	8.25
258385	chr15	100880331	100885379	ADAMTS17	chr15	101110300	101111757	17	15	19	12	15.75
275710	chr16	77464853	77472366	ADAMTS18	chr16	77456906	77460563	192	135	118	152	149.25
595462	chr5	128791627	128798272	ADAMTS19	chr5	128242019	128249091	10	13	12	9	11
595462	chr5	128791627	128798272	ADAMTS19	chr5	128800189	128811639	273	249	177	338	259.25
595462	chr5	128791627	128798272	ADAMTS19	chr5	129098960	129100956	25	28	22	30	26.25
609982	chr5	178767617	178777381	ADAMTS2	chr5	178778518	178786443	265	205	160	153	195.75
154827	chr12	43942186	43950458	ADAMTS20	chr12	43932310	43934180	85	93	72	70	80
517423	chr4	73433084	73442570	ADAMTS3	chr4	73419945	73431892	290	173	108	343	228.5
423900	chr21	28335109	28341607	ADAMTS5	chr21	28346455	28347130	306	297	157	293	263.25
575102	chr5	64777556	64778174	ADAMTS6	chr5	63926209	63935646	25	13	13	37	22
575102	chr5	64777556	64778174	ADAMTS6	chr5	64107021	64109050	137	83	77	376	168.25
575102	chr5	64777556	64778174	ADAMTS6	chr5	64255369	64262114	34	44	49	61	47
575102	chr5	64777556	64778174	ADAMTS6	chr5	64398730	64399384	61	41	51	135	72
575102	chr5	64777556	64778174	ADAMTS6	chr5	64778410	64780817	636	227	370	482	428.75
140327	chr11	130296757	130307018	ADAMTS8	chr11	130077570	130089106	39	34	39	18	32.5
140327	chr11	130296757	130307018	ADAMTS8	chr11	130312312	130316167	164	162	121	121	142
140327	chr11	130296757	130307018	ADAMTS8	chr11	130725267	130731663	168	83	115	77	110.75
455872	chr3	64672693	64676281	ADAMTS9	chr3	64677632	64681656	361	267	223	454	326.25
455827	chr3	64546185	64548376	ADAMTS9-AS1	chr3	64544110	64552511	643	474	328	540	496.25
455827	chr3	64546185	64548376	ADAMTS9-AS1	chr3	65153153	65169635	17	14	7	9	11.75
756352	chr9	18473002	18476310	ADAMTSL1	chr9	18467358	18479182	421	244	208	409	320.5
784338	chr9	136395933	136408466	ADAMTSL2	chr9	136391995	136392687	141	115	95	110	115.25
35488	chr1	150501621	150544031	ADAMTSL4	chr1	150545578	150548667	306	276	142	418	285.5
35488	chr1	150501621	150544031	ADAMTSL4	chr1	150781270	150782636	23	23	13	25	21
661950	chr7	992498	1000005	ADAP1	chr7	1004237	1006587	268	241	174	136	204.75
36484	chr1	154596617	154601605	ADAR	chr1	154606002	154612880	600	532	370	590	523
36484	chr1	154596617	154601605	ADAR	chr1	154718022	154735346	51	53	65	52	55.25
36484	chr1	154596617	154601605	ADAR	chr1	154846952	154853725	78	70	66	45	64.75
428918	chr21	46491229	46496124	ADARB1	chr21	46484355	46501432	754	625	308	709	599
64829	chr10	1779435	1780609	ADARB2	chr10	1783018	1785357	466	383	261	503	403.25
275174	chr16	75655746	75664032	ADAT1	chr16	75664405	75674700	63	70	56	71	65
653761	chr6	143766881	143775109	ADAT2	chr6	143755483	143762635	132	178	88	202	150
227962	chr14	78254385	78275373	ADCK1	chr14	78282927	78283606	41	25	25	27	29.5
702203	chr7	140366555	140392221	ADCK2	chr7	140394467	140394772	76	74	26	41	54.25
58065	chr1	227085018	227088371	ADCK3	chr1	227081717	227084916	348	238	229	393	302
58065	chr1	227085018	227088371	ADCK3	chr1	227615902	227631270	14	14	16	13	14.25
328606	chr19	41215027	41238732	ADCK4	chr19	41199075	41201543	107	92	66	53	79.5
675016	chr7	45604128	45619671	ADCY1	chr7	45596746	45601938	143	141	87	126	124.25
40189	chr1	167883044	167896876	ADCY10	chr1	167876182	167882689	243	207	218	268	234
557337	chr5	7394055	7399507	ADCY2	chr5	7390950	7404684	288	274	161	325	262
339201	chr2	25138835	25146662	ADCY3	chr2	24625389	24637736	22	18	13	20	18.25
339201	chr2	25138835	25146662	ADCY3	chr2	25149728	25150079	634	555	303	720	553
473578	chr3	123162907	123172340	ADCY5	chr3	123178270	123178839	333	248	215	311	276.75
156352	chr12	49174578	49186511	ADCY6	chr12	49166920	49168684	112	103	92	104	102.75
746873	chr8	132053643	132056079	ADCY8	chr8	132048636	132064632	166	177	124	131	149.5
746873	chr8	132053643	132056079	ADCY8	chr8	132815091	132825153	18	11	15	8	13
259473	chr16	4163681	4169290	ADCY9	chr16	4170250	4170554	434	409	214	391	362
297908	chr18	902775	912992	ADCYAP1	chr18	899139	899475	246	210	132	218	201.5
670820	chr7	31088446	31093505	ADCYAP1R1	chr7	31077966	31085232	138	292	224	220	218.5
352942	chr2	70990316	71000235	ADD2	chr2	70986375	70989372	544	489	279	406	429.5
95825	chr10	111752628	111756722	ADD3	chr10	111752131	111752335	255	187	84	228	188.5
526198	chr4	100200869	100212365	ADH1A	chr4	100213494	100224190	78	48	219	46	97.75
526161	chr4	100076553	100084184	ADH4	chr4	100067059	100072248	202	148	128	266	186
526146	chr4	100009667	100017455	ADH5	chr4	99376235	99392415	10	4	19	7	10
526146	chr4	100009667	100017455	ADH5	chr4	100319687	100328025	10	11	13	21	13.75
526179	chr4	100139788	100144021	ADH6	chr4	100131507	100137459	452	287	196	364	324.75
526238	chr4	100351444	100357284	ADH7	chr4	100051653	100065819	10	5	5	3	5.75
526238	chr4	100351444	100357284	ADH7	chr4	100360636	100361233	207	214	104	180	176.25
412663	chr20	37209070	37215447	ADIG	chr20	37195948	37202566	84	81	91	124	95
493062	chr3	186559823	186565414	ADIPOQ	chr3	186551177	186556396	420	322	173	314	307.25
493064	chr3	186571165	186574227	ADIPOQ-AS1	chr3	186578497	186596094	69	72	110	62	78.25
51050	chr1	202926054	202928210	ADIPOR1	chr1	202921995	202933958	397	258	259	515	357.25
320405	chr18	77863651	77867865	ADNP2	chr18	77855561	77858112	166	390	137	269	240.5
82244	chr10	64562869	64568265	ADO	chr10	64013139	64029695	6	8	10	8	8
82244	chr10	64562869	64568265	ADO	chr10	64197393	64201462	14	16	11	10	12.75
82244	chr10	64562869	64568265	ADO	chr10	64569473	64577588	775	173	339	781	517
82244	chr10	64562869	64568265	ADO	chr10	64904644	64915207	31	21	18	24	23.5
82244	chr10	64562869	64568265	ADO	chr10	65471002	65480778	11	10	8	9	9.5
282480	chr17	15845336	15851234	ADORA2B	chr17	15837979	15843689	260	195	179	210	211
30800	chr1	112101231	112106609	ADORA3	chr1	112099410	112100497	223	110	88	288	177.25
250787	chr15	73072205	73077870	ADPGK	chr15	73061522	73080527	428	370	130	169	274.25
250787	chr15	73072205	73077870	ADPGK	chr15	73360276	73370201	38	45	19	43	36.25
250787	chr15	73072205	73077870	ADPGK	chr15	73548936	73564679	36	30	21	47	33.5
209974	chr13	114106930	114111600	ADPRHL1	chr13	114114054	114117177	301	163	197	314	243.75
715040	chr8	26720502	26726075	ADRA1A	chr8	26716889	26732103	326	299	148	338	277.75
604427	chr5	159341749	159345488	ADRA1B	chr5	159067185	159080589	81	44	32	28	46.25
604427	chr5	159341749	159345488	ADRA1B	chr5	159334774	159350903	745	362	413	615	533.75
404364	chr20	4223812	4231069	ADRA1D	chr20	4239389	4239664	140	99	109	113	115.25
404364	chr20	4223812	4231069	ADRA1D	chr20	4563950	4575297	60	18	42	30	37.5
96169	chr10	112832585	112839323	ADRA2A	chr10	112505659	112514021	37	20	17	27	25.25
96169	chr10	112832585	112839323	ADRA2A	chr10	112680702	112686559	31	30	17	27	26.25
96169	chr10	112832585	112839323	ADRA2A	chr10	112827887	112843215	615	182	335	660	448
96169	chr10	112832585	112839323	ADRA2A	chr10	113347330	113362422	18	33	17	18	21.5
96169	chr10	112832585	112839323	ADRA2A	chr10	113886032	113895302	4	5	11	10	7.5
96169	chr10	112832585	112839323	ADRA2A	chr10	114072765	114080764	5	6	9	8	7
359095	chr2	96780361	96788417	ADRA2B	chr2	96797108	96799843	173	156	128	105	140.5
497158	chr4	3761321	3774298	ADRA2C	chr4	3778934	3780174	64	49	92	52	64.25
601068	chr5	148201249	148211066	ADRB2	chr5	148195541	148212852	251	293	164	133	210.25
601068	chr5	148201249	148211066	ADRB2	chr5	148494343	148501969	43	39	31	53	41.5
121719	chr11	67024509	67039529	ADRBK1	chr11	67018839	67019225	144	106	66	135	112.75
418861	chr20	60871672	60890793	ADRM1	chr20	60869146	60870544	692	603	476	596	591.75
434750	chr22	40737045	40748584	ADSL	chr22	39934652	39946523	12	7	15	7	10.25
434750	chr22	40737045	40748584	ADSL	chr22	40449115	40450764	17	32	20	9	19.5
434750	chr22	40737045	40748584	ADSL	chr22	40724846	40729999	177	135	145	161	154.5
63154	chr1	244611695	244618371	ADSS	chr1	244607354	244608911	454	325	60	244	270.75
235521	chr14	105182641	105202200	ADSSL1	chr14	104555095	104555272	10	15	17	8	12.5
235521	chr14	105182641	105202200	ADSSL1	chr14	105174366	105178816	163	154	177	81	143.75
210969	chr14	21982726	21996799	AE000658.22	chr14	21997431	22002311	352	168	148	403	267.75
211035	chr14	22246534	22249896	AE000659.2	chr14	22251151	22254720	441	220	260	527	362
211135	chr14	22608940	22611263	AE000660.1	chr14	22602906	22604116	305	231	188	332	264
211257	chr14	23021261	23030340	AE000662.92	chr14	22858543	22863523	49	43	37	35	41
211257	chr14	23021261	23030340	AE000662.92	chr14	23014172	23033077	320	200	195	342	264.25
211257	chr14	23021261	23030340	AE000662.92	chr14	23318455	23329273	58	35	27	41	40.25
674709	chr7	44139252	44145677	AEBP1	chr7	44126309	44137193	511	626	553	730	605
255056	chr15	89161102	89174277	AEN	chr15	89152635	89154318	237	191	141	199	192
255056	chr15	89161102	89174277	AEN	chr15	89553504	89560762	12	22	14	7	13.75
227345	chr14	75751241	75761416	AF111167.1	chr14	75598417	75607881	77	64	95	96	83
227345	chr14	75751241	75761416	AF111167.1	chr14	75765010	75769817	112	101	114	145	118
424597	chr21	30560019	30560474	AF124730.4	chr21	30561908	30566021	680	622	290	556	537
420240	chr21	16332529	16333937	AF127577.10	chr21	16334928	16335543	617	517	318	911	590.75
420240	chr21	16332529	16333937	AF127577.10	chr21	16856888	16860192	24	21	19	47	27.75
420248	chr21	16342253	16344136	AF127577.11	chr21	16337932	16340171	564	524	325	751	541
420248	chr21	16342253	16344136	AF127577.11	chr21	16856888	16860192	24	39	14	19	24
420220	chr21	16288744	16292273	AF127577.8	chr21	16283250	16285866	84	66	51	72	68.25
424564	chr21	30431527	30435396	AF129075.5	chr21	30421736	30426899	334	233	182	386	283.75
710406	chr8	10963469	10968690	AF131215.2	chr8	10958342	10961683	312	211	119	351	248.25
710413	chr8	10981035	10990686	AF131215.3	chr8	10991654	10993656	548	411	276	512	436.75
710416	chr8	10993657	10996630	AF131215.4	chr8	10990687	11009229	204	127	103	171	151.25
710393	chr8	10924507	10927347	AF131215.6	chr8	10923465	10939262	429	317	234	487	366.75
710502	chr8	11203058	11208972	AF131216.5	chr8	11212437	11214763	169	130	105	153	139.25
710494	chr8	11180600	11183225	AF131216.6	chr8	11172976	11185480	226	205	159	291	220.25
741958	chr8	116520070	116523103	AF178030.2	chr8	116518077	116528204	741	350	307	803	550.25
741958	chr8	116520070	116523103	AF178030.2	chr8	117456634	117466443	8	13	11	8	10
741958	chr8	116520070	116523103	AF178030.2	chr8	117700401	117720035	7	6	18	11	10.5
750394	chr8	145923812	145927598	AF186192.1	chr8	145933151	145935398	169	157	107	115	137
799278	chrX	48935142	48938502	AF196779.12	chrX	48932158	48933705	150	107	53	94	101
799171	chrX	48364132	48371388	AF196972.9	chrX	47932823	47944936	31	30	15	27	25.75
799171	chrX	48364132	48371388	AF196972.9	chrX	48351796	48353959	188	172	124	83	141.75
527252	chr4	103485281	103488948	AF213884.1	chr4	103483423	103495389	233	151	399	765	387
747378	chr8	133692199	133696311	AF216667.1	chr8	133689796	133699639	502	604	302	472	470
747439	chr8	133852946	133856865	AF230666.2	chr8	133857643	133859185	352	437	322	414	381.25
747439	chr8	133852946	133856865	AF230666.2	chr8	134458351	134471688	15	14	11	12	13
601213	chr5	148647907	148653737	AFAP1L1	chr5	148513211	148520757	66	68	53	61	62
601213	chr5	148647907	148653737	AFAP1L1	chr5	148646092	148661812	355	320	382	353	352.5
97174	chr10	116161016	116179427	AFAP1L2	chr10	116154578	116157301	113	109	119	165	126.5
522203	chr4	87852276	87859763	AFF1	chr4	87421329	87428596	12	11	12	12	11.75
522203	chr4	87852276	87859763	AFF1	chr4	87844987	87848355	491	423	266	560	435
596504	chr5	132297911	132300277	AFF4	chr5	132291028	132296280	294	244	163	410	277.75
301394	chr18	12369217	12378670	AFG3L2	chr18	12364635	12367540	561	524	321	409	453.75
517715	chr4	74344675	74351527	AFM	chr4	74344174	74344606	102	64	43	94	75.75
517700	chr4	74294117	74296951	AFP	chr4	74286847	74300112	432	199	196	462	322.25
351123	chr2	64750059	64756237	AFTPH	chr2	64256568	64273331	16	26	10	17	17.25
351123	chr2	64750059	64756237	AFTPH	chr2	64357157	64368668	10	15	12	10	11.75
351123	chr2	64750059	64756237	AFTPH	chr2	64566750	64572929	29	34	20	41	31
351123	chr2	64750059	64756237	AFTPH	chr2	64761935	64778845	256	103	114	289	190.5
551507	chr4	178359092	178367324	AGA	chr4	178367394	178377343	111	77	65	114	91.75
401923	chr2	236397749	236406215	AGAP1	chr2	236392297	236407745	198	226	169	272	216.25
158477	chr12	58134516	58138608	AGAP2	chr12	58125392	58141111	430	217	201	368	304
705199	chr7	150782321	150785672	AGAP3	chr7	150765376	150771667	209	225	179	182	198.75
254315	chr15	86680950	86687149	AGBL1	chr15	86676736	86680156	263	156	128	179	181.5
700585	chr7	134670203	134673323	AGBL3	chr7	134123751	134139846	6	14	7	7	8.5
700585	chr7	134670203	134673323	AGBL3	chr7	134323972	134329960	32	18	16	26	23
700585	chr7	134670203	134673323	AGBL3	chr7	134678806	134682138	218	155	96	395	216
700585	chr7	134670203	134673323	AGBL3	chr7	134831134	134840738	91	68	38	81	69.5
11496	chr1	50485989	50489923	AGBL4	chr1	50484077	50485675	195	287	87	326	223.75
339716	chr2	27263510	27279139	AGBL5	chr2	27279295	27281973	380	371	201	360	328
619834	chr6	32151507	32153168	AGER	chr6	32092230	32094111	32	31	54	19	34
399753	chr2	228332065	228338268	AGFG1	chr2	228341271	228346252	324	366	287	373	337.5
578626	chr5	76323564	76325667	AGGF1	chr5	76321497	76321655	254	160	154	239	201.75
702456	chr7	141249571	141251912	AGK	chr7	140712711	140726907	7	20	22	69	29.5
702456	chr7	141249571	141251912	AGK	chr7	141239849	141247379	436	543	208	446	408.25
27202	chr1	100313162	100317801	AGL	chr1	100910844	100919819	20	16	9	10	13.75
27202	chr1	100313162	100317801	AGL	chr1	101341444	101347711	11	14	11	11	11.75
665921	chr7	15600655	15601943	AGMO	chr7	15356948	15366338	28	14	24	22	22
665921	chr7	15600655	15601943	AGMO	chr7	15593945	15599047	332	257	225	369	295.75
665921	chr7	15600655	15601943	AGMO	chr7	16096726	16106584	15	12	17	9	13.25
619832	chr6	32144835	32148799	AGPAT1	chr6	32092230	32094111	146	122	79	94	110.25
784880	chr9	139571983	139593209	AGPAT2	chr9	139601119	139606406	181	134	122	119	139
428698	chr21	45280242	45286105	AGPAT3	chr21	45286394	45289160	324	264	186	326	275
384020	chr2	178255995	178260243	AGPS	chr2	178260837	178263088	348	121	61	238	192
666324	chr7	16872902	16878949	AGR2	chr7	16881998	16887779	572	244	211	670	424.25
666340	chr7	16921524	16923584	AGR3	chr7	16910878	16921478	529	295	143	758	431.25
273135	chr16	67515357	67517762	AGRP	chr16	67518133	67530459	115	80	64	123	95.5
59037	chr1	230849236	230855684	AGT	chr1	230859983	230860778	181	144	110	170	151.25
771392	chr9	88355594	88357369	AGTPBP1	chr9	88341231	88354651	142	159	64	542	226.75
481097	chr3	148413140	148417483	AGTR1	chr3	148417829	148425312	205	120	107	313	186.25
818498	chrX	115292344	115307003	AGTR2	chrX	115314971	115322120	55	44	18	16	33.25
2331	chr1	11793489	11797297	AGTRAP	chr1	11799679	11819384	282	296	129	306	253.25
403198	chr2	241805877	241821881	AGXT	chr2	241830258	241831068	146	89	106	117	114.5
565790	chr5	35043586	35051674	AGXT2	chr5	35042324	35057237	261	94	145	229	182.25
529297	chr4	109679489	109686848	AGXT2L1	chr4	108952649	108963964	19	17	14	10	15
529297	chr4	109679489	109686848	AGXT2L1	chr4	109687457	109690783	314	283	183	283	265.75
529297	chr4	109679489	109686848	AGXT2L1	chr4	110211296	110231085	18	11	11	7	11.75
529297	chr4	109679489	109686848	AGXT2L1	chr4	110304847	110310644	11	13	11	18	13.25
609754	chr5	177653649	177662160	AGXT2L2	chr5	178018758	178023622	31	16	21	28	24
30311	chr1	110522706	110534653	AHCYL1	chr1	110184248	110187339	17	22	17	10	16.5
30311	chr1	110522706	110534653	AHCYL1	chr1	110320344	110333010	44	39	31	31	36.25
30311	chr1	110522706	110534653	AHCYL1	chr1	110543234	110544431	264	207	155	201	206.75
6008	chr1	27928426	27931673	AHDC1	chr1	27728837	27740690	55	44	21	42	40.5
6008	chr1	27928426	27931673	AHDC1	chr1	27883757	27891022	78	44	28	57	51.75
651295	chr6	135826331	135834228	AHI1	chr6	135818167	135824695	14	7	17	11	12.25
120801	chr11	62320337	62328425	AHNAK	chr11	61981444	61986178	28	22	30	26	26.5
666461	chr7	17333329	17339625	AHR	chr7	17317599	17332873	282	216	145	261	226
666461	chr7	17333329	17339625	AHR	chr7	17680416	17690413	23	23	37	25	27
555463	chr5	301198	312667	AHRR	chr5	429083	437099	77	107	72	47	75.75
227866	chr14	77922017	77926065	AHSA1	chr14	77918170	77930417	427	182	213	512	333.5
227866	chr14	77922017	77926065	AHSA1	chr14	78167056	78177660	28	23	20	34	26.25
350136	chr2	61401297	61408583	AHSA2	chr2	61011514	61028457	3	3	3	3	3
350136	chr2	61401297	61408583	AHSA2	chr2	61395541	61396073	35	8	33	43	29.75
493004	chr3	186329664	186335561	AHSG	chr3	186336740	186337679	280	238	166	315	249.75
266112	chr16	31538229	31539544	AHSP	chr16	31540214	31540708	169	167	109	269	178.5
822704	chrX	129294928	129303712	AIFM1	chrX	128737705	128746213	10	6	8	4	7
822704	chrX	129294928	129303712	AIFM1	chrX	129292772	129293408	714	550	229	668	540.25
430330	chr22	21317189	21334132	AIFM3	chr22	21337491	21340295	143	137	114	78	118
653627	chr6	143380383	143385999	AIG1	chr6	143388583	143390810	402	247	167	413	307.25
5736	chr1	26677864	26685407	AIM1L	chr1	26670264	26676096	578	382	396	424	445
37608	chr1	159111626	159124664	AIM2	chr1	159099800	159104679	58	52	41	52	50.75
528487	chr4	107234896	107240195	AIMP1	chr4	106390224	106406738	5	6	2	7	5
528487	chr4	107234896	107240195	AIMP1	chr4	107230901	107241500	440	337	221	755	438.25
528487	chr4	107234896	107240195	AIMP1	chr4	107421100	107432533	22	18	15	10	16.25
528487	chr4	107234896	107240195	AIMP1	chr4	107721723	107738789	21	14	18	20	18.25
121739	chr11	67244424	67255569	AIP	chr11	67153690	67154976	45	39	40	26	37.5
280005	chr17	6337132	6345436	AIPL1	chr17	5493525	5500386	20	40	32	27	29.75
280005	chr17	6337132	6345436	AIPL1	chr17	6322053	6329693	60	82	73	39	63.5
428790	chr21	45697783	45738235	AIRE	chr21	45743184	45754238	51	57	48	36	48
783	chr1	4706843	4717666	AJAP1	chr1	3832821	3838465	4	4	8	9	6.25
783	chr1	4706843	4717666	AJAP1	chr1	4697343	4703936	156	147	115	111	132.25
783233	chr9	130634357	130670082	AK1	chr9	130623888	130632291	100	46	61	62	67.25
7125	chr1	33546157	33562510	AK2	chr1	33400418	33407381	65	43	28	24	40
7125	chr1	33546157	33562510	AK2	chr1	33530197	33542382	527	158	334	421	360
751972	chr9	4731566	4742084	AK3	chr9	4727250	4727788	292	201	80	241	203.5
751972	chr9	4731566	4742084	AK3	chr9	4986441	4989927	12	16	5	10	10.75
15916	chr1	65610395	65615354	AK4	chr1	65622095	65636510	512	547	227	308	398.5
15916	chr1	65610395	65615354	AK4	chr1	66150665	66162567	13	10	9	22	13.5
19820	chr1	77743150	77755058	AK5	chr1	77735155	77741564	312	249	123	248	233
19820	chr1	77743150	77755058	AK5	chr1	77981259	77999274	10	12	7	14	10.75
233473	chr14	96852074	96864500	AK7	chr14	95990399	96009865	6	6	6	3	5.25
233473	chr14	96852074	96864500	AK7	chr14	96841468	96846163	219	152	137	222	182.5
291450	chr17	55160977	55164191	AKAP1	chr17	55164513	55165097	326	247	163	408	286
291450	chr17	55160977	55164191	AKAP1	chr17	55509470	55524276	9	9	6	6	7.5
283346	chr17	19879250	19884449	AKAP10	chr17	19875849	19891667	605	462	458	771	574
187968	chr13	42845474	42848373	AKAP11	chr13	42839103	42839990	415	271	248	499	358.25
656082	chr6	151558969	151563172	AKAP12	chr6	151564644	151565731	402	249	206	407	316
785352	chrX	1693613	1711602	AKAP17A	chrX	1662299	1681577	65	48	39	39	47.75
142990	chr12	4756948	4759257	AKAP3	chr12	4752157	4753597	735	569	311	716	582.75
799524	chrX	49958463	49971001	AKAP4	chrX	49954631	49954984	56	57	33	32	44.5
224290	chr14	64925775	64932776	AKAP5	chr14	64933728	64933910	771	537	382	908	649.5
214258	chr14	32797330	32798907	AKAP6	chr14	32790451	32807547	1054	776	182	501	628.25
649935	chr6	131455418	131462513	AKAP7	chr6	131450870	131455104	76	39	22	50	46.75
687778	chr7	91549727	91572959	AKAP9	chr7	91578679	91578990	229	150	117	253	187.25
643010	chr6	110010245	110015472	AKD1	chr6	109842106	109847754	10	6	9	7	8
643010	chr6	110010245	110015472	AKD1	chr6	109993586	110004240	34	17	13	29	23.25
643010	chr6	110010245	110015472	AKD1	chr6	110365626	110366499	13	6	9	5	8.25
8638	chr1	39448021	39458157	AKIRIN1	chr1	39463925	39469231	183	156	118	194	162.75
636142	chr6	88408434	88419787	AKIRIN2-AS1	chr6	87866152	87876441	12	13	10	20	13.75
779520	chr9	117153513	117163274	AKNA	chr9	117147527	117148588	27	15	12	18	18
30060	chr1	109496842	109513130	AKNAD1	chr1	109514506	109520710	107	67	46	95	78.75
10299	chr1	46012546	46017074	AKR1A1	chr1	45807556	45822402	35	24	25	28	28
700424	chr7	134140295	134146545	AKR1B1	chr7	134133310	134139846	19	17	7	21	16
65743	chr10	4932436	4935428	AKR1C1	chr10	4925891	4929659	139	97	73	153	115.5
65776	chr10	5053218	5062782	AKR1C2	chr10	5050439	5064661	20	10	10	19	14.75
65786	chr10	5074191	5083266	AKR1C3	chr10	5073506	5088756	228	194	111	83	154
65825	chr10	5221202	5239951	AKR1C4	chr10	5249822	5251427	116	75	49	111	87.75
65827	chr10	5239963	5249821	AKR1CL1	chr10	5251428	5252136	66	41	35	72	53.5
65702	chr10	4827581	4830333	AKR1E2	chr10	4832779	4837651	225	172	107	361	216.25
62988	chr1	244009552	244019722	AKT3	chr1	244428743	244441997	12	4	9	10	8.75
269102	chr16	53535280	53537586	AKTIP	chr16	53527864	53533451	288	266	112	235	225.25
823742	chrX	132876309	132883836	AL009174.1	chrX	132887041	132891821	255	345	184	269	263.25
415055	chr20	46195040	46201256	AL021394.1	chr20	46185965	46203945	172	137	72	186	141.75
43139	chr1	177152787	177159212	AL021398.1	chr1	177146640	177166330	396	307	150	270	280.75
434123	chr22	37527483	37539201	AL022314.1	chr22	37517594	37520278	194	147	172	120	158.25
258918	chr16	696227	701465	AL022341.3	chr16	704851	709092	309	227	253	187	244
435298	chr22	43433937	43434687	AL022476.2	chr22	43437394	43454270	160	126	97	128	127.75
5409	chr1	25236424	25237735	AL023096.1	chr1	25227471	25236162	372	323	290	668	413.25
615745	chr6	17877960	17891367	AL023807.2	chr6	17892635	17894431	198	212	140	213	190.75
615745	chr6	17877960	17891367	AL023807.2	chr6	18113751	18122211	7	15	16	12	12.5
826596	chrX	142527951	142536759	AL030997.1	chrX	142536903	142539496	89	77	33	57	64
5320	chr1	24796618	24807969	AL031431.1	chr1	24790203	24795524	378	296	289	277	310
434478	chr22	39653343	39669384	AL031590.1	chr22	39644674	39653002	99	104	69	54	81.5
434796	chr22	40922728	40924797	AL031594.1	chr22	40920789	40928628	22	12	11	33	19.5
405702	chr20	8588906	8591101	AL031655.1	chr20	8016452	8035958	8	12	10	6	9
405702	chr20	8588906	8591101	AL031655.1	chr20	8591983	8600283	511	165	110	991	444.25
613194	chr6	9195518	9202356	AL031785.1	chr6	9204648	9211508	248	177	66	144	158.75
611368	chr6	3153503	3155608	AL031963.1	chr6	3139358	3149508	409	481	256	314	365
610797	chr6	1076701	1081594	AL033381.1	chr6	579689	596035	22	9	8	17	14
610797	chr6	1076701	1081594	AL033381.1	chr6	1081862	1085690	489	453	276	714	483
825453	chrX	138675835	138683500	AL033403.1	chrX	138684887	138690432	73	111	42	58	71
408637	chr20	17822955	17834720	AL035045.1	chr20	17810122	17817920	145	82	91	118	109
112589	chr11	34404309	34409415	AL035079.1	chr11	34399865	34417110	27	20	20	46	28.25
415358	chr20	47355730	47356351	AL035106.1	chr20	47347226	47365127	341	277	368	647	408.25
610530	chr6	187372	203815	AL035696.1	chr6	1369425	1387541	6	7	5	3	5.25
659242	chr6	162035127	162036766	AL035697.1	chr6	162038428	162039080	429	349	341	374	373.25
21993	chr1	84258188	84260548	AL035706.1	chr1	84266320	84268191	385	266	307	328	321.5
409027	chr20	19320969	19328480	AL049647.1	chr20	19329442	19330569	279	245	190	367	270.25
409027	chr20	19320969	19328480	AL049647.1	chr20	19553557	19567833	7	9	13	27	14
212311	chr14	26638721	26642529	AL049831.1	chr14	26643118	26655225	112	130	40	109	97.75
235328	chr14	104173836	104183394	AL049840.1	chr14	104184930	104192579	956	888	465	897	801.5
416436	chr20	51678447	51679777	AL050316.1	chr20	51671831	51689026	123	66	79	122	97.5
417931	chr20	57176255	57182143	AL050327.1	chr20	56796375	56807318	10	12	15	6	10.75
417931	chr20	57176255	57182143	AL050327.1	chr20	57168291	57184768	178	124	269	427	249.5
659726	chr6	163604537	163612928	AL078585.1	chr6	163600186	163603011	405	471	291	364	382.75
659726	chr6	163604537	163612928	AL078585.1	chr6	163974906	163993563	23	28	17	7	18.75
659726	chr6	163604537	163612928	AL078585.1	chr6	164528968	164538226	22	24	8	15	17.25
656650	chr6	153372491	153376848	AL080276.1	chr6	153370349	153379935	391	364	170	446	342.75
404907	chr20	6205028	6212582	AL109618.1	chr20	6215050	6216388	89	110	50	64	78.25
823230	chrX	131155372	131158365	AL109749.1	chrX	131160805	131162525	515	463	182	564	431
823230	chrX	131155372	131158365	AL109749.1	chrX	131747366	131752472	11	9	6	13	9.75
234352	chr14	99728496	99741861	AL109767.1	chr14	99720553	99722411	29	38	44	23	33.5
16573	chr1	67695072	67706175	AL109843.1	chr1	67692379	67711361	59	13	18	45	33.75
16573	chr1	67695072	67706175	AL109843.1	chr1	67957809	67976070	4	10	6	8	7
642917	chr6	109729083	109756203	AL109947.1	chr6	109725621	109726576	72	58	70	70	67.5
642941	chr6	109820790	109826713	AL109947.2	chr6	109814193	109816601	127	74	70	143	103.5
642941	chr6	109820790	109826713	AL109947.2	chr6	110704254	110723303	5	4	4	4	4.25
212562	chr14	27396818	27417230	AL110292.1	chr14	27428438	27428648	60	48	36	47	47.75
[truncated: 24,392 more rows]
