# Supplementary material for: ChiCMaxima: a robust and simple pipeline for detection and visualization of chromatin looping in Capture Hi-C
Source: Genome Biol. 2019 May 22;20:102. doi: 10.1186/s13059-019-1706-3 (PMC6532271; doi:10.1186/s13059-019-1706-3)
Supplement: Supplementary file 12 — Table S11. List of human naïve CD4 T cell interactions called by ChiCMaxima from four CHi-C replicates. (XLSX 2389 kb) [file 13059_2019_1706_MOESM12_ESM.xlsx]

## Sheet: S11 - nCD4 CHi-C
Table S11. List of human naïve CD4 T cell interactions called by ChiCMaxima from four CHi-C replicates
ID_Bait	chr_Bait	start_Bait	end_Bait	Bait_name	chr_OE	start_OE	end_OE	N.1	N.2	N.3	N.4	N.mean
78445	chr10	52641291	52645702	A1CF	chr10	52637257	52639333	84	105	73	125	96.75
206254	chr13	101241374	101243366	A2LD1	chr13	100461711	100478913	6	7	7	6	6.5
206254	chr13	101241374	101243366	A2LD1	chr13	101236084	101248126	323	352	482	600	439.25
144108	chr12	9268746	9269882	A2M	chr12	9272082	9279207	450	219	192	233	273.5
144042	chr12	8983123	8986825	A2ML1-AS1	chr12	8988947	9002538	170	185	167	108	157.5
144042	chr12	8983123	8986825	A2ML1-AS1	chr12	9213701	9232441	10	12	13	15	12.5
144039	chr12	8972319	8975489	A2ML1-AS2	chr12	8978178	8993698	121	283	161	54	154.75
435232	chr22	43104727	43123445	A4GALT	chr22	43138227	43140604	21	25	23	19	22
178672	chr12	125541824	125553041	AACS	chr12	125535648	125540652	285	303	246	266	275
482073	chr3	151521668	151531842	AADAC	chr3	151516955	151534849	91	87	49	74	75.25
2535	chr1	12773296	12776419	AADACL3	chr1	12764532	12770050	92	53	80	50	68.75
549068	chr4	171010864	171015572	AADAT	chr4	169807290	169821645	5	3	6	4	4.5
549068	chr4	171010864	171015572	AADAT	chr4	171005946	171019416	244	233	242	351	267.5
397048	chr2	219134749	219135860	AAMP	chr2	219159968	219161124	336	304	262	254	289
397048	chr2	219134749	219135860	AAMP	chr2	219736884	219755881	17	8	12	12	12.25
273743	chr16	70313654	70325070	AARS	chr16	70331538	70332963	724	825	742	961	813
622804	chr6	44279450	44288287	AARS2	chr6	44272756	44275687	374	381	376	502	408.25
287787	chr17	41128312	41133939	AARSD1	chr17	41121005	41127488	169	171	120	153	153.25
512394	chr4	57252367	57255776	AASDH	chr4	56808171	56818528	21	26	37	43	31.75
512394	chr4	57252367	57255776	AASDH	chr4	57248161	57263804	698	865	863	512	734.5
133220	chr11	105941458	105949844	AASDHPPT	chr11	105951629	105952485	313	444	305	427	372.25
696784	chr7	121780190	121788483	AASS	chr7	121794760	121795919	163	189	173	250	193.75
297335	chr17	79137855	79146085	AATK-AS1	chr17	79146249	79149643	87	84	45	65	70.25
235738	chr14	106650092	106664716	AB019440.1	chr14	106665101	106667311	86	107	124	123	110
260602	chr16	8757589	8780880	ABAT	chr16	8782154	8782995	122	159	157	132	142.5
143599	chr12	7260342	7262367	ABC12-49244600F4.3	chr12	7040216	7041469	152	192	165	155	166
143599	chr12	7260342	7262367	ABC12-49244600F4.3	chr12	7254411	7256158	724	709	753	884	767.5
143599	chr12	7260342	7262367	ABC12-49244600F4.3	chr12	7790384	7793346	20	14	25	24	20.75
776826	chr9	107684509	107694252	ABCA1	chr9	107680051	107683097	233	335	292	323	295.75
776826	chr9	107684509	107694252	ABCA1	chr9	107906802	107920433	31	25	15	25	24
776826	chr9	107684509	107694252	ABCA1	chr9	108173830	108175592	34	26	15	31	26.5
776826	chr9	107684509	107694252	ABCA1	chr9	108467452	108476585	5	5	5	10	6.25
294576	chr17	67240575	67245534	ABCA10	chr17	66532321	66543829	8	5	4	6	5.75
294576	chr17	67240575	67245534	ABCA10	chr17	66768261	66768419	45	44	49	81	54.75
294576	chr17	67240575	67245534	ABCA10	chr17	67237706	67249550	191	153	126	202	168
396091	chr2	215996772	216005331	ABCA12	chr2	216010023	216012222	148	177	197	311	208.25
259131	chr16	2388413	2395050	ABCA3	chr16	2401646	2406104	370	355	265	406	349
25311	chr1	94584058	94587741	ABCA4	chr1	94580421	94581355	256	280	305	376	304.25
25311	chr1	94584058	94587741	ABCA4	chr1	94921254	94932694	11	11	7	17	11.5
294607	chr17	67321593	67325780	ABCA5	chr17	67316605	67320760	236	257	195	329	254.25
294547	chr17	67137035	67148210	ABCA6	chr17	67149791	67157950	280	319	158	474	307.75
294502	chr17	66946677	66957316	ABCA8	chr17	66940902	66945724	49	82	43	65	59.75
294525	chr17	67053971	67060673	ABCA9	chr17	67062538	67067519	246	345	306	514	352.75
294512	chr17	66999518	67013082	ABCA9-AS1	chr17	67015388	67018718	78	123	106	196	125.75
58705	chr1	229692817	229697283	ABCB10	chr1	228785399	228800703	20	16	14	29	19.75
58705	chr1	229692817	229697283	ABCB10	chr1	229392370	229411208	28	20	25	30	25.75
58705	chr1	229692817	229697283	ABCB10	chr1	230302763	230321185	24	7	13	25	17.25
381459	chr2	169881986	169889602	ABCB11	chr2	169878102	169880779	336	390	383	420	382.25
667588	chr7	20639530	20655362	ABCB5	chr7	19752751	19768659	16	23	9	21	17.25
667588	chr7	20639530	20655362	ABCB5	chr7	20635144	20638035	85	128	103	121	109.25
805896	chrX	74371809	74378654	ABCB7	chrX	74365691	74368096	132	165	143	162	150.5
262399	chr16	16029025	16052541	ABCC1	chr16	16071404	16088300	82	74	55	45	64
622623	chr6	43395091	43407679	ABCC10	chr6	42740616	42750596	10	10	7	6	8.25
267603	chr16	48189744	48200897	ABCC12	chr16	47166493	47173398	20	38	39	45	35.5
267603	chr16	48189744	48200897	ABCC12	chr16	48189342	48206782	86	130	96	46	89.5
92879	chr10	101526826	101552246	ABCC2	chr10	101556338	101557602	163	180	178	268	197.25
204753	chr13	95951787	95955271	ABCC4	chr13	95959827	95960170	226	264	213	276	244.75
492332	chr3	183733408	183737933	ABCC5	chr3	183729356	183732342	393	578	417	631	504.75
492325	chr3	183724060	183724316	ABCC5-AS1	chr3	183731412	183733407	551	577	554	440	530.5
107204	chr11	17490949	17499574	ABCC8	chr11	17257253	17264336	13	16	19	14	15.5
107204	chr11	17490949	17499574	ABCC8	chr11	17502676	17504036	328	377	331	447	370.75
148149	chr12	22090571	22104163	ABCC9	chr12	22086938	22089783	72	120	60	102	88.5
153554	chr12	40010935	40014886	ABCD2	chr12	39837435	39843285	17	28	21	28	23.5
153554	chr12	40010935	40014886	ABCD2	chr12	40015472	40016488	272	352	215	292	282.75
153554	chr12	40010935	40014886	ABCD2	chr12	40496075	40497412	21	23	8	18	17.5
25405	chr1	94876094	94886259	ABCD3	chr1	94334878	94351248	12	9	8	7	9
25405	chr1	94876094	94886259	ABCD3	chr1	94872649	94875510	127	174	117	175	148.25
25405	chr1	94876094	94886259	ABCD3	chr1	95527297	95544666	14	9	5	13	10.25
25405	chr1	94876094	94886259	ABCD3	chr1	95703127	95710446	4	6	9	9	7
227087	chr14	74768726	74798920	ABCD4	chr14	74763705	74765410	176	183	118	206	170.75
541105	chr4	146015816	146020399	ABCE1	chr4	145087622	145102012	7	9	8	15	9.75
541105	chr4	146015816	146020399	ABCE1	chr4	146009386	146024668	199	506	338	454	374.25
541105	chr4	146015816	146020399	ABCE1	chr4	146844023	146862851	9	10	9	10	9.5
541105	chr4	146015816	146020399	ABCE1	chr4	147093874	147107326	7	30	5	22	16
705223	chr7	150923041	150936379	ABCF2	chr7	151319031	151330964	2	5	7	5	4.75
522588	chr4	89150699	89153356	ABCG2	chr4	89140489	89150231	173	152	106	214	161.25
522588	chr4	89150699	89153356	ABCG2	chr4	89420885	89428486	33	30	40	35	34.5
137048	chr11	119008735	119023006	ABCG4	chr11	119004390	119005164	313	372	406	503	398.5
137048	chr11	119008735	119023006	ABCG4	chr11	119167214	119177925	25	44	43	35	36.75
344667	chr2	44064966	44069810	ABCG5	chr2	43124133	43138736	6	7	6	8	6.75
344667	chr2	44064966	44069810	ABCG5	chr2	44069819	44070326	342	393	491	662	472
339740	chr2	27346267	27348910	ABHD1	chr2	27344914	27355885	272	218	221	212	230.75
470002	chr3	111695488	111699177	ABHD10	chr3	110787300	110799122	4	14	15	21	13.5
470002	chr3	111695488	111699177	ABHD10	chr3	111388799	111402013	91	101	140	109	110.25
470002	chr3	111695488	111699177	ABHD10	chr3	111693619	111704349	393	600	666	731	597.5
470002	chr3	111695488	111699177	ABHD10	chr3	112270041	112276680	8	13	21	23	16.25
470002	chr3	111695488	111699177	ABHD10	chr3	112702571	112721050	6	5	7	8	6.5
410775	chr20	25366671	25376452	ABHD12	chr20	25354440	25359281	52	31	21	51	38.75
220028	chr14	51338682	51347442	ABHD12B	chr14	51060400	51074517	10	9	17	25	15.25
220028	chr14	51338682	51347442	ABHD12B	chr14	51232591	51248404	10	22	25	18	18.75
452122	chr3	52002602	52010820	ABHD14A	chr3	51425268	51436308	6	12	5	8	7.75
284587	chr17	27890004	27894879	ABHD15	chr17	28246158	28262011	21	10	20	17	17
619765	chr6	31661602	31672195	ABHD16A	chr6	31677680	31679416	98	91	83	95	91.75
419076	chr20	62486746	62496889	ABHD16B	chr20	62497764	62503360	28	32	22	24	26.5
211271	chr14	23062238	23067559	ABHD4	chr14	23057021	23057695	130	168	143	169	152.5
450170	chr3	43724212	43735506	ABHD5	chr3	43737595	43739975	228	314	214	200	239
453819	chr3	58219742	58236777	ABHD6	chr3	58243719	58251088	55	51	47	42	48.75
289143	chr17	47286829	47292714	ABI3	chr17	47277724	47294205	333	453	211	195	298
466450	chr3	100709288	100714790	ABI3BP	chr3	100707589	100716522	120	114	138	238	152.5
783706	chr9	133576743	133589751	ABL1	chr9	133570966	133572318	394	313	450	431	397
783706	chr9	133576743	133589751	ABL1	chr9	133734712	133740312	94	120	92	143	112.25
97255	chr10	116442134	116447410	ABLIM1	chr10	116447894	116448243	236	277	254	333	275
498162	chr4	8152403	8167281	ABLIM2	chr4	8167399	8171790	95	101	88	114	99.5
601171	chr5	148520758	148526858	ABLIM3	chr5	148106440	148119920	4	9	9	12	8.5
601171	chr5	148520758	148526858	ABLIM3	chr5	148514266	148516319	139	154	150	228	167.75
601171	chr5	148520758	148526858	ABLIM3	chr5	148644663	148647906	113	107	37	131	97
601171	chr5	148520758	148526858	ABLIM3	chr5	148747787	148763731	9	17	8	13	11.75
705148	chr7	150512976	150523919	ABP1	chr7	150529132	150535628	200	304	357	238	274.75
618422	chr6	26593067	26601342	ABT1	chr6	26336010	26336825	49	48	56	75	57
618422	chr6	26593067	26601342	ABT1	chr6	26584297	26591291	198	346	217	317	269.5
618422	chr6	26593067	26601342	ABT1	chr6	27048455	27063531	17	23	21	25	21.5
618422	chr6	26593067	26601342	ABT1	chr6	27447028	27455330	8	9	14	11	10.5
474738	chr3	127388664	127399743	ABTB1	chr3	126420207	126424927	6	7	14	14	10.25
474738	chr3	127388664	127399743	ABTB1	chr3	127377634	127381578	198	178	178	251	201.25
474738	chr3	127388664	127399743	ABTB1	chr3	127765299	127778031	8	15	17	20	15
112583	chr11	34376256	34385647	ABTB2	chr11	34198534	34203181	155	81	143	142	130.25
112583	chr11	34376256	34385647	ABTB2	chr11	34372529	34374832	447	430	418	540	458.75
430734	chr22	23476911	23481106	AC000029.1	chr22	23300832	23302691	7	6	14	15	10.5
432240	chr22	29869289	29877404	AC000035.3	chr22	29867494	29868297	217	184	211	235	211.75
698469	chr7	126848723	126855584	AC000099.1	chr7	126843445	126862996	273	239	229	644	346.25
695317	chr7	117203158	117205915	AC000111.3	chr7	117206606	117211196	156	168	126	185	158.75
695349	chr7	117286445	117296105	AC000111.6	chr7	117280198	117283514	75	84	100	123	95.5
698507	chr7	126990132	126991379	AC000123.4	chr7	126435210	126453119	5	7	5	8	6.25
698507	chr7	126990132	126991379	AC000123.4	chr7	126995294	127002199	462	347	536	375	430
698507	chr7	126990132	126991379	AC000123.4	chr7	127153727	127158047	71	82	121	132	101.5
698507	chr7	126990132	126991379	AC000123.4	chr7	127848505	127860533	12	13	5	8	9.5
698178	chr7	126018517	126019314	AC000370.2	chr7	126019574	126025751	239	435	217	428	329.75
687206	chr7	89837043	89842338	AC002064.3	chr7	89829321	89845024	4	8	11	6	7.25
687229	chr7	89899258	89899670	AC002064.4	chr7	89894613	89906202	263	245	267	315	272.5
177557	chr12	120017868	120022164	AC002070.1	chr12	120023095	120030686	115	157	151	221	161
688395	chr7	93518811	93526004	AC002076.10	chr7	93516907	93528212	197	189	187	248	205.25
327690	chr19	36163037	36165455	AC002115.7	chr19	36177426	36183560	79	47	40	61	56.75
265135	chr16	26655086	26667187	AC002331.1	chr16	26670393	26670939	95	114	118	172	124.75
787483	chrX	9935188	9945849	AC002365.1	chrX	9949758	9950242	22	36	37	28	30.75
787483	chrX	9935188	9945849	AC002365.1	chrX	10100393	10113407	10	8	8	6	8
828153	chrX	147579628	147584803	AC002368.4	chrX	146987405	147002600	3	4	6	4	4.25
828153	chrX	147579628	147584803	AC002368.4	chrX	147586040	147587569	134	211	114	159	154.5
688808	chr7	94843257	94846649	AC002429.5	chr7	94832589	94842106	164	165	186	228	185.75
688041	chr7	92460612	92467461	AC002454.1	chr7	92252144	92260419	65	50	36	56	51.75
687340	chr7	90224880	90229044	AC002456.2	chr7	90222605	90232276	225	260	276	310	267.75
695228	chr7	116938738	116942637	AC002465.2	chr7	116945418	116949917	159	223	190	258	207.5
430334	chr22	21354010	21359615	AC002472.9	chr22	21337491	21340295	91	90	109	124	103.5
629404	chr6	67067857	67072058	AC002485.1	chr6	67059430	67062000	96	108	81	136	105.25
327638	chr19	35883528	35898310	AC002511.1	chr19	35903553	35903841	12	3	9	16	10
327641	chr19	35903842	35921173	AC002511.2	chr19	35922293	35923941	277	320	304	395	324
327644	chr19	35923942	35924938	AC002511.3	chr19	35921174	35936814	410	350	316	362	359.5
294839	chr17	68117083	68127423	AC002539.1	chr17	68127734	68128814	89	91	108	93	95.25
282513	chr17	15942879	15950350	AC002553.1	chr17	15941023	15941565	414	540	468	635	514.25
175411	chr12	111505356	111513903	AC002978.1	chr12	111495945	111501966	492	516	491	674	543.25
175411	chr12	111505356	111513903	AC002978.1	chr12	111707304	111722424	25	24	23	40	28
175469	chr12	111723835	111753943	AC002979.1	chr12	111363298	111383153	51	36	38	38	40.75
175469	chr12	111723835	111753943	AC002979.1	chr12	111458102	111462030	66	85	54	100	76.25
175469	chr12	111723835	111753943	AC002979.1	chr12	111722246	111722424	193	179	158	229	189.75
288027	chr17	42390257	42397409	AC003043.2	chr17	42388727	42389670	197	201	172	121	172.75
693438	chr7	111446838	111456213	AC003077.1	chr7	111456846	111458915	177	202	354	275	252
693438	chr7	111446838	111456213	AC003077.1	chr7	112136007	112155248	7	5	8	14	8.5
288017	chr17	42313834	42330958	AC003102.1	chr17	42349489	42351537	23	20	28	44	28.75
287652	chr17	40422306	40426871	AC003104.1	chr17	39838552	39848858	9	9	3	8	7.25
789043	chrX	14781673	14783307	AC003658.1	chrX	14777744	14786672	88	92	75	144	99.75
288831	chr17	46017787	46020845	AC003665.1	chr17	46010762	46029316	157	166	172	133	157
787561	chrX	10183841	10190318	AC003666.1	chrX	10182231	10183187	134	128	117	122	125.25
331781	chr19	58070618	58071857	AC003682.1	chr19	58077186	58081824	355	419	459	456	422.25
287465	chr17	39556895	39559653	AC003958.2	chr17	39561754	39566988	212	251	279	244	246.5
667078	chr7	19149889	19152619	AC003986.6	chr7	19139139	19154063	192	602	234	310	334.5
668903	chr7	24940241	24944765	AC004016.1	chr7	24946896	24950375	113	265	254	406	259.5
523546	chr4	92022003	92034865	AC004054.1	chr4	92035384	92038284	75	82	84	136	94.25
528211	chr4	106470817	106473904	AC004066.3	chr4	106464467	106481293	231	316	236	315	274.5
528089	chr4	106098019	106101391	AC004069.3	chr4	106106436	106107953	120	145	165	194	156
528089	chr4	106098019	106101391	AC004069.3	chr4	106377359	106390223	8	17	17	31	18.25
669601	chr7	27143269	27156411	AC004080.12	chr7	25904066	25913876	12	14	5	8	9.75
669601	chr7	27143269	27156411	AC004080.12	chr7	26731785	26739306	10	15	4	25	13.5
669601	chr7	27143269	27156411	AC004080.12	chr7	26897455	26915546	7	9	11	12	9.75
669601	chr7	27143269	27156411	AC004080.12	chr7	27158218	27164725	284	196	179	262	230.25
664555	chr7	11446419	11448376	AC004160.4	chr7	11451669	11454552	202	225	203	266	224
285994	chr17	33327263	33339463	AC004223.1	chr17	32880691	32897243	4	3	3	4	3.5
285994	chr17	33327263	33339463	AC004223.1	chr17	33340076	33350597	67	83	47	94	72.75
287335	chr17	39072966	39081007	AC004231.2	chr17	39470113	39478883	28	41	29	60	39.5
287335	chr17	39072966	39081007	AC004231.2	chr17	39689617	39705982	41	41	40	44	41.5
596414	chr5	132021077	132026796	AC004237.1	chr5	132013730	132020752	324	379	441	276	355
695362	chr7	117326533	117332208	AC004240.2	chr7	117336768	117341504	323	113	294	496	306.5
263590	chr16	20809499	20832372	AC004381.6	chr16	20834034	20838377	150	204	131	225	177.5
689210	chr7	96097482	96097899	AC004458.1	chr7	96092458	96105818	303	300	301	472	344
689210	chr7	96097482	96097899	AC004458.1	chr7	96644984	96651708	12	12	9	16	12.25
668717	chr7	24292338	24302526	AC004485.3	chr7	24291367	24291641	19	20	27	24	22.5
691985	chr7	106932849	106935805	AC004492.1	chr7	106926342	106943819	71	89	83	134	94.25
669365	chr7	26414940	26426318	AC004540.4	chr7	25918726	25932771	22	40	25	48	33.75
669365	chr7	26414940	26426318	AC004540.4	chr7	26428726	26435210	76	158	83	168	121.25
669365	chr7	26414940	26426318	AC004540.4	chr7	27203006	27216014	21	20	32	19	23
670274	chr7	29244468	29248959	AC004593.3	chr7	29238261	29255976	170	506	165	213	263.5
791573	chrX	23138197	23142068	AC004673.1	chrX	23130919	23149885	84	101	97	183	116.25
670744	chr7	30839356	30845759	AC004691.5	chr7	30836356	30839327	176	257	211	272	229
670744	chr7	30839356	30845759	AC004691.5	chr7	31158731	31169285	19	25	16	40	25
674504	chr7	43285149	43293141	AC004692.4	chr7	43743675	43760469	17	11	10	10	12
667002	chr7	18936264	18939440	AC004744.3	chr7	18925423	18945019	84	257	226	408	243.75
689476	chr7	96919479	96921456	AC004745.1	chr7	95757809	95768733	4	3	2	3	3
689476	chr7	96919479	96921456	AC004745.1	chr7	96914197	96917744	343	400	185	494	355.5
322833	chr19	16122752	16134790	AC004790.1	chr19	16115279	16121309	23	50	30	36	34.75
673397	chr7	39649880	39651654	AC004837.4	chr7	39655239	39655868	271	373	248	316	302
673397	chr7	39649880	39651654	AC004837.4	chr7	39773241	39781693	22	53	43	36	38.5
673416	chr7	39742394	39746096	AC004837.5	chr7	39737429	39748091	19	15	18	17	17.25
696566	chr7	121209377	121214902	AC004875.1	chr7	121220193	121221430	58	86	54	107	76.25
689902	chr7	98610216	98611812	AC004893.11	chr7	98614331	98615491	507	569	422	509	501.75
689902	chr7	98610216	98611812	AC004893.11	chr7	98903613	98916927	36	18	25	46	31.25
662253	chr7	2981215	2986553	AC004906.3	chr7	2975524	2993630	207	355	260	363	296.25
704797	chr7	149095265	149099206	AC004941.3	chr7	149089049	149092902	399	455	517	371	435.5
687191	chr7	89797750	89805367	AC004969.1	chr7	89806288	89807456	25	33	32	63	38.25
687191	chr7	89797750	89805367	AC004969.1	chr7	90052561	90072032	10	6	8	13	9.25
673664	chr7	40585156	40594948	AC004988.1	chr7	40582390	40584286	83	104	96	85	92
684306	chr7	80802658	80808518	AC005008.2	chr7	80791837	80809939	140	192	149	217	174.5
686128	chr7	86404114	86410019	AC005009.1	chr7	86400291	86418805	158	132	165	172	156.75
669962	chr7	28214270	28220875	AC005017.1	chr7	27210221	27216168	10	9	13	16	12
669962	chr7	28214270	28220875	AC005017.1	chr7	27782636	27788312	14	10	20	13	14.25
669962	chr7	28214270	28220875	AC005017.1	chr7	28222137	28232815	741	272	728	706	611.75
674039	chr7	41727444	41736387	AC005027.4	chr7	41726681	41739703	148	194	201	258	200.25
360641	chr2	102507522	102509732	AC005035.1	chr2	101627021	101641195	8	9	13	9	9.75
360641	chr2	102507522	102509732	AC005035.1	chr2	102025116	102034201	25	34	30	38	31.75
360641	chr2	102507522	102509732	AC005035.1	chr2	102513197	102515962	574	679	663	864	695
360641	chr2	102507522	102509732	AC005035.1	chr2	102853361	102859433	36	28	34	33	32.75
391582	chr2	201697328	201710181	AC005037.1	chr2	201710315	201710599	139	141	112	145	134.25
391613	chr2	201822381	201832549	AC005037.3	chr2	202498559	202513088	11	10	13	11	11.25
391613	chr2	201822381	201832549	AC005037.3	chr2	202633409	202641790	8	10	7	7	8
353933	chr2	74724092	74730955	AC005041.17	chr2	74719652	74720494	170	177	173	127	161.75
378112	chr2	159589994	159594240	AC005042.4	chr2	158885987	158896732	11	26	13	19	17.25
378112	chr2	159589994	159594240	AC005042.4	chr2	159028220	159036142	17	19	18	10	16
378112	chr2	159589994	159594240	AC005042.4	chr2	159585537	159598155	236	269	183	253	235.25
692212	chr7	107675249	107677856	AC005048.1	chr7	107678997	107682243	198	239	182	286	226.25
690221	chr7	99945535	99957189	AC005071.2	chr7	99731258	99740023	25	27	17	21	22.5
690221	chr7	99945535	99957189	AC005071.2	chr7	99958147	99968909	293	104	264	276	234.25
690229	chr7	99995835	100003646	AC005071.3	chr7	100009695	100011445	84	92	120	146	110.5
668396	chr7	23205292	23213193	AC005082.1	chr7	23198525	23203093	55	212	175	302	186
403284	chr2	242289894	242306608	AC005104.3	chr2	242282948	242287044	213	279	147	192	207.75
403284	chr2	242289894	242306608	AC005104.3	chr2	242539016	242557902	13	16	11	18	14.5
670673	chr7	30621402	30628695	AC005154.5	chr7	30311852	30315643	6	8	12	15	10.25
670673	chr7	30621402	30628695	AC005154.5	chr7	30629434	30632311	107	133	105	124	117.25
670673	chr7	30621402	30628695	AC005154.5	chr7	30771085	30780046	10	21	12	18	15.25
684686	chr7	81916023	81922657	AC005159.1	chr7	81909937	81927693	109	157	127	157	137.5
670204	chr7	29039930	29041158	AC005162.3	chr7	29039371	29039773	143	182	115	204	161
670230	chr7	29118306	29127727	AC005162.4	chr7	29130041	29131438	226	220	223	364	258.25
670196	chr7	29021999	29027595	AC005162.5	chr7	29016830	29033111	100	128	166	190	146
529821	chr4	111219390	111231594	AC005187.1	chr4	111210998	111215227	178	141	208	241	192
599058	chr5	141906466	141919576	AC005215.1	chr5	141544859	141561032	13	22	17	22	18.5
416678	chr20	52556648	52560771	AC005220.3	chr20	51829440	51837215	13	23	18	11	16.25
416678	chr20	52556648	52560771	AC005220.3	chr20	52182498	52187052	69	120	97	130	104
416678	chr20	52556648	52560771	AC005220.3	chr20	52552339	52564603	541	1032	607	700	720
281994	chr17	14112611	14117729	AC005224.2	chr17	13508042	13514496	8	9	8	13	9.5
281994	chr17	14112611	14117729	AC005224.2	chr17	14118876	14129891	187	60	114	189	137.5
281994	chr17	14112611	14117729	AC005224.2	chr17	14825816	14832093	13	12	6	13	11
226887	chr14	73906576	73921687	AC005280.2	chr14	73925446	73925698	299	394	315	297	326.25
281003	chr17	10956285	10958706	AC005284.1	chr17	10961021	10968663	226	284	284	523	329.25
280888	chr17	10436767	10461060	AC005323.1	chr17	10465577	10466777	67	67	52	65	62.75
281492	chr17	12607530	12615124	AC005358.3	chr17	12616657	12625941	339	111	146	171	191.75
599092	chr5	142028309	142037056	AC005370.1	chr5	141544859	141549551	8	20	14	23	16.25
599092	chr5	142028309	142037056	AC005370.1	chr5	142259695	142266911	23	20	19	21	20.75
706942	chr7	157394807	157419983	AC005481.5	chr7	157389897	157393732	231	227	171	196	206.25
673330	chr7	39443814	39453173	AC005483.3	chr7	39441846	39457084	139	153	108	160	140
322380	chr19	13472343	13487123	AC005513.1	chr19	13461416	13467307	88	95	95	127	101.25
706699	chr7	156449637	156452943	AC005534.8	chr7	156445416	156459865	120	142	100	162	131
706703	chr7	156467718	156471115	AC005534.9	chr7	156471235	156475067	236	339	306	340	305.25
401510	chr2	234863824	234864689	AC005538.5	chr2	235412339	235424414	21	23	34	36	28.5
293990	chr17	65017447	65035836	AC005544.1	chr17	65045184	65049456	155	130	128	216	157.25
281025	chr17	11030374	11041661	AC005548.2	chr17	11042198	11048380	99	110	124	159	123
328764	chr19	42067130	42072031	AC005626.1	chr19	42058065	42065467	832	558	642	824	714
281060	chr17	11169777	11171608	AC005725.1	chr17	11163438	11169212	363	402	479	669	478.25
284385	chr17	26921285	26928795	AC005726.11	chr17	26917049	26920845	36	19	13	19	21.75
598917	chr5	141358041	141365080	AC005740.5	chr5	141365551	141367658	49	50	36	54	47.25
598917	chr5	141358041	141365080	AC005740.5	chr5	141523493	141527528	30	29	21	31	27.75
598689	chr5	140532451	140539223	AC005754.1	chr5	140541107	140546580	92	104	51	93	85
142508	chr12	2946158	2967420	AC005841.1	chr12	2790354	2799228	10	14	28	15	16.75
142508	chr12	2946158	2967420	AC005841.1	chr12	2972101	2983852	231	207	163	242	210.75
282158	chr17	14678861	14683932	AC005863.1	chr17	13496679	13498956	26	30	33	35	31
793794	chrX	30332281	30337512	AC005926.1	chrX	30323047	30324292	21	35	39	49	36
282571	chr17	16219732	16239233	AC005971.3	chr17	16216449	16217227	212	228	195	285	230
666076	chr7	16128615	16132568	AC006035.2	chr7	16120059	16137647	119	231	139	208	174.25
666076	chr7	16128615	16132568	AC006035.2	chr7	16599536	16609351	12	17	20	42	22.75
663468	chr7	8153167	8156322	AC006042.6	chr7	7801900	7820677	27	34	17	27	26.25
663468	chr7	8153167	8156322	AC006042.6	chr7	8157100	8161813	498	685	454	599	559
684583	chr7	81638222	81640005	AC006145.4	chr7	81640313	81643395	85	104	103	248	135
694986	chr7	116210079	116213191	AC006159.4	chr7	115897798	115904032	30	35	28	41	33.5
694980	chr7	116182823	116192788	AC006159.5	chr7	115900071	115912445	27	33	27	45	33
500997	chr4	17608919	17616354	AC006160.5	chr4	16218381	16237246	7	4	5	13	7.25
500997	chr4	17608919	17616354	AC006160.5	chr4	17606084	17607429	256	340	299	382	319.25
500997	chr4	17608919	17616354	AC006160.5	chr4	17799106	17814594	55	52	42	42	47.75
500997	chr4	17608919	17616354	AC006160.5	chr4	18025641	18037377	9	6	15	4	8.5
321691	chr19	9343318	9353405	AC006271.2	chr19	9356576	9357119	135	141	129	177	145.5
320784	chr19	2906665	2917330	AC006277.2	chr19	2923283	2934464	255	239	214	303	252.75
313206	chr18	53858306	53862432	AC006305.1	chr18	53849710	53856574	69	91	105	154	104.75
685217	chr7	83545597	83552907	AC006322.1	chr7	83544634	83559573	202	188	191	285	216.5
685217	chr7	83545597	83552907	AC006322.1	chr7	84649783	84660491	30	32	31	50	35.75
342797	chr2	37826702	37832022	AC006369.2	chr2	37834471	37840247	279	250	197	425	287.75
833126	chrY	15778782	15781202	AC006371.1	chrY	15775179	15776272	20	16	22	34	23
706921	chr7	157310478	157323885	AC006372.1	chr7	157323968	157329966	409	454	196	641	425
706918	chr7	157303401	157307949	AC006372.6	chr7	157307969	157310477	157	186	137	138	154.5
671038	chr7	31830858	31834729	AC006377.1	chr7	31835004	31835172	515	604	562	775	614
688428	chr7	93596333	93601243	AC006378.2	chr7	93592071	93595053	176	170	200	276	205.5
670911	chr7	31353919	31359988	AC006380.1	chr7	31348182	31353216	203	183	151	238	193.75
279153	chr17	2314092	2319703	AC006435.1	chr17	1965344	1976145	27	35	24	31	29.25
279153	chr17	2314092	2319703	AC006435.1	chr17	2906864	2922055	17	16	10	12	13.75
702188	chr7	140273589	140281339	AC006452.1	chr7	140285197	140295274	93	110	106	142	112.75
388350	chr2	191569644	191574683	AC006460.2	chr2	191576504	191580579	232	305	296	414	311.75
663326	chr7	7670628	7680978	AC006465.3	chr7	7215012	7229853	5	9	4	15	8.25
663326	chr7	7670628	7680978	AC006465.3	chr7	7682482	7685379	139	279	122	207	186.75
663326	chr7	7670628	7680978	AC006465.3	chr7	8002662	8013680	11	9	6	7	8.25
289219	chr17	47623289	47638762	AC006487.1	chr17	47611307	47622652	25	20	20	22	21.75
301841	chr18	14117699	14124966	AC006557.2	chr18	14112378	14114992	61	63	36	55	53.75
147973	chr12	21560223	21566894	AC006559.1	chr12	21551599	21559430	70	96	85	143	98.5
672450	chr7	36501010	36504170	AC006960.7	chr7	37225132	37236225	17	19	21	32	22.25
686711	chr7	88269219	88272948	AC006988.1	chr7	88264809	88268110	222	188	208	234	213
667428	chr7	20171189	20182032	AC007001.4	chr7	20183873	20187163	172	258	243	346	254.75
394370	chr2	210893932	210895712	AC007038.7	chr2	210886099	210886566	195	247	245	337	256
352998	chr2	71215399	71238800	AC007040.6	chr2	71206828	71210054	23	19	22	27	22.75
352987	chr2	71171022	71181375	AC007040.7	chr2	71168992	71169598	359	334	424	630	436.75
430243	chr22	20874573	20891767	AC007050.17	chr22	20866273	20872761	267	373	393	317	337.5
228118	chr14	78856357	78870336	AC007056.1	chr14	78873507	78873672	27	52	48	71	49.5
670231	chr7	29127728	29130040	AC007096.1	chr7	29131439	29134984	172	228	231	183	203.5
354213	chr2	75699717	75702099	AC007099.2	chr2	75143569	75152935	8	8	7	10	8.25
354213	chr2	75699717	75702099	AC007099.2	chr2	75693658	75697464	155	195	281	393	256
349523	chr2	59467626	59474178	AC007131.1	chr2	59462352	59465893	212	243	169	266	222.5
349549	chr2	59548855	59555328	AC007131.2	chr2	59533606	59548758	49	72	56	109	71.5
349617	chr2	59757998	59764017	AC007179.1	chr2	59743358	59749057	124	135	150	207	154
227428	chr14	76041807	76048096	AC007182.1	chr14	76035473	76038270	148	228	182	210	192
391864	chr2	202703438	202707658	AC007242.1	chr2	202701550	202717571	600	562	377	556	523.75
391864	chr2	202703438	202707658	AC007242.1	chr2	203023671	203038388	48	43	51	66	52
670505	chr7	30020860	30031878	AC007285.6	chr7	30017393	30020819	226	274	240	337	269.25
670505	chr7	30020860	30031878	AC007285.6	chr7	30605732	30619392	4	9	11	7	7.75
670528	chr7	30114142	30117439	AC007285.7	chr7	28961180	28977580	2	5	2	5	3.5
670528	chr7	30114142	30117439	AC007285.7	chr7	30118283	30121159	165	213	151	323	213
670528	chr7	30114142	30117439	AC007285.7	chr7	30597372	30605731	10	14	16	16	14
430286	chr22	21074475	21084073	AC007308.1	chr22	21100825	21112280	70	56	72	138	84
672378	chr7	36267377	36276565	AC007327.5	chr7	36263238	36263783	11	23	17	16	16.75
268707	chr16	52281792	52289815	AC007333.1	chr16	52291954	52298360	253	195	322	484	313.5
268010	chr16	49689083	49714490	AC007339.1	chr16	49686792	49687357	86	128	85	131	107.5
672551	chr7	36873585	36884968	AC007349.7	chr7	36889970	36891582	115	141	109	146	127.75
672551	chr7	36873585	36884968	AC007349.7	chr7	37223064	37235480	5	4	7	11	6.75
391895	chr2	202817838	202818898	AC007358.1	chr2	202811155	202813601	242	315	301	407	316.25
351209	chr2	65002925	65007574	AC007365.1	chr2	65010613	65019370	392	509	607	415	480.75
393097	chr2	206976307	206983973	AC007383.4	chr2	206970430	206985840	178	340	259	356	283.25
351277	chr2	65272002	65280740	AC007386.4	chr2	65284640	65290383	250	344	263	222	269.75
342660	chr2	37421923	37427666	AC007390.5	chr2	37421134	37439286	125	137	115	187	141
342749	chr2	37672593	37690496	AC007391.1	chr2	37665578	37670628	24	31	29	41	31.25
352920	chr2	70907748	70915617	AC007395.3	chr2	70547339	70557681	10	7	9	8	8.5
352920	chr2	70907748	70915617	AC007395.3	chr2	70917385	70921925	74	86	92	136	97
342452	chr2	36770420	36781752	AC007401.2	chr2	36763311	36763815	104	115	170	176	141.25
346965	chr2	51657421	51664215	AC007402.1	chr2	51651924	51655991	155	148	190	268	190.25
381994	chr2	171568282	171575554	AC007405.2	chr2	171261574	171267410	39	15	20	28	25.5
381994	chr2	171568282	171575554	AC007405.2	chr2	171356738	171373308	25	19	27	37	27
382013	chr2	171638259	171641967	AC007405.7	chr2	171251451	171263295	39	29	31	37	34
382013	chr2	171638259	171641967	AC007405.7	chr2	171352512	171365221	42	22	27	58	37.25
382013	chr2	171638259	171641967	AC007405.7	chr2	171630077	171636125	530	391	578	836	583.75
144113	chr12	9279208	9287943	AC007436.1	chr12	9273212	9273654	61	105	161	178	126.25
144937	chr12	11694590	11696292	AC007450.1	chr12	11321714	11325944	8	14	8	9	9.75
144937	chr12	11694590	11696292	AC007450.1	chr12	11697772	11702326	249	311	121	273	238.5
146384	chr12	16560246	16569197	AC007528.1	chr12	16581349	16583781	56	55	43	86	60
145537	chr12	13739260	13744348	AC007535.1	chr12	13733373	13737953	346	414	291	598	412.25
672280	chr7	35878511	35889686	AC007551.1	chr7	35864845	35877125	65	105	89	182	110.25
381490	chr2	169956259	169964906	AC007556.3	chr2	169821406	169827424	69	42	69	49	57.25
381490	chr2	169956259	169964906	AC007556.3	chr2	169967546	169975411	246	160	461	256	280.75
381490	chr2	169956259	169964906	AC007556.3	chr2	170785477	170787524	9	13	16	21	14.75
261359	chr16	12180269	12184172	AC007601.1	chr16	11033922	11047330	9	8	8	7	8
261359	chr16	12180269	12184172	AC007601.1	chr16	12185147	12202393	155	293	179	226	213.25
268224	chr16	50645927	50648567	AC007608.1	chr16	50650427	50651379	879	1147	889	913	957
267733	chr16	48684084	48687486	AC007611.1	chr16	48678445	48681442	15	15	16	30	19
490951	chr3	179112683	179117920	AC007620.3	chr3	179111203	179120922	172	270	217	272	232.75
145190	chr12	12507457	12515147	AC007621.1	chr12	12515342	12519127	164	254	214	242	218.5
145190	chr12	12507457	12515147	AC007621.1	chr12	12854369	12864725	59	75	66	63	65.75
145190	chr12	12507457	12515147	AC007621.1	chr12	13353402	13364938	8	15	4	5	8
393060	chr2	206849773	206862955	AC007679.3	chr2	206867008	206867378	211	306	303	421	310.25
346801	chr2	51166414	51173621	AC007682.1	chr2	51176892	51181845	220	247	218	313	249.5
346808	chr2	51185620	51189733	AC007682.2	chr2	51182667	51196867	59	150	105	193	126.75
379438	chr2	163623892	163626890	AC007740.1	chr2	163621172	163623056	128	145	96	157	131.5
379236	chr2	163013915	163023237	AC007750.5	chr2	162080577	162088350	7	5	9	6	6.75
379236	chr2	163013915	163023237	AC007750.5	chr2	162444115	162453162	16	25	19	21	20.25
379236	chr2	163013915	163023237	AC007750.5	chr2	163025085	163027608	316	389	324	514	385.75
294312	chr17	66382529	66387178	AC007780.1	chr17	66376040	66379684	60	67	69	66	65.5
175153	chr12	110205640	110213215	AC007834.3	chr12	109952217	109962510	42	57	39	51	47.25
227188	chr14	75179298	75195674	AC007956.1	chr14	74955837	74966024	8	16	8	24	14
227188	chr14	75179298	75195674	AC007956.1	chr14	75173441	75177266	347	511	328	443	407.25
227188	chr14	75179298	75195674	AC007956.1	chr14	76130965	76132783	6	9	7	11	8.25
700011	chr7	132714971	132721968	AC008038.1	chr7	132724011	132726967	298	456	363	579	424
228191	chr14	79082516	79084562	AC008045.1	chr14	79085815	79089175	231	242	319	479	317.75
706367	chr7	155301716	155306664	AC008060.5	chr7	155294156	155298597	188	247	221	246	225.5
706350	chr7	155247684	155262051	AC008060.8	chr7	155269617	155270451	192	205	250	380	256.75
379207	chr2	162928826	162933700	AC008063.2	chr2	162444269	162458478	5	10	6	7	7
379207	chr2	162928826	162933700	AC008063.2	chr2	162924656	162927831	273	491	456	384	401
355847	chr2	80843106	80846853	AC008067.2	chr2	80840595	80841720	174	241	217	297	232.25
336791	chr2	17022736	17028169	AC008069.1	chr2	17016528	17034350	246	286	304	431	316.75
336794	chr2	17034351	17039791	AC008069.2	chr2	17039964	17042143	139	144	171	194	162
338984	chr2	24295863	24302128	AC008073.5	chr2	24046200	24050621	58	121	87	142	102
338984	chr2	24295863	24302128	AC008073.5	chr2	24281136	24290674	384	291	162	351	297
339005	chr2	24396269	24400364	AC008073.7	chr2	24039701	24046199	5	8	7	9	7.25
339005	chr2	24396269	24400364	AC008073.7	chr2	24390476	24406101	80	139	89	134	110.5
339014	chr2	24423614	24425787	AC008073.9	chr2	24039701	24051394	8	15	8	10	10.25
339014	chr2	24423614	24425787	AC008073.9	chr2	24429056	24434860	226	156	236	218	209
351094	chr2	64676041	64685208	AC008074.3	chr2	64266522	64273331	14	25	18	31	22
351094	chr2	64676041	64685208	AC008074.3	chr2	64685552	64686076	214	256	229	271	242.5
699676	chr7	131536573	131538666	AC008085.1	chr7	131538868	131544640	274	444	567	402	421.75
700407	chr7	134070085	134076097	AC008154.1	chr7	134067735	134082280	45	60	85	38	57
386782	chr2	186664132	186666379	AC008174.3	chr2	186658945	186672598	579	470	398	756	550.75
336458	chr2	15828658	15834232	AC008271.1	chr2	15822467	15841732	124	161	35	177	124.25
378308	chr2	160242682	160244321	AC008277.1	chr2	160236280	160255656	162	209	157	450	244.5
378308	chr2	160242682	160244321	AC008277.1	chr2	160540184	160555790	17	14	13	13	14.25
336419	chr2	15701485	15705850	AC008278.2	chr2	15696011	15712784	239	345	323	233	285
336454	chr2	15818632	15822432	AC008278.3	chr2	15822467	15828657	19	28	16	38	25.25
602869	chr5	154402015	154408382	AC008410.1	chr5	154417189	154418532	53	43	64	66	56.5
331084	chr19	54373773	54391658	AC008440.5	chr19	54394837	54398205	273	266	226	333	274.5
331084	chr19	54373773	54391658	AC008440.5	chr19	54955081	54973157	13	6	12	6	9.25
329931	chr19	47777264	47782215	AC008532.1	chr19	47637847	47654288	14	15	20	17	16.5
327527	chr19	35321278	35324100	AC008555.3	chr19	35129660	35131636	21	22	33	25	25.25
327527	chr19	35321278	35324100	AC008555.3	chr19	35314280	35315393	389	412	287	323	352.75
578666	chr5	76431806	76434805	AC008581.1	chr5	76423684	76441296	168	208	200	475	262.75
578666	chr5	76431806	76434805	AC008581.1	chr5	77569752	77573446	5	6	9	13	8.25
584649	chr5	95187970	95189230	AC008592.4	chr5	94990784	95000142	21	40	37	48	36.5
584649	chr5	95187970	95189230	AC008592.4	chr5	95671361	95678707	64	54	97	98	78.25
584649	chr5	95187970	95189230	AC008592.4	chr5	95928967	95941012	25	16	13	27	20.25
584651	chr5	95191249	95198706	AC008592.5	chr5	95200214	95204496	231	282	177	178	217
584651	chr5	95191249	95198706	AC008592.5	chr5	95671361	95678707	106	60	66	131	90.75
584651	chr5	95191249	95198706	AC008592.5	chr5	95928967	95939075	17	45	29	47	34.5
728702	chr8	74183162	74188264	AC008598.1	chr8	74175965	74191726	239	139	303	200	220.25
602715	chr5	153717005	153720295	AC008625.1	chr5	153710253	153716621	291	323	217	294	281.25
608237	chr5	171703461	171707150	AC008671.1	chr5	171712027	171715668	28	41	33	46	37
603608	chr5	156800655	156804320	AC008676.1	chr5	156807857	156809004	307	359	334	400	350
331168	chr19	54935995	54949473	AC008746.3	chr19	54950627	54955080	124	183	111	109	131.75
598817	chr5	140997436	141001348	AC008781.7	chr5	140066154	140074775	10	5	4	5	6
598817	chr5	140997436	141001348	AC008781.7	chr5	141319834	141334174	10	7	17	16	12.5
567729	chr5	40793690	40802064	AC008810.1	chr5	39573315	39581964	10	7	7	7	7.75
567729	chr5	40793690	40802064	AC008810.1	chr5	40777574	40781703	89	87	137	168	120.25
573787	chr5	60850090	60854961	AC008836.1	chr5	60845472	60861966	171	260	227	514	293
566699	chr5	37801580	37802300	AC008869.1	chr5	37792669	37808569	289	272	345	510	354
572230	chr5	56154298	56165554	AC008937.2	chr5	55254253	55265238	22	22	20	28	23
572230	chr5	56154298	56165554	AC008937.2	chr5	55560746	55563960	40	60	54	121	68.75
572230	chr5	56154298	56165554	AC008937.2	chr5	56152278	56169853	147	218	195	441	250.25
564950	chr5	32378290	32379816	AC008949.1	chr5	32383552	32384456	158	203	121	203	171.25
258956	chr16	1029620	1036012	AC009041.2	chr16	1036134	1039471	258	305	217	463	310.75
278504	chr16	89231413	89240729	AC009113.2	chr16	89011312	89015141	101	84	67	100	88
261222	chr16	11428923	11444698	AC009121.1	chr16	11447315	11452430	552	599	444	583	544.5
277591	chr16	84225815	84257830	AC009123.1	chr16	84261133	84262442	21	19	7	18	16.25
265790	chr16	29819843	29830118	AC009133.1	chr16	29837305	29840089	54	59	32	62	51.75
265790	chr16	29819843	29830118	AC009133.1	chr16	30008234	30008587	10	16	11	10	11.75
277403	chr16	83434090	83438391	AC009142.1	chr16	83438856	83442832	128	157	167	161	153.25
276333	chr16	79702029	79710780	AC009159.1	chr16	79697132	79712033	190	285	235	327	259.25
393473	chr2	208174591	208175887	AC009226.1	chr2	208172430	208173463	482	623	540	687	583
376766	chr2	155308983	155314644	AC009227.2	chr2	155304405	155306576	405	398	450	715	492
346725	chr2	50922472	50929597	AC009234.1	chr2	50914400	50933196	143	179	118	288	182
378964	chr2	162199599	162208201	AC009299.1	chr2	162208323	162216639	152	202	199	332	221.25
378936	chr2	162108416	162118044	AC009299.2	chr2	162094370	162100079	105	110	164	235	153.5
365459	chr2	118749134	118755558	AC009303.1	chr2	118574010	118578888	40	49	45	58	48
365459	chr2	118749134	118755558	AC009303.1	chr2	120094952	120109630	9	5	6	6	6.5
365390	chr2	118555596	118563122	AC009312.1	chr2	118544882	118548592	96	137	87	183	125.75
378896	chr2	162013468	162020247	AC009313.1	chr2	160747993	160757267	3	9	4	7	5.75
378896	chr2	162013468	162020247	AC009313.1	chr2	162010570	162021227	157	219	154	231	190.25
699924	chr7	132443212	132448012	AC009365.4	chr7	132434530	132454485	258	341	193	233	256.25
663414	chr7	7986211	7991370	AC009473.1	chr7	7981773	7983420	196	303	322	447	317
663414	chr7	7986211	7991370	AC009473.1	chr7	8215684	8221629	18	23	19	30	22.5
381369	chr2	169641295	169644449	AC009475.2	chr2	168994544	169009437	4	6	8	6	6
374592	chr2	148659912	148660536	AC009480.3	chr2	147828838	147844043	35	31	34	59	39.75
374592	chr2	148659912	148660536	AC009480.3	chr2	148653387	148658992	553	610	396	586	536.25
378991	chr2	162278434	162285226	AC009487.4	chr2	162275757	162277412	363	417	310	449	384.75
350652	chr2	63274196	63276073	AC009501.4	chr2	63266192	63270099	236	352	378	336	325.5
361840	chr2	106471337	106474382	AC009505.2	chr2	105970079	105981214	14	21	13	13	15.25
361840	chr2	106471337	106474382	AC009505.2	chr2	106195203	106199429	51	51	49	61	53
361840	chr2	106471337	106474382	AC009505.2	chr2	106465632	106468950	596	871	582	839	722
361840	chr2	106471337	106474382	AC009505.2	chr2	106695277	106710348	74	35	71	40	55
361840	chr2	106471337	106474382	AC009505.2	chr2	107156269	107170145	4	10	4	9	6.75
378381	chr2	160470703	160474295	AC009506.1	chr2	160464425	160466770	171	295	240	219	231.25
699951	chr7	132514929	132517014	AC009518.8	chr7	132518673	132519473	485	671	585	798	634.75
700651	chr7	134878946	134885205	AC009542.2	chr7	133808088	133823039	7	7	3	4	5.25
700651	chr7	134878946	134885205	AC009542.2	chr7	134305675	134312915	20	23	24	30	24.25
700651	chr7	134878946	134885205	AC009542.2	chr7	134885224	134894091	226	494	503	652	468.75
249922	chr15	70017141	70023265	AC009677.1	chr15	70014794	70016593	329	386	255	301	317.75
249922	chr15	70017141	70023265	AC009677.1	chr15	70379375	70384702	32	40	27	53	38
249922	chr15	70017141	70023265	AC009677.1	chr15	70761507	70769877	21	16	21	26	21
700958	chr7	135926229	135930509	AC009784.1	chr7	135921974	135936883	272	265	280	276	273.25
305802	chr18	30104299	30111824	AC009835.1	chr18	29742127	29745188	7	8	8	14	9.25
305802	chr18	30104299	30111824	AC009835.1	chr18	30114963	30117192	161	137	100	151	137.25
400597	chr2	231033334	231037959	AC009950.2	chr2	230658469	230670347	13	12	13	14	13
400597	chr2	231033334	231037959	AC009950.2	chr2	231032134	231049336	266	411	341	252	317.5
349948	chr2	60722184	60725012	AC009970.1	chr2	60716673	60720944	271	277	309	527	346
400537	chr2	230856524	230861388	AC009973.1	chr2	230663715	230671433	8	9	16	13	11.5
400537	chr2	230856524	230861388	AC009973.1	chr2	230872818	230877233	66	54	60	61	60.25
400537	chr2	230856524	230861388	AC009973.1	chr2	231661178	231675244	8	14	9	17	12
99898	chr10	125494351	125510302	AC009987.1	chr10	125518984	125519797	53	66	46	73	59.5
242481	chr15	44822817	44829911	AC009996.1	chr15	44815653	44821505	218	295	213	285	252.75
245938	chr15	56050721	56059493	AC009997.1	chr15	56062778	56065377	171	244	223	358	249
666841	chr7	18469758	18490399	AC010082.2	chr7	18491450	18494540	140	145	143	214	160.5
380476	chr2	166787508	166792582	AC010127.5	chr2	166777912	166779626	88	119	132	174	128.25
396965	chr2	218837220	218846235	AC010136.2	chr2	218846312	218854150	84	137	124	154	124.75
370785	chr2	137300815	137304108	AC010146.1	chr2	137294908	137296237	341	388	233	511	368.25
339383	chr2	25939081	25945218	AC010150.1	chr2	25949746	25957412	55	68	63	127	78.25
476661	chr3	134126245	134129192	AC010207.1	chr3	133921126	133936515	17	14	16	27	18.5
476661	chr3	134126245	134129192	AC010207.1	chr3	134120997	134133405	266	301	375	482	356
172511	chr12	101048492	101052686	AC010209.1	chr12	100628520	100640049	6	9	9	7	7.75
172511	chr12	101048492	101052686	AC010209.1	chr12	101057580	101069766	115	144	151	240	162.5
590975	chr5	114937005	114941483	AC010226.4	chr5	114637936	114638714	54	95	91	87	81.75
590975	chr5	114937005	114941483	AC010226.4	chr5	114943067	114949475	179	515	389	473	389
591074	chr5	115288934	115299576	AC010282.1	chr5	115300388	115306519	181	249	265	389	271
602636	chr5	153469738	153475565	AC010295.1	chr5	153466748	153480938	119	125	277	428	237.25
602636	chr5	153469738	153475565	AC010295.1	chr5	153775029	153790880	13	20	28	32	23.25
609392	chr5	175875815	175882043	AC010297.1	chr5	175154399	175158705	12	18	10	17	14.25
330453	chr19	51319574	51336187	AC010325.1	chr19	51342619	51344567	130	86	118	135	117.25
565785	chr5	35034176	35037074	AC010368.1	chr5	35027633	35042323	272	249	199	336	264
575869	chr5	67262227	67272248	AC010376.1	chr5	67257257	67274902	119	208	151	237	178.75
322293	chr19	12739871	12741616	AC010422.1	chr19	12743054	12744851	280	296	168	177	230.25
330024	chr19	48552650	48555114	AC010458.1	chr19	48556362	48567084	62	58	58	74	63
589528	chr5	110603795	110607566	AC010468.2	chr5	110078606	110085819	6	5	10	9	7.5
589528	chr5	110603795	110607566	AC010468.2	chr5	110585782	110591426	176	211	189	218	198.5
278289	chr16	87734983	87747486	AC010536.1	chr16	87748635	87757997	486	218	136	363	300.75
271829	chr16	62858452	62863213	AC010546.1	chr16	62852019	62866987	658	665	722	496	635.25
603568	chr5	156654508	156666310	AC010609.1	chr5	156645693	156648583	186	267	190	228	217.75
384455	chr2	179499966	179504080	AC010680.1	chr2	179495241	179496370	148	218	212	320	224.5
393255	chr2	207473769	207475203	AC010731.2	chr2	207467752	207478469	192	232	141	202	191.75
393275	chr2	207503231	207509772	AC010731.3	chr2	207498374	207514643	411	439	533	743	531.5
344061	chr2	41820977	41823735	AC010739.1	chr2	41826363	41826613	64	93	61	133	87.75
303026	chr18	21472406	21475822	AC010754.1	chr18	21464735	21471692	159	343	187	187	219
736007	chr8	97655976	97662338	AC010859.1	chr8	97653776	97671090	245	357	107	348	264.25
736007	chr8	97655976	97662338	AC010859.1	chr8	97859098	97868560	9	15	21	15	15
338123	chr2	21344865	21349759	AC010872.2	chr2	21340471	21342453	164	197	133	211	176.25
344502	chr2	43455071	43460452	AC010883.5	chr2	43189454	43189858	35	36	41	34	36.5
344502	chr2	43455071	43460452	AC010883.5	chr2	43708977	43716302	27	39	36	42	36
383136	chr2	175434504	175444098	AC010894.5	chr2	175338085	175350579	22	33	30	37	30.5
332904	chr2	3651725	3655755	AC010907.2	chr2	3650015	3666952	342	372	95	361	292.5
103230	chr11	4463939	4472503	AC010930.1	chr11	4219863	4225721	12	16	22	16	16.5
103230	chr11	4463939	4472503	AC010930.1	chr11	4458869	4476395	428	457	462	609	489
705190	chr7	150720024	150728615	AC010973.1	chr7	149408500	149411157	12	12	4	5	8.25
369589	chr2	133415643	133418532	AC010974.3	chr2	133421101	133428934	239	241	226	366	268
355485	chr2	79726832	79729925	AC010975.1	chr2	79731142	79735631	140	169	124	227	165
368206	chr2	128224215	128225863	AC010976.2	chr2	128214912	128229809	268	358	350	236	303
398171	chr2	223182946	223186906	AC010980.2	chr2	223191010	223194108	167	198	147	189	175.25
85650	chr10	77152036	77167684	AC010997.1	chr10	77171382	77176267	139	163	127	211	160
246296	chr15	57255608	57268106	AC010999.1	chr15	57241817	57244492	22	30	19	36	26.75
246296	chr15	57255608	57268106	AC010999.1	chr15	57413422	57426217	17	11	21	5	13.5
726618	chr8	67831881	67835836	AC011031.1	chr8	66549035	66550867	15	9	5	12	10.25
726618	chr8	67831881	67835836	AC011031.1	chr8	67343626	67361359	13	21	17	22	18.25
726618	chr8	67831881	67835836	AC011031.1	chr8	67816124	67830263	470	230	481	483	416
726618	chr8	67831881	67835836	AC011031.1	chr8	68408339	68414089	6	13	13	6	9.5
338840	chr2	23746714	23748787	AC011239.1	chr2	23725828	23745445	139	156	112	181	147
343104	chr2	38824491	38833092	AC011247.3	chr2	38837142	38850988	299	375	115	155	236
662432	chr7	3682500	3683828	AC011284.3	chr7	3347316	3364586	12	23	7	31	18.25
662432	chr7	3682500	3683828	AC011284.3	chr7	3676667	3681758	336	226	99	185	211.5
673385	chr7	39600890	39606716	AC011290.4	chr7	39594608	39597915	340	415	490	708	488.25
673385	chr7	39600890	39606716	AC011290.4	chr7	39776718	39784213	63	76	91	98	82
673385	chr7	39600890	39606716	AC011290.4	chr7	40086860	40101849	17	23	23	46	27.25
675345	chr7	46798106	46804187	AC011294.3	chr7	46795361	46798000	185	241	196	324	236.5
495714	chr3	194864153	194868702	AC011325.1	chr3	194400760	194416531	22	24	15	37	24.5
495714	chr3	194864153	194868702	AC011325.1	chr3	194869112	194872842	371	436	527	368	425.5
600490	chr5	146453876	146465843	AC011357.1	chr5	146449708	146450163	146	174	190	257	191.75
604616	chr5	160082781	160092590	AC011363.1	chr5	160078111	160078646	182	220	220	365	246.75
589082	chr5	109216588	109220762	AC011366.3	chr5	109210385	109230346	124	230	244	243	210.25
608277	chr5	171863813	171879294	AC011407.1	chr5	171859274	171861296	152	196	211	251	202.5
328339	chr19	39573814	39596841	AC011443.1	chr19	39602205	39605969	87	94	80	98	89.75
330241	chr19	49841191	49852349	AC011450.1	chr19	49826541	49827661	57	48	45	43	48.25
324324	chr19	22784025	22790756	AC011467.2	chr19	22795533	22799956	122	135	103	161	130.25
321947	chr19	10733589	10757554	AC011475.1	chr19	10714362	10733285	123	140	129	108	125
321954	chr19	10777033	10778793	AC011475.2	chr19	10786221	10794126	371	318	314	324	331.75
326487	chr19	31101478	31115185	AC011478.1	chr19	31095182	31100531	190	212	214	313	232.25
329783	chr19	46992305	47002560	AC011484.1	chr19	47008270	47011712	67	81	60	75	70.75
328932	chr19	42920697	42933052	AC011497.1	chr19	42613000	42628922	17	31	25	39	28
328932	chr19	42920697	42933052	AC011497.1	chr19	42937624	42938384	316	257	198	266	259.25
329805	chr19	47099124	47105357	AC011551.1	chr19	47105827	47106566	27	21	14	17	19.75
699810	chr7	132031756	132038662	AC011625.1	chr7	132043453	132049158	92	62	97	123	93.5
743847	chr8	122077979	122083719	AC011626.1	chr8	121589345	121604883	4	4	5	4	4.25
743847	chr8	122077979	122083719	AC011626.1	chr8	122069943	122074831	194	227	238	319	244.5
674589	chr7	43562050	43573443	AC011738.4	chr7	43585011	43586384	74	118	71	105	92
674589	chr7	43562050	43573443	AC011738.4	chr7	43740526	43754725	9	17	10	10	11.5
355813	chr2	80752200	80755142	AC011741.1	chr2	80745903	80758001	382	232	427	618	414.75
334448	chr2	8821099	8824736	AC011747.7	chr2	7697989	7713594	26	16	11	14	16.75
334448	chr2	8821099	8824736	AC011747.7	chr2	8443613	8454773	7	10	10	9	9
334448	chr2	8821099	8824736	AC011747.7	chr2	8811210	8828142	112	180	181	131	151
341791	chr2	34628660	34632131	AC011748.1	chr2	34632274	34634080	67	76	57	106	76.5
370560	chr2	136566352	136579822	AC011893.3	chr2	136581899	136588696	180	221	186	289	219
370560	chr2	136566352	136579822	AC011893.3	chr2	137153693	137172873	9	11	6	15	10.25
707014	chr7	157818448	157820817	AC011899.10	chr7	157814779	157826297	495	452	418	591	489
252340	chr15	79268847	79273009	AC011944.1	chr15	79253648	79262463	122	144	161	236	165.75
243408	chr15	47843264	47845877	AC012050.1	chr15	47841486	47851229	251	241	74	284	212.5
244379	chr15	51056770	51060365	AC012100.1	chr15	49914200	49921523	7	13	4	7	7.75
244379	chr15	51056770	51060365	AC012100.1	chr15	51062782	51068167	402	433	377	462	418.5
714103	chr8	23625837	23626477	AC012119.1	chr8	23622763	23625598	98	146	209	130	145.75
305881	chr18	30343576	30351087	AC012123.1	chr18	30340698	30343061	61	89	91	136	94.25
279668	chr17	5014569	5017238	AC012146.7	chr17	5009185	5012450	391	465	413	463	433
150442	chr12	29271096	29277741	AC012150.1	chr12	29461261	29464471	16	21	20	45	25.5
259818	chr16	5808644	5813214	AC012175.1	chr16	5807144	5818141	116	122	118	114	117.5
717705	chr8	35646020	35651234	AC012215.1	chr8	35640987	35645768	146	349	157	379	257.75
401943	chr2	236475721	236491563	AC012305.1	chr2	236472548	236474278	54	47	58	71	57.5
359115	chr2	96867770	96885100	AC012307.3	chr2	96859148	96866717	230	280	137	171	204.5
328023	chr19	37726761	37730425	AC012309.4	chr19	37732589	37734108	644	677	619	894	708.5
331132	chr19	54703387	54706732	AC012314.20	chr19	54962741	54971080	25	22	19	18	21
331118	chr19	54622003	54643157	AC012314.8	chr19	54647786	54653910	190	218	214	267	222.25
345003	chr2	45147796	45150147	AC012354.1	chr2	44703066	44721944	17	16	21	28	20.5
345003	chr2	45147796	45150147	AC012354.1	chr2	45139317	45154392	326	321	636	931	553.5
348241	chr2	55504703	55510852	AC012358.1	chr2	55495767	55495937	267	323	333	355	319.5
348218	chr2	55435744	55447208	AC012358.7	chr2	55449358	55452899	151	236	139	193	179.75
348249	chr2	55534347	55538238	AC012358.8	chr2	55530837	55545982	265	303	275	150	248.25
361711	chr2	105988215	105992684	AC012360.6	chr2	105995298	105996296	395	458	497	681	507.75
361711	chr2	105988215	105992684	AC012360.6	chr2	106133073	106146456	80	219	185	174	164.5
361711	chr2	105988215	105992684	AC012360.6	chr2	106711725	106722017	22	11	27	27	21.75
361711	chr2	105988215	105992684	AC012360.6	chr2	107156772	107170145	17	22	33	35	26.75
366091	chr2	120972997	120976985	AC012363.4	chr2	120510868	120522212	20	18	16	20	18.5
366091	chr2	120972997	120976985	AC012363.4	chr2	120978858	120988066	296	601	360	402	414.75
335215	chr2	11862104	11866370	AC012456.3	chr2	11854706	11859436	331	363	328	395	354.25
335217	chr2	11885173	11887693	AC012456.4	chr2	10960965	10970208	5	12	9	14	10
335217	chr2	11885173	11887693	AC012456.4	chr2	11276345	11291240	13	10	15	16	13.5
335217	chr2	11885173	11887693	AC012456.4	chr2	11613579	11614497	18	17	21	26	20.5
335217	chr2	11885173	11887693	AC012456.4	chr2	11893967	11905013	164	301	231	200	224
335217	chr2	11885173	11887693	AC012456.4	chr2	12861952	12868265	18	22	28	28	24
335217	chr2	11885173	11887693	AC012456.4	chr2	13131492	13151356	16	12	6	13	11.75
339270	chr2	25420261	25430720	AC012457.2	chr2	24625389	24637736	20	17	6	7	12.5
362628	chr2	109144635	109152181	AC012487.2	chr2	109158414	109166052	86	105	102	142	108.75
384130	chr2	178560531	178566375	AC012499.1	chr2	178567346	178567842	85	135	99	162	120.25
400782	chr2	231772014	231777477	AC012507.4	chr2	231762018	231780691	156	262	191	342	237.75
396458	chr2	217122614	217126407	AC012513.6	chr2	217119946	217121974	311	301	288	307	301.75
381876	chr2	171206926	171209245	AC012594.1	chr2	171202104	171203692	342	371	312	553	394.5
381876	chr2	171206926	171209245	AC012594.1	chr2	171664027	171683603	32	42	28	34	34
381876	chr2	171206926	171209245	AC012594.1	chr2	172093100	172105560	2	4	2	4	3
263259	chr16	19603119	19613126	AC012621.1	chr16	19600100	19602433	366	430	661	475	483
263259	chr16	19603119	19613126	AC012621.1	chr16	19887988	19901112	97	168	94	128	121.75
263259	chr16	19603119	19613126	AC012621.1	chr16	20384419	20402098	7	15	12	21	13.75
390480	chr2	198059736	198063912	AC013264.2	chr2	198065251	198067200	234	408	262	302	301.5
363056	chr2	110883581	110884921	AC013268.1	chr2	111517466	111536484	6	6	4	10	6.5
365887	chr2	120233357	120234537	AC013275.2	chr2	119627558	119641474	29	19	8	6	15.5
365887	chr2	120233357	120234537	AC013275.2	chr2	120236774	120240150	159	191	163	154	166.75
171846	chr12	98997010	99001205	AC013283.1	chr12	98995287	98996949	100	160	103	145	127
674837	chr7	44812016	44830988	AC013436.6	chr7	44810800	44811973	196	216	193	239	211
382707	chr2	173934854	173949207	AC013461.1	chr2	173952343	173953341	160	183	176	172	172.75
388056	chr2	190640564	190644188	AC013468.1	chr2	190314291	190322303	10	14	18	23	16.25
339711	chr2	27235655	27241543	AC013472.3	chr2	27220124	27231055	140	146	134	207	156.75
339709	chr2	27231056	27232697	AC013472.4	chr2	27217270	27220123	170	159	174	266	192.25
344158	chr2	42181346	42185198	AC013480.1	chr2	42175760	42179539	95	159	153	270	169.25
344179	chr2	42250839	42255725	AC013480.2	chr2	42249287	42263463	272	872	320	453	479.25
360392	chr2	101744828	101752846	AC013722.1	chr2	101731502	101742873	74	197	154	228	163.25
377864	chr2	158710443	158713813	AC013731.1	chr2	158162013	158173218	9	8	13	11	10.25
377864	chr2	158710443	158713813	AC013731.1	chr2	158695938	158704803	167	289	172	199	206.75
377864	chr2	158710443	158713813	AC013731.1	chr2	159594241	159610947	3	4	3	7	4.25
732884	chr8	87669585	87678149	AC013751.1	chr8	87665437	87666490	41	48	51	65	51.25
102840	chr11	2878924	2889769	AC013791.10	chr11	2558431	2568001	30	29	18	33	27.5
102840	chr11	2878924	2889769	AC013791.10	chr11	2894689	2895792	196	188	203	246	208.25
747948	chr8	135604197	135611914	AC015599.1	chr8	135601384	135603659	277	474	315	427	373.25
747948	chr8	135604197	135611914	AC015599.1	chr8	135887391	135906071	13	12	21	19	16.25
258387	chr15	100888624	100891243	AC015723.1	chr15	100891547	100894783	27	25	23	27	25.5
252628	chr15	80214950	80219292	AC015871.2	chr15	80208110	80209567	37	40	38	22	34.25
280957	chr17	10783608	10791885	AC015908.1	chr17	10543932	10547963	19	23	30	29	25.25
280957	chr17	10783608	10791885	AC015908.1	chr17	10775473	10778108	214	204	368	505	322.75
293056	chr17	61491614	61491812	AC015923.1	chr17	61488373	61495893	558	911	448	598	628.75
304285	chr18	25531042	25538289	AC015933.2	chr18	25544434	25548999	41	40	30	96	51.75
339641	chr2	26893511	26897707	AC015977.6	chr2	26890850	26892695	77	67	67	80	72.75
700848	chr7	135611431	135613304	AC015987.1	chr7	135358989	135374174	12	13	9	15	12.25
700848	chr7	135611431	135613304	AC015987.1	chr7	135606759	135614105	213	381	251	503	337
315218	chr18	60488852	60513017	AC015989.1	chr18	60518272	60519195	121	153	135	157	141.5
722218	chr8	53949717	53958099	AC016113.1	chr8	53944134	53944817	170	177	163	282	198
296830	chr17	76488337	76495298	AC016182.1	chr17	76485435	76485674	108	126	108	137	119.75
296830	chr17	76488337	76495298	AC016182.1	chr17	76700145	76713558	18	7	18	12	13.75
729422	chr8	76696203	76703622	AC016194.1	chr8	76707457	76713993	128	218	159	280	196.25
257134	chr15	96830894	96831899	AC016251.1	chr15	96824787	96833719	479	485	223	319	376.5
278915	chr17	1075669	1094570	AC016292.1	chr17	1095770	1096852	112	78	51	75	79
744434	chr8	123849078	123876494	AC016405.1	chr8	123882359	123890236	64	69	79	106	79.5
559619	chr5	14906479	14911874	AC016575.1	chr5	14897546	14903691	152	175	223	289	209.75
320931	chr19	4032971	4043411	AC016586.1	chr19	4044767	4061868	63	67	58	27	53.75
572253	chr5	56231243	56241729	AC016644.1	chr5	55556634	55573205	16	15	14	23	17
572253	chr5	56231243	56241729	AC016644.1	chr5	56228457	56229898	295	341	269	422	331.75
355706	chr2	80470450	80474263	AC016670.1	chr2	80474394	80476503	378	342	341	532	398.25
363916	chr2	113922865	113938924	AC016683.5	chr2	113913286	113913602	43	61	42	32	44.5
363918	chr2	113959161	113969848	AC016683.6	chr2	113975079	113977017	141	147	158	241	171.75
342928	chr2	38262015	38264301	AC016689.1	chr2	38269729	38275591	155	208	175	184	180.5
393750	chr2	209118065	209122124	AC016697.3	chr2	209110019	209129298	191	252	315	307	266.25
372702	chr2	143069651	143072487	AC016706.1	chr2	143064529	143068550	293	311	274	368	311.5
355641	chr2	80254559	80259712	AC016716.2	chr2	80260864	80261086	289	399	374	601	415.75
345553	chr2	47078934	47085466	AC016722.3	chr2	47087848	47091195	222	260	279	282	260.75
381112	chr2	168797156	168798978	AC016723.4	chr2	168793869	168796585	281	247	173	228	232.25
365833	chr2	120001588	120012611	AC016736.2	chr2	120012702	120026241	192	184	52	123	137.75
360346	chr2	101593126	101596772	AC016738.3	chr2	101220825	101237539	136	83	64	146	107.25
383547	chr2	176753831	176772031	AC016751.3	chr2	176748921	176751680	47	81	65	103	74
402642	chr2	239134204	239140787	AC016757.3	chr2	238876877	238879844	33	31	26	36	31.5
402642	chr2	239134204	239140787	AC016757.3	chr2	239123968	239133132	284	346	326	312	317
366294	chr2	121791158	121792988	AC016764.1	chr2	121783120	121795924	182	195	203	292	218
84141	chr10	71123308	71123624	AC016821.1	chr10	71107979	71122588	724	1079	314	349	616.5
340543	chr2	30272929	30289656	AC016907.1	chr2	30266093	30272791	24	43	96	108	67.75
340567	chr2	30360487	30371449	AC016907.3	chr2	30356898	30358167	532	659	591	766	637
340567	chr2	30360487	30371449	AC016907.3	chr2	31545917	31547399	16	16	10	13	13.75
369677	chr2	133668372	133676225	AC016909.1	chr2	133666107	133668357	172	249	203	271	223.75
373216	chr2	144693938	144696604	AC016910.1	chr2	144691190	144702317	178	196	620	866	465
362101	chr2	107450623	107450921	AC016994.2	chr2	107445050	107448934	405	481	351	517	438.5
345328	chr2	46304451	46309557	AC017006.2	chr2	46310912	46311543	445	476	445	636	500.5
345328	chr2	46304451	46309557	AC017006.2	chr2	46581258	46592949	37	26	29	32	31
345328	chr2	46304451	46309557	AC017006.2	chr2	46874876	46883258	10	8	9	23	12.5
345348	chr2	46389475	46395336	AC017006.3	chr2	46395772	46400559	189	243	248	279	239.75
402862	chr2	240081688	240090513	AC017028.1	chr2	240069099	240076479	323	577	527	718	536.25
333905	chr2	6970754	6982777	AC017076.5	chr2	6985251	6987576	68	93	92	148	100.25
352276	chr2	68499363	68503707	AC017083.2	chr2	68504908	68510110	276	394	350	525	386.25
352265	chr2	68458547	68461186	AC017083.3	chr2	68461489	68470616	139	186	285	308	229.5
352865	chr2	70678061	70686539	AC017084.1	chr2	70687532	70690404	580	642	609	851	670.5
400909	chr2	232316580	232318550	AC017104.2	chr2	231707227	231713086	20	5	13	14	13
400909	chr2	232316580	232318550	AC017104.2	chr2	232087517	232094110	83	124	88	87	95.5
400909	chr2	232316580	232318550	AC017104.2	chr2	232321430	232332442	1141	411	292	273	529.25
479226	chr3	142882975	142887640	AC018450.1	chr3	142878225	142893733	282	548	418	545	448.25
239155	chr15	33249877	33256595	AC018515.1	chr15	33239737	33240231	103	140	128	164	133.75
266914	chr16	34679928	34683109	AC018558.1	chr16	34671804	34675019	283	197	216	333	257.25
292694	chr17	60089008	60102448	AC018628.1	chr17	60077580	60079028	89	160	144	196	147.25
699535	chr7	131010766	131014763	AC018642.1	chr7	130786246	130799939	94	110	60	62	81.5
699535	chr7	131010766	131014763	AC018642.1	chr7	131021391	131023103	239	340	268	284	282.75
699794	chr7	131943941	131947790	AC018643.4	chr7	131948310	131948704	42	50	32	36	40
374302	chr2	147889185	147892764	AC018678.1	chr2	147885683	147887507	316	335	269	388	327
345424	chr2	46655549	46657113	AC018682.6	chr2	46251711	46270708	11	18	7	18	13.5
345424	chr2	46655549	46657113	AC018682.6	chr2	46869419	46874875	19	13	10	17	14.75
359967	chr2	100113943	100156231	AC018690.1	chr2	100160335	100161102	113	130	80	82	101.25
343143	chr2	39088831	39090117	AC018693.6	chr2	38794638	38806689	10	12	10	17	12.25
676445	chr7	50592159	50601327	AC018705.5	chr7	50601846	50612169	6	4	7	9	6.5
330583	chr19	52089926	52098767	AC018755.11	chr19	52087690	52089281	451	561	406	535	488.25
387032	chr2	187359727	187364693	AC018867.1	chr2	187366424	187367453	321	414	332	379	361.5
361926	chr2	106795423	106796052	AC018878.3	chr2	106191318	106199429	16	13	14	19	15.5
361926	chr2	106795423	106796052	AC018878.3	chr2	106787211	106800312	376	603	424	552	488.75
333985	chr2	7217303	7221612	AC019048.1	chr2	7209897	7214782	165	242	223	324	238.5
397577	chr2	221323838	221341887	AC019051.1	chr2	221321127	221321560	161	147	155	251	178.5
675603	chr7	47800071	47804453	AC019066.3	chr7	47806336	47814994	116	143	120	195	143.5
402141	chr2	237296564	237304237	AC019068.2	chr2	237306671	237314185	105	144	125	163	134.25
402141	chr2	237296564	237304237	AC019068.2	chr2	237962062	237973440	6	8	7	18	9.75
362535	chr2	108833744	108836074	AC019100.3	chr2	108826843	108843128	197	215	268	430	277.5
526103	chr4	99846712	99851952	AC019131.1	chr4	99184707	99195873	14	20	18	29	20.25
526103	chr4	99846712	99851952	AC019131.1	chr4	99376235	99392415	23	46	51	70	47.5
526103	chr4	99846712	99851952	AC019131.1	chr4	99572385	99575424	41	35	41	38	38.75
526103	chr4	99846712	99851952	AC019131.1	chr4	99840584	99845607	360	454	383	397	398.5
380114	chr2	165693725	165698989	AC019181.2	chr2	165690649	165693150	78	87	64	85	78.5
377739	chr2	158296257	158299768	AC019201.1	chr2	157187323	157191956	12	8	11	12	10.75
377739	chr2	158296257	158299768	AC019201.1	chr2	158184398	158189477	157	159	160	171	161.75
377739	chr2	158296257	158299768	AC019201.1	chr2	158290931	158291612	506	631	415	510	515.5
377739	chr2	158296257	158299768	AC019201.1	chr2	158450107	158460001	31	38	21	27	29.25
377739	chr2	158296257	158299768	AC019201.1	chr2	158736017	158749770	9	9	10	13	10.25
287489	chr17	39649147	39660161	AC019349.5	chr17	39660237	39661836	30	42	51	61	46
341543	chr2	33788111	33788883	AC020594.5	chr2	32996155	33006630	12	7	13	11	10.75
341543	chr2	33788111	33788883	AC020594.5	chr2	33789587	33796820	531	601	281	465	469.5
443967	chr3	23808200	23812125	AC020626.1	chr3	23816719	23833516	115	84	148	131	119.5
481794	chr3	150635201	150636310	AC020636.1	chr3	150632416	150643439	422	467	618	828	583.75
241785	chr15	42184107	42197376	AC020659.1	chr15	42198701	42200511	401	359	296	342	349.5
543852	chr4	154792622	154798776	AC020703.1	chr4	154799013	154812092	228	440	381	499	387
676327	chr7	50175558	50188164	AC020743.2	chr7	50438000	50452435	71	103	89	102	91.25
676327	chr7	50175558	50188164	AC020743.2	chr7	50744301	50746266	20	19	29	46	28.5
584894	chr5	95919184	95927048	AC020900.1	chr5	95200214	95204496	7	11	6	13	9.25
584894	chr5	95919184	95927048	AC020900.1	chr5	95928967	95936473	81	120	117	163	120.25
584894	chr5	95919184	95927048	AC020900.1	chr5	96485569	96486093	3	6	9	12	7.5
327591	chr19	35590055	35605734	AC020907.1	chr19	35314280	35331106	17	11	13	14	13.75
331331	chr19	55892329	55898826	AC020922.1	chr19	54964440	54973157	6	5	5	6	5.5
331331	chr19	55892329	55898826	AC020922.1	chr19	55900438	55904871	789	734	521	661	676.25
157136	chr12	52641149	52659404	AC021066.1	chr12	52665279	52665687	109	150	155	235	162.25
601303	chr5	148978642	148996459	AC021078.1	chr5	149194703	149209129	26	40	49	60	43.75
601303	chr5	148978642	148996459	AC021078.1	chr5	149360139	149369792	19	17	13	22	17.75
359137	chr2	96986565	96990459	AC021188.4	chr2	97002287	97008828	255	282	326	375	309.5
359137	chr2	96986565	96990459	AC021188.4	chr2	97178020	97195772	94	62	63	103	80.5
706512	chr7	155755323	155756273	AC021218.2	chr7	155762188	155763205	198	206	216	188	202
296762	chr17	76103774	76107152	AC021593.1	chr17	76109671	76109909	443	470	290	268	367.75
114242	chr11	39881609	39884051	AC021749.1	chr11	39871850	39877464	51	136	133	178	124.5
249936	chr15	70069866	70077900	AC021818.1	chr15	70079155	70089345	58	59	19	58	48.5
72602	chr10	28596640	28600773	AC022021.1	chr10	28025982	28027482	12	12	14	12	12.5
72602	chr10	28596640	28600773	AC022021.1	chr10	28601051	28601784	238	297	301	321	289.25
72602	chr10	28596640	28600773	AC022021.1	chr10	28817094	28834050	8	10	9	22	12.25
604808	chr5	160656676	160657354	AC022120.1	chr5	160658183	160660551	169	220	138	198	181.25
585597	chr5	97974926	97975107	AC022142.1	chr5	96589724	96604139	11	14	18	22	16.25
585597	chr5	97974926	97975107	AC022142.1	chr5	97969768	97970026	525	508	373	667	518.25
328088	chr19	38028682	38042885	AC022148.1	chr19	37623274	37641626	5	15	5	15	10
328088	chr19	38028682	38042885	AC022148.1	chr19	38024565	38028144	110	140	161	211	155.5
701523	chr7	137636045	137645086	AC022173.2	chr7	137633112	137648107	141	159	205	496	250.25
322186	chr19	12162841	12171530	AC022415.4	chr19	11904541	11917536	21	31	16	20	22
322186	chr19	12162841	12171530	AC022415.4	chr19	11993788	11995107	24	18	16	18	19
322186	chr19	12162841	12171530	AC022415.4	chr19	12155576	12157059	113	140	118	105	119
322205	chr19	12262669	12269340	AC022415.5	chr19	11993788	11995107	15	15	15	13	14.5
322205	chr19	12262669	12269340	AC022415.5	chr19	12256018	12256716	158	133	123	146	140
572142	chr5	55901742	55902125	AC022431.2	chr5	55897503	55906099	400	706	382	528	504
493457	chr3	187889620	187901214	AC022498.1	chr3	187475955	187495397	12	15	19	16	15.5
493457	chr3	187889620	187901214	AC022498.1	chr3	187889169	187905249	135	383	524	238	320
83094	chr10	67465854	67473870	AC022538.1	chr10	67476847	67485577	270	305	143	239	239.25
250599	chr15	72339044	72344992	AC022872.1	chr15	72333323	72337095	193	321	251	287	263
258642	chr15	101816805	101818647	AC023024.1	chr15	100460399	100475565	7	14	7	11	9.75
258642	chr15	101816805	101818647	AC023024.1	chr15	101810931	101815534	577	512	454	428	492.75
258642	chr15	101816805	101818647	AC023024.1	chr15	102179537	102192118	57	56	54	66	58.25
151332	chr12	32052599	32069592	AC023050.1	chr12	32070817	32071847	123	190	136	358	201.75
724625	chr8	61604423	61604944	AC023102.1	chr8	61598763	61608678	413	495	385	634	481.75
724625	chr8	61604423	61604944	AC023102.1	chr8	61926462	61935041	85	90	31	98	76
710112	chr8	9944105	9953342	AC023385.1	chr8	9954730	9973678	397	484	523	155	389.75
375670	chr2	151904591	151906592	AC023469.1	chr2	151899826	151904209	134	145	151	225	163.75
375640	chr2	151836635	151846615	AC023469.2	chr2	151829861	151831326	94	135	81	137	111.75
149093	chr12	25157789	25161205	AC023510.1	chr12	25147901	25167420	162	68	195	279	176
154376	chr12	42465506	42487837	AC023513.1	chr12	42488938	42492973	188	289	167	196	210
154376	chr12	42465506	42487837	AC023513.1	chr12	42727971	42733819	16	12	11	29	17
742924	chr8	119292651	119294751	AC023590.1	chr8	119297654	119298885	499	652	580	796	631.75
474737	chr3	127381579	127388663	AC023593.1	chr3	126420207	126427509	10	5	4	4	5.75
474737	chr3	127381579	127388663	AC023593.1	chr3	127375071	127377633	279	365	247	224	278.75
496054	chr3	196359104	196362168	AC023797.1	chr3	195978342	195982397	18	28	21	20	21.75
496054	chr3	196359104	196362168	AC023797.1	chr3	196340398	196356134	149	275	227	280	232.75
443378	chr3	21871007	21871666	AC023798.1	chr3	21873390	21876102	308	318	283	405	328.5
267666	chr16	48438126	48458019	AC023818.1	chr16	48427942	48428546	51	56	73	93	68.25
438019	chr3	3684100	3692160	AC024158.1	chr3	3694764	3697603	295	318	353	529	373.75
438276	chr3	4529815	4535454	AC024168.2	chr3	3214278	3227518	14	19	11	8	13
438276	chr3	4529815	4535454	AC024168.2	chr3	4536695	4540592	426	591	566	611	548.5
438276	chr3	4529815	4535454	AC024168.2	chr3	5221431	5228181	20	18	13	8	14.75
529987	chr4	111774326	111779159	AC024198.1	chr4	111781077	111783865	189	227	190	350	239
706125	chr7	154401097	154403856	AC024239.1	chr7	154404307	154406121	161	182	188	265	199
253577	chr15	83875407	83891067	AC024270.1	chr15	83869291	83870248	97	149	129	177	138
578945	chr5	77347429	77357513	AC024568.1	chr5	77357951	77358423	153	215	180	300	212
285696	chr17	32191778	32206026	AC024610.1	chr17	32178239	32189016	33	37	54	67	47.75
151202	chr12	31476368	31479637	AC024940.1	chr12	30903467	30909977	28	37	15	13	23.25
151202	chr12	31476368	31479637	AC024940.1	chr12	31462459	31473143	305	281	663	436	421.25
151202	chr12	31476368	31479637	AC024940.1	chr12	31805788	31813830	26	35	33	28	30.5
151202	chr12	31476368	31479637	AC024940.1	chr12	32113964	32119589	23	23	21	29	24
275194	chr16	75731697	75740650	AC025287.1	chr16	75741413	75744658	19	34	22	55	32.5
565207	chr5	33277548	33284831	AC025472.1	chr5	33287852	33290323	134	195	195	268	198
453107	chr3	55685417	55693139	AC025572.1	chr3	55697308	55698410	100	114	140	163	129.25
160569	chr12	64495191	64497303	AC025576.1	chr12	64488458	64490815	109	115	87	90	100.25
698909	chr7	128540671	128551819	AC025594.1	chr7	128551827	128554979	83	76	71	164	98.5
698909	chr7	128540671	128551819	AC025594.1	chr7	128728224	128735697	6	15	10	17	12
246900	chr15	59179669	59185922	AC025918.2	chr15	58713981	58728226	12	7	17	19	13.75
246900	chr15	59179669	59185922	AC025918.2	chr15	59186625	59190388	268	363	326	537	373.5
246900	chr15	59179669	59185922	AC025918.2	chr15	59945115	59956422	10	8	10	12	10
438481	chr3	5228182	5235779	AC026202.3	chr3	4348112	4359290	7	10	4	10	7.75
438481	chr3	5228182	5235779	AC026202.3	chr3	4535455	4547183	9	16	13	9	11.75
438481	chr3	5228182	5235779	AC026202.3	chr3	5223397	5227503	282	268	222	274	261.5
151673	chr12	33194147	33213965	AC026357.1	chr12	33190355	33194066	150	167	146	227	172.5
270835	chr16	59765131	59768934	AC026457.1	chr16	59756431	59760299	198	60	280	334	218
581301	chr5	84823412	84825128	AC026700.1	chr5	84818790	84821570	283	228	247	288	261.5
556398	chr5	4297737	4306828	AC026711.1	chr5	4296381	4296598	232	250	239	290	252.75
583602	chr5	92051477	92053230	AC026781.1	chr5	92049978	92050299	106	142	84	178	127.5
556981	chr5	6111603	6119622	AC026797.1	chr5	6121433	6131073	98	129	117	86	107.5
565711	chr5	34793158	34802761	AC026801.2	chr5	34804015	34809856	297	316	360	479	363
459584	chr3	76466794	76471364	AC026877.1	chr3	76472310	76478598	85	92	75	120	93
253171	chr15	82335167	82338934	AC026956.1	chr15	81282791	81302009	7	7	11	9	8.5
253171	chr15	82335167	82338934	AC026956.1	chr15	81773760	81782328	18	27	15	33	23.25
253171	chr15	82335167	82338934	AC026956.1	chr15	82323796	82324699	181	189	217	243	207.5
743887	chr8	122195647	122200017	AC027238.1	chr8	122186848	122206492	147	209	192	205	188.25
273841	chr16	70905383	70907438	AC027281.1	chr16	70895620	70909505	600	758	578	480	604
280141	chr17	6907157	6920155	AC027763.2	chr17	6564954	6569606	12	11	8	10	10.25
280141	chr17	6907157	6920155	AC027763.2	chr17	6905755	6906113	196	255	183	162	199
253815	chr15	84652681	84659759	AC027807.1	chr15	84647930	84664636	220	242	220	340	255.5
525642	chr4	98402897	98412896	AC034154.1	chr4	98415246	98415433	303	319	388	564	393.5
601753	chr5	150747876	150751086	AC034205.1	chr5	150738912	150741708	200	246	170	304	230
596241	chr5	131346228	131348836	AC034228.2	chr5	130927897	130932124	85	85	56	42	67
596239	chr5	131338044	131341756	AC034228.3	chr5	130922554	130932124	106	75	114	27	80.5
596239	chr5	131338044	131341756	AC034228.3	chr5	131331866	131337290	327	449	395	455	406.5
596214	chr5	131268217	131282809	AC034228.4	chr5	131260604	131265850	132	210	134	201	169.25
591099	chr5	115378790	115379689	AC034236.1	chr5	115372005	115388520	202	235	212	170	204.75
302299	chr18	18635617	18642649	AC036178.1	chr18	18643550	18643728	438	554	528	728	562
292982	chr17	61274653	61275321	AC037445.1	chr17	61270478	61278380	415	567	338	479	449.75
273082	chr16	67259494	67270530	AC040160.1	chr16	66972431	66973369	39	41	29	38	36.75
270739	chr16	59446558	59448694	AC040163.1	chr16	59444585	59460740	146	130	116	123	128.75
296306	chr17	73965350	73987299	AC040980.1	chr17	73955271	73961639	30	49	19	20	29.5
495562	chr3	194303099	194309010	AC046143.5	chr3	194206600	194212758	49	88	106	86	82.25
495562	chr3	194303099	194309010	AC046143.5	chr3	194315567	194317209	211	223	204	231	217.25
495562	chr3	194303099	194309010	AC046143.5	chr3	194817496	194826091	6	5	5	8	6
495562	chr3	194303099	194309010	AC046143.5	chr3	194976201	194995870	7	5	4	6	5.5
723141	chr8	56948717	56962004	AC046176.1	chr8	56695209	56708595	4	14	12	28	14.5
723141	chr8	56948717	56962004	AC046176.1	chr8	56966771	56977211	167	163	70	112	128
714052	chr8	23424387	23432475	AC051642.1	chr8	23421952	23436385	449	521	194	713	469.25
714052	chr8	23424387	23432475	AC051642.1	chr8	24821777	24832171	3	2	5	6	4
397295	chr2	220285999	220296217	AC053503.6	chr2	220281350	220282393	325	343	340	531	384.75
533797	chr4	123537947	123541498	AC053545.3	chr4	122381473	122398188	3	3	4	4	3.5
533797	chr4	123537947	123541498	AC053545.3	chr4	123535123	123537856	332	725	641	475	543.25
480172	chr3	145614897	145620836	AC055758.1	chr3	145623887	145624813	225	264	247	340	269
496367	chr3	197556482	197564315	AC055764.1	chr3	197549761	197569420	206	246	211	192	213.75
287919	chr17	41825537	41827515	AC055813.1	chr17	41829311	41830707	476	445	455	446	455.5
257376	chr15	97632988	97635929	AC055873.1	chr15	97629146	97637603	171	186	146	257	190
376842	chr2	155538447	155554993	AC061961.2	chr2	155556747	155558879	37	44	44	42	41.75
402899	chr2	240319726	240332218	AC062017.1	chr2	240315885	240335578	350	401	167	198	279
402899	chr2	240319726	240332218	AC062017.1	chr2	240933685	240940694	11	8	11	20	12.5
468478	chr3	107081833	107093293	AC063944.1	chr3	107100022	107103084	133	182	183	283	195.25
169924	chr12	92814194	92815377	AC063949.1	chr12	91772179	91780066	6	8	6	10	7.5
169924	chr12	92814194	92815377	AC063949.1	chr12	91967099	91981518	3	7	3	7	5
596281	chr5	131516144	131526401	AC063976.4	chr5	131528268	131539954	111	165	125	397	199.5
385885	chr2	183973141	183974244	AC064871.3	chr2	183964263	183979998	84	164	180	109	134.25
401989	chr2	236691274	236695891	AC064874.1	chr2	236684094	236700958	169	225	132	282	202
401989	chr2	236691274	236695891	AC064874.1	chr2	237077831	237084652	13	14	17	12	14
401989	chr2	236691274	236695891	AC064874.1	chr2	237973253	237975967	9	9	12	8	9.5
364532	chr2	115913220	115921819	AC066593.1	chr2	115921898	115923060	154	154	112	200	155
494097	chr3	189856883	189862740	AC067718.1	chr3	189867936	189868841	110	102	197	257	166.5
81983	chr10	63684545	63688453	AC067742.1	chr10	63688504	63693656	194	284	283	342	275.75
388463	chr2	191877639	191893225	AC067945.2	chr2	191641776	191652639	8	14	17	11	12.5
388463	chr2	191877639	191893225	AC067945.2	chr2	191894367	191896132	206	343	297	306	288
344954	chr2	45009025	45016067	AC067957.1	chr2	45017910	45021292	155	237	284	401	269.25
382342	chr2	172626475	172635456	AC068039.4	chr2	172637224	172640962	8	15	11	38	18
99947	chr10	125668607	125671456	AC068058.1	chr10	125671490	125673263	71	83	65	84	75.75
381872	chr2	171196248	171202103	AC068280.1	chr2	171202707	171206925	255	367	215	323	290
381872	chr2	171196248	171202103	AC068280.1	chr2	171664027	171683872	24	21	38	14	24.25
333079	chr2	4267389	4278492	AC068292.1	chr2	4264333	4266008	259	320	292	341	303
709626	chr8	8238661	8248628	AC068353.1	chr8	8233683	8237389	723	903	983	1335	986
320317	chr18	77421105	77447969	AC068473.1	chr18	77145131	77162996	8	9	6	9	8
320317	chr18	77421105	77447969	AC068473.1	chr18	77451114	77458928	111	104	99	114	107
306561	chr18	32392811	32401125	AC068506.1	chr18	32387853	32390110	263	317	289	438	326.75
364436	chr2	115582385	115598189	AC068542.1	chr2	115575446	115576776	124	172	123	191	152.5
746216	chr8	129821061	129833018	AC068570.1	chr8	128530088	128541314	4	7	8	6	6.25
746216	chr8	129821061	129833018	AC068570.1	chr8	129834258	129839974	246	373	331	549	374.75
173309	chr12	103614315	103637450	AC068643.1	chr12	103608582	103611484	155	202	231	261	212.25
383691	chr2	177244837	177252725	AC068706.1	chr2	177243472	177244796	96	205	98	158	139.25
473287	chr3	122000412	122001729	AC068754.1	chr3	122002155	122010698	172	222	163	131	172
144600	chr12	10653442	10658739	AC068775.1	chr12	10643583	10645256	23	43	19	34	29.75
176945	chr12	117705814	117723821	AC068799.1	chr12	117726260	117727527	157	168	150	200	168.75
255575	chr15	91477137	91484708	AC068831.3	chr15	91472838	91475551	378	684	476	410	487
255575	chr15	91477137	91484708	AC068831.3	chr15	91812229	91815399	15	15	18	11	14.75
255583	chr15	91509387	91510054	AC068831.8	chr15	90416025	90419916	11	14	6	11	10.5
255583	chr15	91509387	91510054	AC068831.8	chr15	91511114	91518812	677	695	601	551	631
255583	chr15	91509387	91510054	AC068831.8	chr15	91804691	91809070	41	40	34	41	39
482025	chr3	151349921	151356323	AC069067.1	chr3	151345291	151349840	217	249	156	310	233
252377	chr15	79400377	79407603	AC069082.1	chr15	79397307	79416178	78	129	118	197	130.5
377951	chr2	159022782	159028219	AC069146.2	chr2	159029052	159031440	290	317	347	537	372.75
495931	chr3	195963352	195978341	AC069257.8	chr3	195955685	195962453	219	210	261	433	280.75
662368	chr7	3445945	3459460	AC069286.1	chr7	3444252	3460678	296	295	214	307	278
705095	chr7	150280112	150283829	AC069304.1	chr7	150275823	150279921	425	682	408	716	557.75
286345	chr17	34405627	34410796	AC069363.1	chr17	34399130	34404284	253	276	271	437	309.25
248615	chr15	65130647	65137299	AC069368.3	chr15	65128476	65129851	480	548	419	393	460
353798	chr2	74206925	74215413	AC073046.4	chr2	74194255	74195810	60	79	57	89	71.25
397188	chr2	219793126	219799268	AC073128.10	chr2	219789857	219790550	132	164	140	135	142.75
694906	chr7	115967531	115969615	AC073130.3	chr7	115971061	115971970	477	453	394	571	473.75
401154	chr2	233449164	233457454	AC073254.1	chr2	233448211	233460541	150	288	289	353	270
340639	chr2	30654269	30656625	AC073255.1	chr2	30652298	30653889	477	764	569	878	672
353832	chr2	74361314	74362538	AC073263.1	chr2	74352611	74366446	408	445	401	591	461.25
666287	chr7	16755654	16766587	AC073333.8	chr7	16770673	16774015	16	23	27	41	26.75
702925	chr7	142977819	142989457	AC073342.12	chr7	142989567	142991185	213	294	211	230	237
663042	chr7	6713226	6713790	AC073343.1	chr7	6716755	6722092	731	791	663	961	786.5
693863	chr7	112749478	112761357	AC073346.2	chr7	112413272	112425815	14	12	6	33	16.25
693863	chr7	112749478	112761357	AC073346.2	chr7	112581045	112585315	30	34	42	37	35.75
693863	chr7	112749478	112761357	AC073346.2	chr7	112763187	112765513	208	254	256	402	280
693985	chr7	113090855	113091667	AC073348.1	chr7	112189277	112196594	9	5	12	18	11
693985	chr7	113090855	113091667	AC073348.1	chr7	113086085	113094336	422	621	458	405	476.5
97734	chr10	117874268	117880882	AC073588.1	chr10	117883334	117885370	220	229	210	307	241.5
789572	chrX	16393742	16396904	AC073597.1	chrX	16391314	16391528	56	63	75	73	66.75
156385	chr12	49349427	49359771	AC073610.1	chr12	49373704	49376486	154	142	139	153	147
296936	chr17	77021883	77025543	AC073624.1	chr17	77013440	77018704	424	278	464	584	437.5
398675	chr2	224824290	224834357	AC073641.2	chr2	224806501	224808296	38	47	25	25	33.75
398675	chr2	224824290	224834357	AC073641.2	chr2	225144576	225157172	7	16	4	11	9.5
398675	chr2	224824290	224834357	AC073641.2	chr2	225448234	225456812	5	12	9	12	9.5
698602	chr7	127289511	127298661	AC073934.6	chr7	127493509	127504888	23	12	9	16	15
661961	chr7	1065596	1082452	AC073957.15	chr7	1084762	1087408	579	590	558	609	584
340130	chr2	28884399	28889659	AC074011.2	chr2	27939467	27955693	10	6	9	11	9
340130	chr2	28884399	28889659	AC074011.2	chr2	28881642	28894469	526	847	706	898	744.25
339846	chr2	27803057	27808708	AC074091.1	chr2	27798271	27812555	334	521	389	360	401
339877	chr2	27937293	27939466	AC074091.13	chr2	27927708	27946355	192	181	107	164	161
566793	chr5	38081824	38083520	AC074129.1	chr5	38080362	38085434	168	193	288	297	236.5
327872	chr19	37177995	37182425	AC074138.3	chr19	37175224	37176963	662	852	532	569	653.75
327872	chr19	37177995	37182425	AC074138.3	chr19	37331965	37340146	29	31	33	22	28.75
329646	chr19	46234256	46237240	AC074212.3	chr19	46227326	46247291	350	223	202	140	228.75
86653	chr10	80502066	80511954	AC074323.1	chr10	80512279	80513823	215	214	264	383	269
662053	chr7	1725636	1738329	AC074389.6	chr7	1740465	1747974	235	265	239	372	277.75
351565	chr2	66267516	66273866	AC074391.1	chr2	66264710	66265655	170	184	180	223	189.25
470362	chr3	112809412	112816861	AC078785.1	chr3	112977447	112992468	20	20	49	58	36.75
473467	chr3	122644652	122651221	AC078794.1	chr3	122641894	122643664	190	198	179	192	189.75
173530	chr12	104371119	104380113	AC078819.2	chr12	104361086	104370716	125	199	154	202	170
371895	chr2	140576543	140584459	AC078851.1	chr2	140569969	140573539	21	33	34	79	41.75
468812	chr3	108038255	108039759	AC078855.1	chr3	107865768	107872440	32	26	28	57	35.75
468812	chr3	108038255	108039759	AC078855.1	chr3	108040513	108043145	315	446	577	571	477.25
551532	chr4	178463156	178484989	AC078881.1	chr4	178486679	178487746	26	39	29	41	33.75
382540	chr2	173322334	173335974	AC078883.3	chr2	172557593	172572260	12	38	13	30	23.25
382540	chr2	173322334	173335974	AC078883.3	chr2	172655952	172667431	23	17	9	13	15.5
382540	chr2	173322334	173335974	AC078883.3	chr2	173035439	173045975	68	83	46	76	68.25
382540	chr2	173322334	173335974	AC078883.3	chr2	173320118	173320682	375	482	380	491	432
165619	chr12	79740605	79743724	AC078917.1	chr12	79734916	79754473	252	133	227	396	252
488572	chr3	171524708	171529566	AC078953.1	chr3	171529628	171530186	146	166	146	166	156
789546	chrX	16314814	16317457	AC078993.1	chrX	16308722	16324238	105	93	100	137	108.75
789546	chrX	16314814	16317457	AC078993.1	chrX	16680761	16696507	3	5	7	7	5.5
292355	chr17	58886757	58893300	AC079005.1	chr17	58879067	58885333	167	257	183	300	226.75
553577	chr4	185188446	185189692	AC079080.1	chr4	185192718	185196938	355	406	264	273	324.5
553577	chr4	185188446	185189692	AC079080.1	chr4	185555771	185568671	60	50	45	47	50.5
282725	chr17	16978636	16983801	AC079111.1	chr17	16988246	16990532	303	299	282	295	294.75
354689	chr2	77208622	77216846	AC079117.1	chr2	77221599	77224909	138	165	202	312	204.25
398493	chr2	224263734	224266318	AC079120.1	chr2	224261125	224262453	183	219	127	229	189.5
402089	chr2	237072120	237077830	AC079135.1	chr2	237083864	237095013	155	163	290	335	235.75
367163	chr2	124782517	124786838	AC079154.1	chr2	124779856	124791415	339	323	281	513	364
383979	chr2	178125221	178130928	AC079305.10	chr2	176976052	176985033	7	4	8	11	7.5
383979	chr2	178125221	178130928	AC079305.10	chr2	177506086	177525360	3	6	6	4	4.75
383979	chr2	178125221	178130928	AC079305.10	chr2	177687104	177696726	11	5	17	18	12.75
383979	chr2	178125221	178130928	AC079305.10	chr2	178121984	178124397	284	384	318	380	341.5
383979	chr2	178125221	178130928	AC079305.10	chr2	178632324	178633714	9	6	10	13	9.5
391938	chr2	202980380	202985289	AC079354.3	chr2	202989826	202990008	471	458	426	549	476
346189	chr2	49285223	49292457	AC079394.1	chr2	49295409	49296529	173	134	206	332	211.25
575701	chr5	66758677	66760941	AC079467.1	chr5	66750725	66764709	245	504	426	500	418.75
575701	chr5	66758677	66760941	AC079467.1	chr5	67548170	67558031	12	8	15	19	13.5
166800	chr12	83384835	83405777	AC079595.1	chr12	83381703	83381904	134	228	209	325	224
154748	chr12	43683570	43685885	AC079603.1	chr12	43688991	43689899	234	224	211	277	236.5
402930	chr2	240498105	240505607	AC079612.1	chr2	240489044	240492650	169	189	158	213	182.25
363819	chr2	113594484	113606655	AC079753.1	chr2	113588495	113592712	180	232	214	244	217.5
332043	chr2	196807	199069	AC079779.7	chr2	192254	203680	307	254	147	156	216
375973	chr2	152951975	152959709	AC079790.2	chr2	152942869	152946610	101	96	103	310	152.5
685033	chr7	82975946	82984868	AC079799.2	chr7	82988136	82998831	60	58	53	184	88.75
345866	chr2	48130849	48134742	AC079807.2	chr2	47399731	47410921	5	9	4	13	7.75
345866	chr2	48130849	48134742	AC079807.2	chr2	48126444	48129564	318	523	428	651	480
345866	chr2	48130849	48134742	AC079807.2	chr2	48328329	48334603	97	108	97	138	110
345866	chr2	48130849	48134742	AC079807.2	chr2	48552842	48565118	18	37	30	21	26.5
345866	chr2	48130849	48134742	AC079807.2	chr2	48653874	48662848	21	36	33	43	33.25
397901	chr2	222383486	222389522	AC079834.1	chr2	221544632	221558794	8	14	10	12	11
256471	chr15	94623753	94628327	AC080032.1	chr15	94630701	94635390	418	510	392	635	488.75
295641	chr17	70708801	70720496	AC080037.1	chr17	70707427	70721412	278	288	112	230	227
295641	chr17	70708801	70720496	AC080037.1	chr17	71167227	71169974	20	26	18	26	22.5
391521	chr2	201449367	201453446	AC080164.1	chr2	201448050	201463014	371	342	455	679	461.75
166559	chr12	82730993	82739612	AC083811.1	chr12	82740038	82744944	34	44	28	57	40.75
522659	chr4	89410331	89420622	AC083829.1	chr4	88951804	88960076	20	26	27	27	25
522659	chr4	89410331	89420622	AC083829.1	chr4	89148888	89159039	40	39	58	98	58.75
522659	chr4	89410331	89420622	AC083829.1	chr4	89405633	89420884	568	353	625	888	608.5
700071	chr7	132945812	132952366	AC083875.1	chr7	132753965	132770568	12	14	14	29	17.25
700071	chr7	132945812	132952366	AC083875.1	chr7	132957355	132964254	154	203	213	329	224.75
701905	chr7	139065368	139075747	AC083883.1	chr7	139077083	139077370	329	430	355	491	401.25
393663	chr2	208842013	208843327	AC083900.1	chr2	208621373	208628602	16	17	27	40	25
393663	chr2	208842013	208843327	AC083900.1	chr2	208834890	208841104	295	550	382	542	442.25
726383	chr8	67024487	67035306	AC084082.3	chr8	67016525	67017807	135	143	77	89	111
726383	chr8	67024487	67035306	AC084082.3	chr8	67332184	67336947	11	19	14	16	15
750347	chr8	145659910	145665922	AC084125.4	chr8	145674891	145676334	119	91	135	121	116.5
466658	chr3	101393991	101404832	AC084198.1	chr3	100439055	100451127	4	7	16	10	9.25
466658	chr3	101393991	101404832	AC084198.1	chr3	100786967	100806193	3	7	6	6	5.5
466658	chr3	101393991	101404832	AC084198.1	chr3	101095687	101112201	13	25	8	16	15.5
466658	chr3	101393991	101404832	AC084198.1	chr3	101382774	101390264	329	481	126	564	375
466658	chr3	101393991	101404832	AC084198.1	chr3	101940192	101945103	5	8	7	21	10.25
466658	chr3	101393991	101404832	AC084198.1	chr3	102251135	102257557	3	5	5	11	6
689166	chr7	95932648	95940705	AC084368.1	chr7	95941830	95944635	335	455	394	537	430.25
285412	chr17	31202849	31210495	AC084809.2	chr17	30789434	30798225	10	18	20	9	14.25
285412	chr17	31202849	31210495	AC084809.2	chr17	31200163	31201228	342	548	330	364	396
704040	chr7	146593218	146593816	AC084872.1	chr7	146595122	146601239	220	280	235	383	279.5
243303	chr15	47534156	47536596	AC084882.1	chr15	47538175	47541120	240	400	259	554	363.25
672493	chr7	36680627	36688729	AC087069.1	chr7	36688740	36696508	396	532	413	513	463.5
672493	chr7	36680627	36688729	AC087069.1	chr7	37225132	37236225	18	22	25	30	23.75
147537	chr12	20125723	20126936	AC087237.1	chr12	20120707	20131467	168	277	262	327	258.5
296278	chr17	73796527	73818604	AC087289.1	chr17	73819849	73836875	132	142	65	118	114.25
243225	chr15	47245893	47254578	AC087433.1	chr15	47255982	47256808	24	28	30	55	34.25
280628	chr17	9359412	9365360	AC087501.1	chr17	9369643	9378701	29	30	25	27	27.75
296791	chr17	76267001	76276392	AC087645.1	chr17	76277529	76287799	40	54	49	19	40.5
253705	chr15	84280779	84287446	AC087738.1	chr15	84277125	84277590	235	241	238	314	257
239229	chr15	33484018	33489091	AC090098.1	chr15	33491032	33506130	516	736	337	846	608.75
239229	chr15	33484018	33489091	AC090098.1	chr15	33987123	34004598	7	8	7	10	8
715125	chr8	27005062	27005677	AC090150.1	chr8	27006817	27017202	533	259	239	437	367
721834	chr8	52724434	52732554	AC090186.1	chr8	52719419	52723562	72	69	116	95	88
303837	chr18	24166518	24173112	AC090206.1	chr18	24173212	24185848	121	65	86	150	105.5
279311	chr17	3123068	3134647	AC090282.1	chr17	3109107	3117407	46	68	33	53	50
313771	chr18	55680797	55693307	AC090324.1	chr18	55675934	55693515	300	186	320	239	261.25
712737	chr8	18666233	18668800	AC090420.1	chr8	18672215	18674683	240	289	318	447	323.5
745368	chr8	127151267	127154067	AC090573.1	chr8	127154523	127159190	86	106	63	81	84
285236	chr17	30470057	30470999	AC090616.2	chr17	30466029	30466904	658	775	609	580	655.5
279109	chr17	2114048	2121936	AC090617.1	chr17	2107095	2107556	227	260	169	153	202.25
288929	chr17	46371490	46372886	AC090627.1	chr17	46362614	46367918	361	290	338	318	326.75
288929	chr17	46371490	46372886	AC090627.1	chr17	46668810	46670496	36	31	29	40	34
312165	chr18	50460944	50467526	AC090660.1	chr18	50475657	50476442	160	192	169	187	177
312537	chr18	51611202	51614655	AC090666.1	chr18	51615937	51627083	17	8	8	17	12.5
237778	chr15	28018948	28025560	AC090696.2	chr15	28028833	28033319	132	157	189	243	180.25
258212	chr15	100287393	100293370	AC090825.2	chr15	100293926	100295205	108	143	100	104	113.75
440001	chr3	10522297	10523952	AC090841.1	chr3	10507859	10520144	140	273	159	218	197.5
441041	chr3	14689831	14693040	AC090952.5	chr3	13918274	13932855	15	18	24	11	17
441041	chr3	14689831	14693040	AC090952.5	chr3	14680504	14695234	563	748	390	407	527
441041	chr3	14689831	14693040	AC090952.5	chr3	14969084	14984443	76	55	39	42	53
441154	chr3	15160779	15177920	AC090954.1	chr3	15449848	15462721	13	11	7	16	11.75
727486	chr8	70598964	70614892	AC091047.1	chr8	70592087	70597204	128	156	158	229	167.75
256259	chr15	93959264	93963637	AC091078.1	chr15	93971342	93972806	87	81	87	99	88.5
734812	chr8	93647524	93656142	AC091096.1	chr8	93660603	93663651	102	127	100	185	128.5
289089	chr17	47005121	47031529	AC091133.1	chr17	46992531	46996817	152	159	159	152	155.5
279604	chr17	4569753	4594037	AC091153.4	chr17	4561839	4562636	131	127	74	97	107.25
284937	chr17	29283181	29285996	AC091177.1	chr17	29280475	29281754	40	45	36	45	41.5
102620	chr11	1521441	1540827	AC091196.1	chr11	1223607	1228547	30	21	31	32	28.5
102620	chr11	1521441	1540827	AC091196.1	chr11	1514200	1515740	207	195	223	272	224.25
304816	chr18	27057839	27064484	AC091321.1	chr18	27050677	27056282	247	299	218	329	273.25
567064	chr5	38814977	38822802	AC091435.2	chr5	38808907	38809379	48	69	76	100	73.25
88460	chr10	86622918	86627896	AC091487.1	chr10	86616700	86622222	12	29	26	25	23
711701	chr8	15379224	15379628	AC091559.1	chr8	15375431	15382917	490	501	457	728	544
316449	chr18	64320625	64323102	AC091643.1	chr18	64313477	64331571	86	97	131	175	122.25
666794	chr7	18336829	18339704	AC091697.1	chr7	18332789	18346386	255	303	304	457	329.75
669124	chr7	25608722	25612226	AC091705.1	chr7	25293290	25295285	38	39	44	49	42.5
669124	chr7	25608722	25612226	AC091705.1	chr7	25430460	25434134	68	62	58	106	73.5
669124	chr7	25608722	25612226	AC091705.1	chr7	25614177	25614431	330	337	288	342	324.25
661967	chr7	1119003	1133678	AC091729.8	chr7	1139130	1142253	101	27	109	92	82.25
661984	chr7	1197010	1200280	AC091729.9	chr7	1193385	1194266	348	384	276	329	334.25
700809	chr7	135479401	135491267	AC091736.1	chr7	135495387	135503002	145	200	184	285	203.5
700809	chr7	135479401	135491267	AC091736.1	chr7	135693962	135697836	80	165	195	273	178.25
700785	chr7	135390691	135395993	AC091736.11	chr7	135404263	135406001	49	47	44	51	47.75
662304	chr7	3200654	3217536	AC091801.1	chr7	3219135	3238326	4	4	5	7	5
571745	chr5	54478208	54482382	AC091977.1	chr5	54192760	54203520	11	16	16	30	18.25
571745	chr5	54478208	54482382	AC091977.1	chr5	54473684	54487375	132	182	169	253	184
689222	chr7	96132429	96133386	AC092031.1	chr7	96133645	96141301	607	546	563	569	571.25
443863	chr3	23438751	23441692	AC092038.1	chr3	23433214	23435606	188	300	211	334	258.25
449824	chr3	42466644	42470502	AC092047.1	chr3	42300919	42304705	54	59	62	152	81.75
449824	chr3	42466644	42470502	AC092047.1	chr3	42475359	42485265	378	193	241	410	305.5
449822	chr3	42460470	42464729	AC092048.1	chr3	42300919	42303356	47	28	40	60	43.75
449822	chr3	42460470	42464729	AC092048.1	chr3	42470503	42475358	203	252	227	313	248.75
323272	chr19	19548703	19569634	AC092067.1	chr19	19570513	19573885	84	123	93	92	98
330969	chr19	53784306	53793064	AC092070.1	chr19	53796416	53798714	134	139	127	221	155.25
259210	chr16	2790526	2791718	AC092117.1	chr16	2803685	2812644	156	148	167	246	179.25
259207	chr16	2757400	2769027	AC092117.2	chr16	2774465	2790525	96	79	101	91	91.75
278636	chr16	90000222	90008860	AC092143.1	chr16	89994441	89999725	62	56	57	79	63.5
350521	chr2	62886472	62890963	AC092155.4	chr2	62894014	62903754	306	256	133	553	312
332179	chr2	686044	694682	AC092159.3	chr2	1553448	1556131	12	15	17	18	15.5
6386	chr1	30113931	30119220	AC092265.1	chr1	30123753	30125571	144	125	179	218	166.5
324796	chr19	24176984	24192248	AC092279.1	chr19	24174560	24175164	254	304	255	334	286.75
274347	chr16	72612488	72616572	AC092289.1	chr16	72610840	72611433	216	283	184	289	243
327837	chr19	37017641	37022231	AC092295.4	chr19	37010098	37013559	211	197	216	250	218.5
327838	chr19	37022232	37029043	AC092295.5	chr19	37013560	37017640	61	36	41	64	50.5
327847	chr19	37061433	37072661	AC092295.7	chr19	37058733	37059041	28	39	31	68	41.5
278013	chr16	86376427	86380148	AC092327.1	chr16	86549984	86552124	23	23	21	29	24
278013	chr16	86376427	86380148	AC092327.1	chr16	86731476	86750443	3	4	5	8	5
324554	chr19	23437350	23451255	AC092329.1	chr19	22247026	22252678	5	5	4	7	5.25
324554	chr19	23437350	23451255	AC092329.1	chr19	24093783	24110985	12	14	12	13	12.75
278467	chr16	89001969	89011311	AC092384.1	chr16	89015142	89024679	245	202	158	258	215.75
496703	chr4	1134385	1146135	AC092535.3	chr4	1147179	1147789	35	54	35	48	43
510353	chr4	47559161	47563599	AC092597.3	chr4	47554004	47568904	130	178	135	209	163
548411	chr4	168824018	168830177	AC092621.1	chr4	168833182	168836363	82	110	74	149	103.75
367049	chr2	124434697	124450442	AC092646.1	chr2	124432789	124434289	74	108	75	165	105.5
373134	chr2	144410041	144420884	AC092652.1	chr2	144399180	144409908	10	13	26	31	20
360127	chr2	100718771	100723132	AC092667.2	chr2	100725800	100738044	76	116	109	138	109.75
359653	chr2	98968858	98974970	AC092675.3	chr2	98413372	98423694	7	8	11	20	11.5
359653	chr2	98968858	98974970	AC092675.3	chr2	98967280	98978562	171	242	215	213	210.25
334933	chr2	10729203	10730544	AC092687.5	chr2	10719643	10736754	154	122	109	210	148.75
275798	chr16	77743478	77758893	AC092724.1	chr16	77244588	77257212	8	17	6	9	10
275798	chr16	77743478	77758893	AC092724.1	chr16	77736348	77743462	219	239	310	283	262.75
247016	chr15	59507189	59510619	AC092756.1	chr15	59499816	59517431	276	131	163	252	205.5
246994	chr15	59443065	59446355	AC092757.1	chr15	59450667	59458097	152	174	220	327	218.25
246994	chr15	59443065	59446355	AC092757.1	chr15	59783525	59799351	14	11	10	23	14.5
56736	chr1	222186067	222186868	AC092765.1	chr1	221644270	221664086	17	21	16	13	16.75
56736	chr1	222186067	222186868	AC092765.1	chr1	222194869	222199320	97	96	89	122	101
370824	chr2	137402452	137404553	AC092786.1	chr2	137406493	137406979	370	448	422	656	474
57694	chr1	225596388	225605175	AC092811.1	chr1	225589944	225609348	401	439	419	464	430.75
57694	chr1	225596388	225605175	AC092811.1	chr1	225951977	225957248	9	15	15	15	13.5
57694	chr1	225596388	225605175	AC092811.1	chr1	226168125	226173579	26	25	39	39	32.25
25848	chr1	96351954	96358269	AC092812.1	chr1	96361735	96364721	43	37	40	68	47
347983	chr2	54765447	54769186	AC092839.3	chr2	54771379	54772737	297	370	286	344	324.25
347986	chr2	54772738	54774404	AC092839.4	chr2	54769187	54778585	169	398	138	238	235.75
379159	chr2	162774454	162776434	AC092841.1	chr2	162766811	162768668	271	344	367	541	380.75
503268	chr4	24419783	24424102	AC092846.1	chr4	23137552	23141628	47	52	116	134	87.25
503268	chr4	24419783	24424102	AC092846.1	chr4	23331183	23347260	11	7	14	18	12.5
503268	chr4	24419783	24424102	AC092846.1	chr4	24412684	24427540	383	485	492	784	536
469150	chr3	109211192	109216733	AC092905.1	chr3	109194518	109208140	94	201	188	221	176
480834	chr3	147623803	147637757	AC092925.1	chr3	147639243	147639580	206	240	217	295	239.5
480894	chr3	147796068	147801751	AC092958.1	chr3	147805002	147805228	361	337	328	440	366.5
488729	chr3	172028675	172038648	AC092964.1	chr3	170857624	170876587	10	12	15	11	12
488729	chr3	172028675	172038648	AC092964.1	chr3	171364695	171377497	16	15	18	22	17.75
488729	chr3	172028675	172038648	AC092964.1	chr3	172014327	172019217	147	166	247	378	234.5
487024	chr3	166739867	166750900	AC092965.1	chr3	166732185	166738167	128	161	187	282	189.5
475374	chr3	130087764	130088332	AC093004.1	chr3	130085086	130086745	458	638	200	471	441.75
178711	chr12	125737810	125747583	AC093028.1	chr12	125748955	125750459	141	153	162	174	157.5
348032	chr2	54888688	54892284	AC093110.3	chr2	54759049	54771378	83	77	73	138	92.75
348032	chr2	54888688	54892284	AC093110.3	chr2	54883301	54888306	564	761	546	897	692
348032	chr2	54888688	54892284	AC093110.3	chr2	55226938	55237787	19	23	54	27	30.75
357294	chr2	85520234	85532793	AC093162.1	chr2	85541865	85545274	46	49	51	79	56.25
400582	chr2	230989680	230999008	AC093171.1	chr2	231000602	231008677	148	185	169	237	184.75
593250	chr5	122111880	122113314	AC093267.1	chr5	122113337	122114734	623	905	610	775	728.25
593250	chr5	122111880	122113314	AC093267.1	chr5	122753452	122758589	21	47	37	29	33.5
606980	chr5	167292237	167300942	AC093304.1	chr5	167288438	167306177	130	153	175	123	145.25
584199	chr5	93913103	93917429	AC093311.1	chr5	93902963	93912720	168	159	129	227	170.75
332443	chr2	1822020	1835491	AC093390.1	chr2	1042301	1055463	3	5	10	8	6.5
370607	chr2	136741463	136749415	AC093391.2	chr2	136735943	136754653	52	56	51	64	55.75
370607	chr2	136741463	136749415	AC093391.2	chr2	137133665	137141367	22	9	20	7	14.5
440914	chr3	14185108	14187206	AC093495.4	chr3	14191805	14198180	209	278	213	245	236.25
440914	chr3	14185108	14187206	AC093495.4	chr3	14689577	14695234	15	8	6	4	8.25
582923	chr5	89769063	89774911	AC093510.2	chr5	89779895	89781985	231	243	239	297	252.5
582923	chr5	89769063	89774911	AC093510.2	chr5	90072732	90076345	11	3	8	13	8.75
260411	chr16	7939645	7955930	AC093515.1	chr16	7956364	7960309	35	38	41	88	50.5
24976	chr1	93446633	93461668	AC093577.1	chr1	93464463	93465960	254	309	417	600	395
25013	chr1	93566378	93572383	AC093577.4	chr1	93552569	93558198	61	85	90	101	84.25
403222	chr2	241949478	241961496	AC093585.6	chr2	241967796	241981793	288	355	255	293	297.75
440785	chr3	13687304	13698891	AC093611.1	chr3	13918274	13928110	66	54	50	42	53
662823	chr7	5441213	5461830	AC093620.5	chr7	5470760	5471307	112	120	108	125	116.25
527860	chr4	105411790	105414767	AC093628.1	chr4	105409627	105419716	223	273	370	328	298.5
702951	chr7	143072636	143081630	AC093673.5	chr7	142697097	142708304	8	6	5	6	6.25
702951	chr7	143072636	143081630	AC093673.5	chr7	143085174	143085806	130	155	145	150	145
528518	chr4	107332845	107343411	AC093680.1	chr4	107348141	107351759	92	69	89	123	93.25
340046	chr2	28533312	28534163	AC093690.1	chr2	28530219	28531234	178	206	232	331	236.75
681097	chr7	68525974	68529366	AC093693.1	chr7	68518844	68523306	206	282	169	400	264.25
545554	chr4	159919519	159928740	AC093700.1	chr4	159932015	159932250	74	106	109	155	111
706203	chr7	154718902	154726320	AC093726.6	chr7	154713714	154717565	238	333	237	300	277
706203	chr7	154718902	154726320	AC093726.6	chr7	155135835	155137675	44	70	54	79	61.75
345607	chr2	47263467	47268906	AC093732.1	chr2	47261978	47263442	204	230	139	171	186
345607	chr2	47263467	47268906	AC093732.1	chr2	47399731	47419340	22	17	16	22	19.25
662035	chr7	1576433	1606883	AC093734.14	chr7	1614363	1614998	44	43	25	31	35.75
539110	chr4	139725605	139740674	AC093766.1	chr4	139723722	139724501	121	114	124	194	138.25
402976	chr2	240671838	240684830	AC093802.1	chr2	240688271	240689166	85	119	108	108	105
545072	chr4	158506469	158509536	AC093817.1	chr4	158510854	158513586	19	38	26	32	28.75
550952	chr4	176663921	176671121	AC093819.1	chr4	176672049	176677121	112	149	107	161	132.25
395313	chr2	213625136	213630979	AC093865.1	chr2	213635245	213639021	258	246	226	423	288.25
519280	chr4	79107742	79110300	AC093897.1	chr4	79101967	79113304	256	194	234	184	217
19847	chr1	77854739	77859422	AC095030.1	chr1	77861160	77863244	354	517	519	737	531.75
513708	chr4	61524272	61536848	AC095061.1	chr4	61537368	61546140	90	112	104	142	112
373072	chr2	144232410	144239878	AC096558.1	chr2	144226688	144231440	228	203	179	258	217
377575	chr2	157786571	157789208	AC096589.1	chr2	157780267	157793023	206	271	166	363	251.5
50334	chr1	200111191	200115077	AC096633.1	chr1	200119139	200124019	131	182	159	196	167
50334	chr1	200111191	200115077	AC096633.1	chr1	200458109	200469267	17	18	25	13	18.25
55934	chr1	219561338	219575438	AC096642.1	chr1	218498973	218515491	10	15	10	23	14.5
55934	chr1	219561338	219575438	AC096642.1	chr1	219557600	219560903	143	160	368	606	319.25
56017	chr1	219834718	219836813	AC096643.1	chr1	219837930	219842386	346	431	389	449	403.75
51294	chr1	203964633	203970158	AC096645.1	chr1	203950830	203961979	154	196	192	281	205.75
383373	chr2	176193018	176199329	AC096649.1	chr2	176191525	176204912	262	434	360	562	404.5
350835	chr2	63919848	63925484	AC096664.1	chr2	63014802	63027946	6	6	7	6	6.25
350835	chr2	63919848	63925484	AC096664.1	chr2	63914323	63916529	103	86	201	249	159.75
350835	chr2	63919848	63925484	AC096664.1	chr2	64089509	64100306	180	137	96	142	138.75
386396	chr2	185464323	185473477	AC096667.1	chr2	185461253	185476261	245	312	260	546	340.75
363330	chr2	111872736	111883621	AC096670.3	chr2	111573263	111583733	27	32	34	46	34.75
363330	chr2	111872736	111883621	AC096670.3	chr2	111884320	111886600	287	353	284	400	331
363330	chr2	111872736	111883621	AC096670.3	chr2	112461027	112466521	22	21	17	27	21.75
527518	chr4	104334637	104346718	AC096742.1	chr4	104330141	104333041	251	309	251	430	310.25
499451	chr4	12795948	12803998	AC096750.1	chr4	12804456	12807741	48	135	119	161	115.75
457094	chr3	68678183	68687054	AC096922.1	chr3	68690230	68695434	130	181	211	285	201.75
457801	chr3	70926100	70934093	AC096971.1	chr3	70925240	70935831	183	265	209	284	235.25
452389	chr3	53241813	53245478	AC097015.1	chr3	53235357	53241366	162	166	220	142	172.5
445710	chr3	29049420	29053742	AC097361.1	chr3	29041636	29059116	183	202	158	133	169
541405	chr4	147043195	147043441	AC097372.1	chr4	147029877	147045186	119	533	149	227	257
504236	chr4	27620878	27639303	AC097380.1	chr4	27618127	27618440	78	74	66	75	73.25
498125	chr4	7939815	7944483	AC097381.1	chr4	7947463	7947763	154	151	138	114	139.25
543187	chr4	152482037	152487206	AC097455.1	chr4	152472315	152479783	269	252	236	365	280.5
398350	chr2	223777367	223787348	AC097461.4	chr2	223553319	223569521	31	40	38	81	47.5
398350	chr2	223777367	223787348	AC097461.4	chr2	223771134	223776282	265	369	341	545	380
544352	chr4	156273862	156277968	AC097467.2	chr4	155471796	155479424	13	18	18	30	19.75
544352	chr4	156273862	156277968	AC097467.2	chr4	156266289	156271319	126	343	304	432	301.25
352440	chr2	69050828	69060264	AC097495.2	chr2	68695688	68699754	39	34	32	41	36.5
352440	chr2	69050828	69060264	AC097495.2	chr2	69061155	69061460	382	614	418	437	462.75
550110	chr4	174189057	174189493	AC097534.1	chr4	173937255	173943479	47	31	44	50	43
550110	chr4	174189057	174189493	AC097534.1	chr4	174181415	174196639	308	319	329	317	318.25
340141	chr2	28944491	28960466	AC097724.3	chr2	28935222	28942704	139	191	168	177	168.75
388741	chr2	192705523	192718847	AC098617.2	chr2	192423070	192442919	16	16	10	20	15.5
388741	chr2	192705523	192718847	AC098617.2	chr2	192721161	192726826	191	185	241	347	241
445857	chr3	29407562	29412112	AC098650.1	chr3	29413584	29421600	99	134	183	180	149
396529	chr2	217344416	217355616	AC098820.4	chr2	217342467	217362390	32	12	22	32	24.5
499727	chr4	13656172	13660692	AC098830.1	chr4	13652484	13652793	23	34	46	43	36.5
314281	chr18	57412470	57418000	AC098847.1	chr18	57418401	57419008	109	86	77	90	90.5
508169	chr4	40462512	40474955	AC098869.1	chr4	40477753	40478016	197	247	184	273	225.25
388725	chr2	192653057	192660372	AC098872.3	chr2	192663020	192666109	55	65	42	92	63.5
543547	chr4	153818551	153824482	AC099339.1	chr4	153813657	153815435	262	353	282	429	331.5
543547	chr4	153818551	153824482	AC099339.1	chr4	154525748	154539300	7	7	8	13	8.75
277230	chr16	82868141	82877186	AC099506.1	chr16	82865930	82866322	127	172	145	200	161
445202	chr3	27397888	27406909	AC099535.1	chr3	27407980	27408625	108	176	158	256	174.5
445202	chr3	27397888	27406909	AC099535.1	chr3	27691553	27710345	11	22	21	20	18.5
450707	chr3	45632014	45645644	AC099539.1	chr3	45066225	45083755	17	12	11	15	13.75
450707	chr3	45632014	45645644	AC099539.1	chr3	45649661	45654657	186	361	383	499	357.25
446530	chr3	31435762	31437655	AC099540.1	chr3	31252012	31264302	20	27	26	35	27
446530	chr3	31435762	31437655	AC099540.1	chr3	31428085	31434332	172	219	227	886	376
706283	chr7	154986672	154991769	AC099552.4	chr7	154703437	154718901	8	11	9	15	10.75
706283	chr7	154986672	154991769	AC099552.4	chr7	154984226	154985167	60	70	67	137	83.5
706283	chr7	154986672	154991769	AC099552.4	chr7	155123177	155137675	14	22	14	33	20.75
63180	chr1	244744391	244757248	AC099757.1	chr1	244762038	244763461	318	375	486	731	477.5
63180	chr1	244744391	244757248	AC099757.1	chr1	245204832	245220536	46	41	54	79	55
297078	chr17	77782841	77807007	AC100791.2	chr17	77772911	77773716	263	298	229	243	258.25
297078	chr17	77782841	77807007	AC100791.2	chr17	77963892	77977399	53	77	68	45	60.75
713153	chr8	19931874	19944876	AC100802.3	chr8	19191050	19210734	5	8	12	13	9.5
713153	chr8	19931874	19944876	AC100802.3	chr8	19928804	19929280	205	215	223	379	255.5
749919	chr8	142516976	142519160	AC100803.1	chr8	142508513	142511549	65	49	51	39	51
723044	chr8	56588559	56591225	AC100817.1	chr8	56580974	56581710	192	233	265	303	248.25
290175	chr17	51061277	51064056	AC102948.1	chr17	51053627	51054817	176	200	247	307	232.5
358796	chr2	95709112	95720490	AC103563.9	chr2	95705524	95707509	305	399	379	537	405
444689	chr3	25911297	25919877	AC103588.1	chr3	25679060	25689248	14	19	15	50	24.5
720594	chr8	48792847	48810864	AC103686.1	chr8	48790048	48791900	234	310	259	327	282.5
103314	chr11	4729406	4735188	AC103710.1	chr11	4723706	4725263	265	216	274	481	309
106788	chr11	16144657	16146562	AC103794.1	chr11	16139751	16151340	361	429	433	573	449
108823	chr11	22634465	22649497	AC103801.2	chr11	22651345	22655001	59	98	61	68	71.5
108823	chr11	22634465	22649497	AC103801.2	chr11	22846333	22850127	12	13	5	6	9
732162	chr8	85207952	85213374	AC103816.1	chr8	85203333	85206742	86	107	89	124	101.5
116607	chr11	48028349	48056146	AC103828.1	chr11	48058970	48068998	156	200	141	176	168.25
742170	chr8	117142014	117149562	AC103863.1	chr8	117151558	117151753	300	361	382	564	401.75
256406	chr15	94438428	94443402	AC103996.1	chr15	94432952	94435790	131	198	229	340	224.5
728184	chr8	72743513	72744958	AC104012.1	chr8	72742885	72748791	279	312	352	333	319
282710	chr17	16890665	16896704	AC104024.2	chr17	16877118	16884108	30	46	37	43	39
385186	chr2	181844443	181846639	AC104076.3	chr2	180862527	180869848	28	28	29	22	26.75
385186	chr2	181844443	181846639	AC104076.3	chr2	180986933	180995035	29	17	26	29	25.25
385186	chr2	181844443	181846639	AC104076.3	chr2	181849146	181853408	544	510	362	443	464.75
385186	chr2	181844443	181846639	AC104076.3	chr2	182329023	182335969	31	32	36	32	32.75
385186	chr2	181844443	181846639	AC104076.3	chr2	182759735	182767597	32	32	32	28	31
573565	chr5	60211231	60220325	AC104113.3	chr5	60220425	60222736	103	141	104	211	139.75
706483	chr7	155663991	155677017	AC104133.1	chr7	155677885	155678774	38	33	47	73	47.75
358108	chr2	88836095	88845138	AC104134.2	chr2	88850388	88856616	175	207	125	235	185.5
358108	chr2	88836095	88845138	AC104134.2	chr2	89135152	89146486	8	9	5	14	9
22313	chr1	85258626	85259072	AC104169.1	chr1	84385259	84393290	11	15	7	17	12.5
22313	chr1	85258626	85259072	AC104169.1	chr1	85249884	85261989	321	451	212	420	351
744023	chr8	122648732	122658380	AC104233.1	chr8	122644083	122644282	131	149	181	223	171
255894	chr15	92514852	92521622	AC104236.1	chr15	92523740	92528077	140	164	193	142	159.75
734655	chr8	93179646	93180246	AC104339.1	chr8	93185666	93188052	152	151	45	67	103.75
103466	chr11	5225324	5241469	AC104389.16	chr11	5217158	5218974	98	112	130	184	131
369541	chr2	133277794	133288326	AC104405.1	chr2	133270336	133277337	165	200	224	402	247.75
750005	chr8	143021958	143030727	AC104417.1	chr8	143015715	143033360	290	272	256	227	261.25
450014	chr3	43250282	43252715	AC104434.1	chr3	43245388	43246365	404	568	489	544	501.25
450014	chr3	43250282	43252715	AC104434.1	chr3	43542335	43549719	54	53	39	47	48.25
27352	chr1	100838675	100845342	AC104457.1	chr1	100845608	100847052	28	49	37	54	42
483367	chr3	155459208	155463682	AC104472.1	chr3	155453754	155454701	382	456	416	565	454.75
336695	chr2	16702524	16708458	AC104623.2	chr2	16700363	16715304	313	280	318	447	339.5
361637	chr2	105717464	105731002	AC104655.2	chr2	105732500	105732703	294	289	249	294	281.5
402498	chr2	238498712	238509861	AC104667.3	chr2	238492805	238512274	69	109	252	270	175
339308	chr2	25639818	25653459	AC104699.1	chr2	25633899	25637987	178	240	187	230	208.75
348062	chr2	54971580	54977395	AC104781.1	chr2	54978516	54978670	416	445	495	616	493
334824	chr2	10223532	10224297	AC104794.4	chr2	10235582	10241910	158	152	151	172	158.25
334824	chr2	10223532	10224297	AC104794.4	chr2	10567000	10575317	55	114	89	78	84
334824	chr2	10223532	10224297	AC104794.4	chr2	10802404	10821253	17	9	44	34	26
398750	chr2	225102992	225109926	AC104802.1	chr2	225098795	225099831	134	173	131	218	164
403204	chr2	241841318	241867093	AC104809.3	chr2	241868587	241870565	182	213	168	272	208.75
403204	chr2	241841318	241867093	AC104809.3	chr2	242508850	242526218	6	10	5	17	9.5
403217	chr2	241897239	241906964	AC104809.4	chr2	241891697	241894884	38	24	27	38	31.75
20214	chr1	79152520	79154652	AC104837.1	chr1	78606807	78607817	13	21	16	37	21.75
20214	chr1	79152520	79154652	AC104837.1	chr1	79147051	79148208	245	296	322	509	343
116513	chr11	47598873	47600306	AC104942.1	chr11	47594561	47597149	428	551	304	355	409.5
251518	chr15	75969902	75982214	AC105020.1	chr15	75798626	75801591	21	18	26	24	22.25
357407	chr2	86038814	86043064	AC105053.3	chr2	86307338	86309564	110	118	128	148	126
313918	chr18	56133335	56134967	AC105105.1	chr18	56136236	56140865	238	243	175	234	222.5
313918	chr18	56133335	56134967	AC105105.1	chr18	56725805	56739825	8	9	9	19	11.25
248735	chr15	65667181	65670844	AC105129.1	chr15	65346476	65360695	20	19	16	35	22.5
304733	chr18	26776373	26778544	AC105245.1	chr18	26772775	26774159	26	38	29	43	34
550092	chr4	174098090	174109628	AC105285.1	chr4	173941775	173958503	23	26	28	38	28.75
550092	chr4	174098090	174109628	AC105285.1	chr4	174094392	174095437	356	415	359	428	389.5
340248	chr2	29320296	29330046	AC105398.3	chr2	29330875	29342117	104	151	118	174	136.75
374895	chr2	149637499	149652244	AC105402.4	chr2	149657894	149658134	124	143	169	220	164
401011	chr2	232861098	232882131	AC105461.1	chr2	232855342	232859104	220	297	231	386	283.5
402342	chr2	237963367	237973252	AC105760.3	chr2	236668675	236684093	6	14	9	5	8.5
402342	chr2	237963367	237973252	AC105760.3	chr2	237256822	237275085	28	32	17	41	29.5
402342	chr2	237963367	237973252	AC105760.3	chr2	237420945	237428324	26	32	24	49	32.75
402342	chr2	237963367	237973252	AC105760.3	chr2	237962062	237974862	203	219	142	217	195.25
50055	chr1	199165329	199171424	AC105941.1	chr1	198855256	198870570	14	24	17	26	20.25
50055	chr1	199165329	199171424	AC105941.1	chr1	199158506	199173694	290	463	386	421	390
495696	chr3	194812046	194817485	AC106705.2	chr3	194400760	194416531	55	66	62	73	64
495696	chr3	194812046	194817485	AC106705.2	chr3	194817496	194826091	257	217	292	482	312
482217	chr3	151979492	151989579	AC106722.1	chr3	151974744	151975956	408	543	494	600	511.25
577774	chr5	73565188	73569384	AC106732.1	chr5	73572559	73574005	316	404	423	605	437
273976	chr16	71361756	71371750	AC106736.1	chr16	71031124	71050048	10	9	11	11	10.25
273976	chr16	71361756	71371750	AC106736.1	chr16	71377005	71377261	111	128	183	213	158.75
603662	chr5	156984006	156994058	AC106801.1	chr5	156981351	156981872	45	69	29	70	53.25
546200	chr4	161923883	161926537	AC106860.1	chr4	161926932	161931458	38	38	43	71	47.5
340491	chr2	30111991	30114675	AC106870.1	chr2	30115696	30119514	172	167	191	213	185.75
340496	chr2	30121640	30123897	AC106870.2	chr2	30119515	30124864	267	277	249	407	300
695116	chr7	116604326	116608061	AC106873.4	chr7	116608815	116619445	334	407	255	594	397.5
695116	chr7	116604326	116608061	AC106873.4	chr7	116765596	116766874	60	62	54	74	62.5
401269	chr2	233876686	233877947	AC106876.2	chr2	233882279	233885650	352	404	413	594	440.75
179701	chr12	129149066	129161674	AC107020.1	chr12	129164450	129167142	119	129	164	233	161.25
480240	chr3	145779886	145782471	AC107021.1	chr3	145789724	145790768	233	217	337	431	304.5
480240	chr3	145779886	145782471	AC107021.1	chr3	146302488	146314706	10	9	15	15	12.25
510490	chr4	47974062	47978426	AC107068.1	chr4	47962449	47971200	137	93	200	108	134.5
350298	chr2	62094729	62096825	AC107081.5	chr2	60993423	61012087	3	6	7	7	5.75
350298	chr2	62094729	62096825	AC107081.5	chr2	62086435	62104530	199	165	174	196	183.5
287675	chr17	40543687	40554702	AC107993.1	chr17	40477331	40487053	119	108	122	86	108.75
278766	chr17	262444	263865	AC108004.3	chr17	290033	293664	88	71	51	39	62.25
278766	chr17	262444	263865	AC108004.3	chr17	603865	612288	99	104	77	69	87.25
251126	chr15	74180278	74184835	AC108137.1	chr15	74185767	74199346	131	166	153	240	172.5
512044	chr4	56135731	56139818	AC108209.1	chr4	56140067	56141015	159	146	144	159	152
102890	chr11	3208601	3219519	AC108448.3	chr11	3226277	3228821	35	34	41	55	41.25
332335	chr2	1345434	1350653	AC108462.1	chr2	1351836	1353661	193	222	176	311	225.5
363370	chr2	111993002	112000145	AC108463.1	chr2	111988556	111991748	152	204	122	197	168.75
462089	chr3	84339096	84348796	AC108696.1	chr3	84349649	84353065	223	230	274	303	257.5
464946	chr3	96151680	96157352	AC108697.1	chr3	96146339	96148464	94	100	82	132	102
464867	chr3	95878375	95902979	AC108739.1	chr3	95903387	95907819	104	95	76	133	102
554364	chr4	187778610	187781422	AC108865.1	chr4	187775143	187784274	199	189	141	287	204
537959	chr4	136291196	136294250	AC108867.1	chr4	136288570	136294772	400	550	333	657	485
102897	chr11	3245576	3248332	AC109309.4	chr11	3250248	3258331	172	138	69	195	143.5
311655	chr18	48917605	48919292	AC109315.1	chr18	48923442	48925594	21	32	28	27	27
287833	chr17	41369970	41383064	AC109326.1	chr17	41367709	41368355	122	160	111	164	139.25
533933	chr4	123925124	123929327	AC109357.1	chr4	123929820	123935202	22	26	21	31	25
573410	chr5	59724641	59730170	AC109486.1	chr5	59733050	59738706	330	410	359	436	383.75
580803	chr5	83267748	83271718	AC109496.1	chr5	83273292	83291825	211	217	88	272	197
445563	chr3	28614815	28621005	AC109586.1	chr3	28607340	28624455	292	348	297	297	308.5
445563	chr3	28614815	28621005	AC109586.1	chr3	28902522	28922465	5	7	5	7	6
828773	chrX	149654590	149661925	AC109994.1	chrX	149122677	149139222	6	7	8	14	8.75
297372	chr17	79371698	79373802	AC110285.1	chr17	79364206	79381224	325	478	277	299	344.75
511666	chr4	54965701	54970271	AC110298.1	chr4	53584997	53599172	3	3	9	4	4.75
511666	chr4	54965701	54970271	AC110298.1	chr4	54234009	54247102	5	7	11	8	7.75
511666	chr4	54965701	54970271	AC110298.1	chr4	54960111	54960667	286	354	322	339	325.25
465380	chr3	97540233	97541685	AC110491.1	chr3	97536004	97544982	382	353	470	557	440.5
465380	chr3	97540233	97541685	AC110491.1	chr3	98232159	98240928	16	6	15	19	14
512245	chr4	56793047	56801123	AC110611.1	chr4	56787431	56792886	122	169	167	254	178
364136	chr2	114746134	114749226	AC110769.1	chr2	114743391	114750816	517	655	610	638	605
662075	chr7	1881075	1888085	AC110781.5	chr7	1889057	1902380	145	281	150	153	182.25
542917	chr4	151559524	151562309	AC110813.1	chr4	151558344	151564996	295	325	142	163	231.25
296612	chr17	75437247	75443481	AC111170.2	chr17	75125316	75138084	14	26	7	9	14
296612	chr17	75437247	75443481	AC111170.2	chr17	75433935	75453439	783	823	469	544	654.75
571624	chr5	54146426	54152522	AC112198.1	chr5	53818071	53834165	37	62	42	45	46.5
571624	chr5	54146426	54152522	AC112198.1	chr5	54153346	54161925	109	117	163	176	141.25
458242	chr3	72310003	72312584	AC112219.1	chr3	72307422	72320439	591	367	350	517	456.25
518713	chr4	77413695	77421053	AC112249.1	chr4	77410831	77423906	262	363	320	482	356.75
518713	chr4	77413695	77421053	AC112249.1	chr4	78125674	78133639	15	10	30	15	17.5
518713	chr4	77413695	77421053	AC112249.1	chr4	78274645	78282787	8	9	14	14	11.25
451176	chr3	47642666	47648585	AC112512.1	chr3	47635246	47638226	232	321	254	403	302.5
484822	chr3	159941781	159946589	AC112641.1	chr3	159936929	159938824	318	452	403	624	449.25
256227	chr15	93827543	93831528	AC112693.1	chr15	93831954	93841381	66	67	43	86	65.5
402407	chr2	238165570	238166755	AC112715.2	chr2	238158032	238163112	395	505	262	359	380.25
402461	chr2	238332414	238337544	AC112721.1	chr2	238343967	238358483	415	313	285	357	342.5
792153	chrX	25224260	25224756	AC112778.1	chrX	25215248	25230177	108	113	65	98	96
719735	chr8	42946616	42950941	AC113191.1	chr8	42952052	42957097	520	698	423	711	588
719735	chr8	42946616	42950941	AC113191.1	chr8	43294715	43304108	20	29	14	29	23
332224	chr2	913159	919626	AC113607.3	chr2	1553448	1556403	5	10	4	10	7.25
565619	chr5	34524205	34527732	AC114302.1	chr5	34523009	34533227	282	248	257	202	247.25
565619	chr5	34524205	34527732	AC114302.1	chr5	34886316	34900347	60	58	74	80	68
29638	chr1	107988292	107992191	AC114491.1	chr1	107992371	107997464	135	164	178	290	191.75
29664	chr1	108107960	108117229	AC114491.2	chr1	108101949	108105522	191	236	232	376	258.75
54405	chr1	215061912	215066242	AC114496.1	chr1	215056369	215072367	45	87	67	51	62.5
239795	chr15	35268876	35270916	AC114546.1	chr15	35256363	35268545	205	294	93	135	181.75
239795	chr15	35268876	35270916	AC114546.1	chr15	35823578	35837136	4	10	4	6	6
403356	chr2	242662180	242678739	AC114730.11	chr2	241777632	241788952	9	7	10	6	8
403356	chr2	242662180	242678739	AC114730.11	chr2	242679671	242684947	155	177	129	109	142.5
403369	chr2	242751360	242773821	AC114730.3	chr2	242774857	242775643	89	125	102	137	113.25
403360	chr2	242687424	242697786	AC114730.7	chr2	242679671	242684947	147	132	124	96	124.75
397470	chr2	221048114	221058160	AC114765.1	chr2	221058682	221062448	43	43	45	70	50.25
352615	chr2	69681751	69695641	AC114772.1	chr2	69698626	69701094	299	636	356	552	460.75
402812	chr2	239893547	239896559	AC114788.1	chr2	239897341	239901242	216	269	207	244	234
553156	chr4	183741759	183750195	AC114798.1	chr4	183750370	183765171	89	50	132	137	102
397265	chr2	220160298	220164682	AC114803.3	chr2	219918679	219924072	31	43	20	37	32.75
332263	chr2	1060315	1064661	AC114808.3	chr2	1058457	1066416	431	514	431	561	484.25
332263	chr2	1060315	1064661	AC114808.3	chr2	1553448	1557670	22	17	22	22	20.75
332877	chr2	3486045	3506592	AC114810.5	chr2	3478499	3485249	16	20	19	24	19.75
445016	chr3	26792275	26802542	AC114877.1	chr3	26804274	26805716	251	262	294	470	319.25
568551	chr5	43185152	43196278	AC114947.1	chr5	43176895	43184686	53	68	71	71	65.75
7424	chr1	34640946	34643851	AC115286.1	chr1	34637702	34640428	228	259	197	260	236
448767	chr3	38944444	38951566	AC116038.1	chr3	38940475	38942365	59	73	46	85	65.75
448724	chr3	38841385	38841899	AC116038.2	chr3	38842218	38848910	579	575	457	803	603.5
577435	chr5	72449259	72453718	AC116345.1	chr5	72455865	72456323	18	25	10	22	18.75
596348	chr5	131758776	131769186	AC116366.5	chr5	131778587	131781009	225	256	220	259	240
596357	chr5	131802698	131812303	AC116366.6	chr5	131814628	131819987	199	269	243	258	242.25
107092	chr11	17091057	17100015	AC116533.1	chr11	16763175	16767404	13	20	30	24	21.75
107092	chr11	17091057	17100015	AC116533.1	chr11	17100692	17115460	95	108	156	213	143
107092	chr11	17091057	17100015	AC116533.1	chr11	18010714	18024704	4	5	4	10	5.75
267020	chr16	35115511	35139004	AC116553.1	chr16	35100588	35105222	58	43	36	45	45.5
332229	chr2	940123	949577	AC116614.1	chr2	954226	954884	188	181	139	233	185.25
473766	chr3	123780446	123789572	AC117401.1	chr3	123774796	123779178	166	229	209	362	241.5
491683	chr3	181417166	181417570	AC117415.1	chr3	181410766	181425122	173	281	210	379	260.75
491683	chr3	181417166	181417570	AC117415.1	chr3	182391949	182402805	10	19	16	22	16.75
465027	chr3	96384810	96387175	AC117444.1	chr3	96378993	96381731	108	87	124	128	111.75
328553	chr19	40699298	40714988	AC118344.2	chr19	40694580	40696027	41	44	30	41	39
471204	chr3	115399992	115402594	AC119795.1	chr3	114800858	114812519	15	12	14	17	14.5
471204	chr3	115399992	115402594	AC119795.1	chr3	115392021	115395263	147	204	135	232	179.5
727745	chr8	71482697	71503116	AC120194.1	chr8	71051523	71068101	9	10	3	4	6.5
727745	chr8	71482697	71503116	AC120194.1	chr8	71277782	71290887	5	3	5	6	4.75
727745	chr8	71482697	71503116	AC120194.1	chr8	71508116	71508285	66	116	108	137	106.75
526472	chr4	101043625	101058516	AC121157.1	chr4	101059184	101062535	71	78	65	143	89.25
475606	chr3	130826902	130837187	AC121332.1	chr3	130822395	130825803	110	144	146	200	150
153499	chr12	39829256	39837434	AC121334.1	chr12	39820022	39827033	140	237	223	275	218.75
153607	chr12	40199842	40205192	AC121336.1	chr12	40207519	40208088	28	39	42	76	46.25
282869	chr17	17672846	17689360	AC122129.3	chr17	17698134	17699250	82	84	72	62	75
282869	chr17	17672846	17689360	AC122129.3	chr17	17935918	17941952	11	17	10	15	13.25
396347	chr2	216741724	216744901	AC122136.1	chr2	216739741	216745780	157	190	132	83	140.5
718766	chr8	39416581	39423158	AC123767.1	chr8	39413384	39413779	150	134	161	260	176.25
676389	chr7	50411807	50412756	AC124014.1	chr7	50241600	50248597	54	55	51	38	49.5
676389	chr7	50411807	50412756	AC124014.1	chr7	50415143	50415515	579	783	329	426	529.25
403078	chr2	241200117	241204178	AC124861.1	chr2	241206747	241207818	519	501	436	590	511.5
162079	chr12	69180877	69189302	AC124890.1	chr12	69173345	69176394	106	143	103	132	121
392370	chr2	204626738	204632016	AC125238.1	chr2	204345758	204357445	11	10	7	21	12.25
392370	chr2	204626738	204632016	AC125238.1	chr2	204639327	204640270	85	133	99	85	100.5
247930	chr15	62526730	62549847	AC126323.2	chr15	62518015	62521202	94	115	80	160	112.25
297302	chr17	78971085	78980823	AC127496.1	chr17	78392337	78397232	7	13	15	16	12.75
297302	chr17	78971085	78980823	AC127496.1	chr17	78980928	78981412	62	78	45	71	64
297311	chr17	78997936	79010374	AC127496.3	chr17	79013530	79016605	84	80	91	115	92.5
162203	chr12	69591231	69599811	AC127894.1	chr12	69588436	69589064	12	46	28	39	31.25
264357	chr16	23763840	23767231	AC130454.2	chr16	23769479	23772819	389	387	447	566	447.25
273257	chr16	68089122	68097049	AC130462.1	chr16	68085697	68105232	98	62	56	83	74.75
550880	chr4	176387041	176398020	AC131094.1	chr4	176401618	176404018	133	153	152	203	160.25
403380	chr2	242843557	242848582	AC131097.4	chr2	242835906	242836815	116	88	74	81	89.75
492276	chr3	183516859	183523613	AC131160.1	chr3	183175504	183193314	8	9	6	23	11.5
492276	chr3	183516859	183523613	AC131160.1	chr3	183507780	183507981	128	184	169	248	182.25
163436	chr12	73184078	73184875	AC131213.1	chr12	73187116	73188449	259	272	166	212	227.25
715909	chr8	29786004	29791167	AC131254.1	chr8	29794086	29794987	52	52	39	44	46.75
102863	chr11	3000649	3011328	AC131971.1	chr11	2545012	2558430	7	8	10	9	8.5
102863	chr11	3000649	3011328	AC131971.1	chr11	3016899	3023496	101	94	85	98	94.5
102853	chr11	2965308	2972282	AC131971.3	chr11	2956184	2962789	429	440	392	270	382.75
274477	chr16	73016384	73022136	AC132068.1	chr16	73009041	73013701	255	580	248	279	340.5
112443	chr11	33899900	33906435	AC132216.1	chr11	33907578	33908380	202	250	302	402	289
387834	chr2	189955317	189968416	AC133106.2	chr2	190268027	190274410	11	18	10	18	14.25
403352	chr2	242628915	242646304	AC133528.2	chr2	242026788	242038824	9	12	9	8	9.5
403352	chr2	242628915	242646304	AC133528.2	chr2	242252083	242263634	21	13	23	11	17
403352	chr2	242628915	242646304	AC133528.2	chr2	242623036	242628846	138	183	110	127	139.5
457589	chr3	70298072	70302999	AC134025.1	chr3	70294494	70305578	140	102	61	209	128
719888	chr8	43414177	43418398	AC134698.1	chr8	43418841	43419655	243	206	196	204	212.25
266023	chr16	31072183	31083126	AC135050.1	chr16	31057317	31061528	106	138	117	155	129
280375	chr17	8220854	8222465	AC135178.7	chr17	8223703	8231711	248	211	245	240	236
710906	chr8	12807448	12809754	AC135352.1	chr8	12805189	12807242	84	86	119	58	86.75
710902	chr8	12800533	12804685	AC135352.2	chr8	12805189	12807242	219	254	239	236	237
285044	chr17	29701174	29707014	AC135724.1	chr17	29324801	29334340	22	37	71	44	43.5
285044	chr17	29701174	29707014	AC135724.1	chr17	29709316	29713800	302	619	270	651	460.5
285044	chr17	29701174	29707014	AC135724.1	chr17	30177316	30184318	26	15	23	33	24.25
266793	chr16	34255114	34258726	AC135776.1	chr16	34265823	34266208	320	310	303	469	350.5
443791	chr3	23241132	23244119	AC135966.1	chr3	23246367	23246589	42	81	60	83	66.5
163768	chr12	74292225	74298847	AC136188.1	chr12	74283154	74291699	55	119	103	225	125.5
718830	chr8	39611518	39615112	AC136365.1	chr8	39619621	39622140	127	131	187	206	162.75
237583	chr15	27393597	27407391	AC136896.1	chr15	27409684	27411227	254	268	319	467	327
170146	chr12	93474916	93491944	AC138123.1	chr12	93175895	93177749	7	8	7	9	7.75
170146	chr12	93474916	93491944	AC138123.1	chr12	93492530	93498096	18	56	50	70	48.5
288181	chr17	43306627	43324157	AC138150.4	chr17	43326206	43328870	258	277	151	202	222
749920	chr8	142519161	142530635	AC138647.1	chr8	142533079	142538763	154	175	195	238	190.5
345732	chr2	47714155	47716465	AC138655.6	chr2	48317772	48332549	5	7	10	6	7
496640	chr4	735083	759154	AC139887.4	chr4	761564	762605	41	70	40	83	58.5
162180	chr12	69506135	69511963	AC139931.1	chr12	69259308	69271534	5	3	4	9	5.25
162180	chr12	69506135	69511963	AC139931.1	chr12	69498830	69503971	90	105	123	142	115
561665	chr5	21733658	21735868	AC140132.1	chr5	21729702	21738946	22	33	18	26	24.75
518109	chr4	75513396	75516680	AC142293.3	chr4	75231523	75242057	12	10	22	14	14.5
518109	chr4	75513396	75516680	AC142293.3	chr4	75505063	75513147	191	145	134	273	185.75
332882	chr2	3517384	3523883	AC142528.1	chr2	3235206	3246391	13	26	6	15	15
332882	chr2	3517384	3523883	AC142528.1	chr2	3515015	3515249	185	181	227	293	221.5
375142	chr2	150438437	150444007	AC144449.1	chr2	149398813	149400623	6	6	4	7	5.75
375142	chr2	150438437	150444007	AC144449.1	chr2	150433143	150438121	159	213	201	142	178.75
332394	chr2	1603355	1625382	AC144450.1	chr2	851795	868998	10	6	13	10	9.75
332394	chr2	1603355	1625382	AC144450.1	chr2	1629935	1633376	186	178	173	284	205.25
175312	chr12	111066104	111084198	AC144522.1	chr12	111094654	111095755	106	114	92	105	104.25
661896	chr7	589122	592861	AC147651.1	chr7	366876	377861	30	19	32	36	29.25
661901	chr7	635611	645253	AC147651.4	chr7	627766	632358	164	177	133	136	152.5
288305	chr17	43919210	43926368	AC217771.1	chr17	43706838	43726081	42	35	39	47	40.75
350892	chr2	64104232	64112794	ACA59.1	chr2	63914484	63925895	20	17	32	46	28.75
350892	chr2	64104232	64112794	ACA59.1	chr2	64100307	64103426	89	173	125	227	153.5
350892	chr2	64104232	64112794	ACA59.1	chr2	64778846	64797210	3	3	4	5	3.75
384599	chr2	179886965	179893096	ACA59.2	chr2	179894402	179896296	623	929	711	834	774.25
261414	chr16	12389969	12395540	ACA64.1	chr16	12396786	12398066	485	629	534	695	585.75
809917	chrX	87399841	87404097	ACA64.5	chrX	87394281	87399455	119	135	169	186	152.25
448541	chr3	38172857	38183749	ACAA1	chr3	38169828	38170452	322	308	250	253	283.25
448541	chr3	38172857	38183749	ACAA1	chr3	38513114	38532071	40	19	15	18	23
311213	chr18	47339155	47341273	ACAA2	chr18	47014346	47022582	71	97	69	75	78
311213	chr18	47339155	47341273	ACAA2	chr18	47336580	47349099	550	1191	884	1101	931.5
311213	chr18	47339155	47341273	ACAA2	chr18	48558535	48569445	6	8	5	11	7.5
286629	chr17	35760663	35771365	ACACA	chr17	35780172	35780940	155	171	219	308	213.25
175013	chr12	109547886	109559654	ACACB	chr12	109568963	109573313	10	12	14	11	11.75
476133	chr3	132377167	132380058	ACAD11	chr3	132133310	132145836	21	36	21	25	25.75
476133	chr3	132377167	132380058	ACAD11	chr3	132252559	132252794	32	42	35	45	38.5
476133	chr3	132377167	132380058	ACAD11	chr3	132384636	132385478	338	409	348	500	398.75
475027	chr3	128591280	128602186	ACAD9	chr3	128573555	128574568	29	24	28	33	28.5
475027	chr3	128591280	128602186	ACAD9	chr3	128965604	128975659	10	14	12	17	13.25
394427	chr2	211086927	211091873	ACADL	chr2	210832119	210842644	32	37	28	33	32.5
394427	chr2	211086927	211091873	ACADL	chr2	211094050	211096808	186	216	193	261	214
177815	chr12	121162947	121185293	ACADS	chr12	121149783	121158544	217	271	258	347	273.25
280191	chr17	7114907	7125387	ACADVL	chr17	7131682	7133291	413	353	450	545	440.25
255103	chr15	89345586	89351106	ACAN	chr15	89341277	89342888	166	233	184	226	202.25
280205	chr17	7238218	7247884	ACAP1	chr17	6928808	6942623	28	28	41	25	30.5
495785	chr3	195162417	195166617	ACAP2	chr3	194197927	194212758	9	16	10	7	10.5
495785	chr3	195162417	195166617	ACAP2	chr3	194392600	194400759	35	14	32	35	29
495785	chr3	195162417	195166617	ACAP2	chr3	195154264	195161121	593	686	487	513	569.75
133868	chr11	107982760	107992465	ACAT1	chr11	107978488	107981000	429	543	316	463	437.75
133868	chr11	107982760	107992465	ACAT1	chr11	108520592	108526726	32	32	24	49	34.25
658650	chr6	160181052	160182218	ACAT2	chr6	160167471	160172762	210	249	296	394	287.25
658650	chr6	160181052	160182218	ACAT2	chr6	160385019	160396459	30	42	38	26	34
658650	chr6	160181052	160182218	ACAT2	chr6	160873046	160887223	11	8	10	15	11
57891	chr1	226364150	226376557	ACBD3	chr1	226377433	226384835	203	262	302	288	263.75
288171	chr17	43199789	43225804	ACBD4	chr17	43228752	43232530	190	216	94	81	145.25
72272	chr10	27524501	27534566	ACBD5	chr10	27138687	27152473	8	13	9	18	12
72272	chr10	27524501	27534566	ACBD5	chr10	27535553	27544402	150	159	85	293	171.75
72272	chr10	27524501	27534566	ACBD5	chr10	27794456	27805977	17	11	12	13	13.25
44154	chr1	180471076	180472609	ACBD6	chr1	180210059	180226408	23	25	32	36	29
44154	chr1	180471076	180472609	ACBD6	chr1	180464624	180475113	554	773	857	850	758.5
44154	chr1	180471076	180472609	ACBD6	chr1	180825613	180838320	51	65	64	105	71.25
44154	chr1	180471076	180472609	ACBD6	chr1	181114963	181130676	35	44	52	73	51
44154	chr1	180471076	180472609	ACBD6	chr1	181361993	181377929	18	35	16	32	25.25
68596	chr10	15129208	15136019	ACBD7	chr10	13819055	13831652	10	12	9	4	8.75
68596	chr10	15129208	15136019	ACBD7	chr10	14230953	14241983	13	12	15	11	12.75
285779	chr17	32480180	32487023	ACCN1	chr17	32099022	32109128	9	8	17	13	11.75
285779	chr17	32480180	32487023	ACCN1	chr17	32476548	32478654	466	559	458	654	534.25
705194	chr7	150744633	150756543	ACCN3	chr7	150765376	150766535	171	124	111	134	135
544517	chr4	156786207	156789057	ACCN5	chr4	156784885	156785997	52	37	26	50	41.25
115636	chr11	44087024	44098121	ACCS	chr11	44084665	44103407	114	103	75	138	107.5
115628	chr11	44068373	44071468	ACCSL	chr11	44062384	44078763	273	241	223	315	263
293068	chr17	61548609	61558823	ACE	chr17	61524925	61538321	76	71	75	104	81.5
789319	chrX	15618031	15622794	ACE2	chrX	15613029	15626418	175	167	163	269	193.5
123873	chr11	76566181	76584526	ACER3	chr11	76584621	76591276	249	329	364	540	370.5
211384	chr14	23564580	23570049	ACIN1	chr14	22303150	22313631	13	7	4	10	8.5
211384	chr14	23564580	23570049	ACIN1	chr14	23552296	23559305	320	443	314	352	357.25
287563	chr17	40058447	40089242	ACLY	chr17	40038839	40052628	6	11	9	5	7.75
370315	chr2	135596054	135596900	ACMSD	chr2	135595006	135606272	329	371	372	344	354
370315	chr2	135596054	135596900	ACMSD	chr2	136778598	136792109	2	3	3	5	3.25
689404	chr7	96743050	96746650	ACN9	chr7	96328824	96335276	13	14	16	23	16.5
689404	chr7	96743050	96746650	ACN9	chr7	96748277	96757624	98	239	199	211	186.75
689404	chr7	96743050	96746650	ACN9	chr7	97476503	97490222	9	10	27	25	17.75
760862	chr9	32382623	32396972	ACO1	chr9	32375202	32376557	85	97	133	175	122.5
760862	chr9	32382623	32396972	ACO1	chr9	32561996	32568346	48	51	46	28	43.25
760862	chr9	32382623	32396972	ACO1	chr9	32970851	32984455	15	12	25	14	16.5
434973	chr22	41864756	41866344	ACO2	chr22	41242507	41254523	70	87	59	24	60
434973	chr22	41864756	41866344	ACO2	chr22	41859795	41864683	823	1071	432	461	696.75
12664	chr1	55000713	55017339	ACOT11	chr1	55023640	55025979	18	15	16	15	16
579934	chr5	80686668	80693147	ACOT12	chr5	80695265	80698250	180	229	208	277	223.5
1204	chr1	6440860	6466926	ACOT7	chr1	6414340	6428169	6	9	6	11	8
453894	chr3	58521219	58523884	ACOX2	chr3	58303832	58316681	70	43	65	70	62
453894	chr3	58521219	58523884	ACOX2	chr3	58506396	58512137	99	146	220	260	181.25
363233	chr2	111488837	111492524	ACOXL	chr2	111485191	111495462	339	393	349	392	368.25
332065	chr2	262406	274455	ACP1	chr2	261892	262247	232	239	173	195	209.75
34692	chr1	147138865	147143119	ACP6	chr1	146740495	146745028	10	9	6	10	8.75
34692	chr1	147138865	147143119	ACP6	chr1	147138009	147138770	351	387	293	330	340.25
34692	chr1	147138865	147143119	ACP6	chr1	147364472	147365064	29	31	42	36	34.5
478658	chr3	140945205	140948298	ACPL2	chr3	140954294	140955693	175	122	142	164	150.75
476015	chr3	132028649	132048569	ACPP	chr3	131510425	131520083	2	4	2	4	3
476015	chr3	132028649	132048569	ACPP	chr3	132049872	132056476	113	150	98	158	129.75
804890	chrX	70795538	70801743	ACRC	chrX	70782235	70786089	85	85	57	65	73
138900	chr11	125550752	125552321	ACRV1	chr11	125552385	125553682	31	48	37	36	38
252179	chr15	78498248	78537992	ACSBG1	chr15	78488049	78494869	36	41	18	30	31.25
321232	chr19	6126548	6136182	ACSBG2	chr19	6117942	6120225	174	201	206	319	225
289407	chr17	48499931	48505215	ACSF2	chr17	48506623	48525250	342	396	281	88	276.75
278485	chr16	89154236	89165493	ACSF3	chr16	89165897	89169428	84	87	62	89	80.5
553738	chr4	185746200	185769431	ACSL1	chr4	185181931	185197299	11	29	19	15	18.5
398337	chr2	223725185	223727564	ACSL3	chr2	223728226	223747125	327	405	145	360	309.25
96589	chr10	114130957	114134676	ACSL5	chr10	113940513	113949123	10	20	14	12	14
96589	chr10	114130957	114134676	ACSL5	chr10	114135171	114147600	78	114	98	103	98.25
263559	chr16	20708093	20710422	ACSM1	chr16	20703799	20707676	524	627	578	662	597.75
263577	chr16	20775177	20776937	ACSM3	chr16	20779785	20781339	226	355	176	245	250.5
143647	chr12	7455402	7459564	ACSM4	chr12	7459871	7460634	242	302	255	342	285.25
410693	chr20	25036380	25043735	ACSS1	chr20	23911155	23919652	29	25	18	30	25.5
410693	chr20	25036380	25043735	ACSS1	chr20	25173847	25184705	83	34	51	58	56.5
411846	chr20	33452578	33468129	ACSS2	chr20	33469650	33470764	90	112	46	83	82.75
58667	chr1	229562492	229571968	ACTA1	chr1	229577722	229578071	299	334	289	324	311.5
89679	chr10	90751013	90752197	ACTA2	chr10	89568371	89578409	6	13	6	8	8.25
89679	chr10	90751013	90752197	ACTA2	chr10	90748291	90756761	716	867	507	660	687.5
89679	chr10	90751013	90752197	ACTA2	chr10	90975535	90988192	50	29	54	48	45.25
89679	chr10	90751013	90752197	ACTA2	chr10	91319366	91327057	9	5	6	10	7.5
572382	chr5	56777073	56779944	ACTBL2	chr5	56780755	56782306	412	507	307	479	426.25
572382	chr5	56777073	56779944	ACTBL2	chr5	57747060	57760967	10	9	23	25	16.75
239739	chr15	35080552	35095671	ACTC1	chr15	35074568	35077713	135	153	125	175	147
297383	chr17	79477581	79481510	ACTG1	chr17	79458958	79476197	159	167	93	111	132.5
491008	chr3	179278890	179288214	ACTL6A	chr3	179289235	179298447	144	97	140	97	119.5
690260	chr7	100242483	100267766	ACTL6B	chr7	100196249	100215536	12	12	12	16	13
778003	chr9	111622012	111628859	ACTL7A	chr9	111631182	111641389	209	254	229	398	272.5
778002	chr9	111613777	111622011	ACTL7B	chr9	111628860	111631181	158	190	158	277	195.75
3783	chr1	18080410	18082292	ACTL8	chr1	18089207	18090853	114	97	122	109	110.5
225567	chr14	69434104	69448752	ACTN1	chr14	68953335	68970842	7	5	3	9	6
225567	chr14	69434104	69448752	ACTN1	chr14	69422682	69433373	152	251	222	336	240.25
225567	chr14	69434104	69448752	ACTN1	chr14	69850484	69862355	6	7	3	13	7.25
60733	chr1	236840537	236853707	ACTN2	chr1	236833292	236838968	260	312	299	472	335.75
222305	chr14	58662860	58667225	ACTR10	chr14	58668775	58671035	78	343	101	257	194.75
93543	chr10	104261258	104262550	ACTR1A	chr10	103115301	103124150	3	6	3	5	4.25
93543	chr10	104261258	104262550	ACTR1A	chr10	103581302	103589809	11	17	14	9	12.75
93543	chr10	104261258	104262550	ACTR1A	chr10	103988665	103997527	41	57	32	53	45.75
93543	chr10	104261258	104262550	ACTR1A	chr10	104257768	104258690	789	935	530	461	678.75
93543	chr10	104261258	104262550	ACTR1A	chr10	105141572	105152405	7	5	9	5	6.5
359466	chr2	98279112	98286492	ACTR1B	chr2	98289637	98301472	199	508	115	126	237
359466	chr2	98279112	98286492	ACTR1B	chr2	99066782	99078511	13	10	17	13	13.25
351318	chr2	65452489	65459470	ACTR2	chr2	65284640	65300136	19	30	18	40	26.75
351318	chr2	65452489	65459470	ACTR2	chr2	65463141	65468870	172	195	228	309	226
351318	chr2	65452489	65459470	ACTR2	chr2	65655338	65662825	18	20	14	25	19.25
364107	chr2	114645986	114651473	ACTR3	chr2	113906423	113922864	3	7	4	11	6.25
364107	chr2	114645986	114651473	ACTR3	chr2	114505365	114517882	125	43	40	172	95
364107	chr2	114645986	114651473	ACTR3	chr2	114643069	114644385	692	936	713	919	815
705599	chr7	152450889	152457916	ACTR3B	chr7	151887529	151891945	21	23	16	19	19.75
705599	chr7	152450889	152457916	ACTR3B	chr7	152014034	152030044	30	26	40	12	27
705599	chr7	152450889	152457916	ACTR3B	chr7	152444176	152459327	305	787	711	952	688.75
172361	chr12	100584952	100596174	ACTR6	chr12	100945473	100962648	4	7	6	12	7.25
172361	chr12	100584952	100596174	ACTR6	chr12	101671168	101686338	7	12	12	13	11
452582	chr3	53915522	53924632	ACTR8	chr3	53377292	53380621	19	19	16	48	25.5
452582	chr3	53915522	53924632	ACTR8	chr3	53924647	53925185	703	1128	782	852	866.25
487	chr1	2927637	2944794	ACTRT2	chr1	2923852	2925227	475	365	305	438	395.75
487	chr1	2927637	2944794	ACTRT2	chr1	3338276	3343969	73	33	52	56	53.5
377870	chr2	158732161	158733757	ACVR1	chr2	158162013	158177589	17	17	23	12	17.25
377870	chr2	158732161	158733757	ACVR1	chr2	158327486	158339655	17	18	17	17	17.25
377870	chr2	158732161	158733757	ACVR1	chr2	158470525	158487432	11	17	10	10	12
377870	chr2	158732161	158733757	ACVR1	chr2	158736017	158745016	340	358	255	223	294
377790	chr2	158474399	158485896	ACVR1C	chr2	158162013	158173218	23	16	26	21	21.5
377790	chr2	158474399	158485896	ACVR1C	chr2	158487433	158488112	373	525	423	479	450
377790	chr2	158474399	158485896	ACVR1C	chr2	158862440	158870328	6	17	12	13	12
374564	chr2	148599900	148603822	ACVR2A	chr2	148416501	148421800	23	29	29	44	31.25
374564	chr2	148599900	148603822	ACVR2A	chr2	148595658	148599242	385	315	352	486	384.5
448626	chr3	38487578	38496689	ACVR2B	chr3	38501422	38513113	46	19	67	22	38.5
452123	chr3	52010821	52018535	ACY1	chr3	51425268	51432015	6	3	6	4	4.75
121775	chr11	67417569	67429735	ACY3	chr11	67431098	67438454	123	140	125	150	134.5
227286	chr14	75534123	75537115	ACYP1	chr14	75530876	75532729	822	1039	781	835	869.25
347868	chr2	54339451	54349206	ACYP2	chr2	54932388	54937377	26	32	44	64	41.5
327676	chr19	36065800	36067544	AD000090.1	chr19	36061677	36064671	82	106	85	83	89
327667	chr19	36033658	36039398	AD000090.2	chr19	36041759	36047212	335	327	232	217	277.75
327701	chr19	36204880	36219241	AD000671.1	chr19	36189643	36200395	210	280	146	202	209.5
327756	chr19	36598109	36616321	AD001527.1	chr19	36624937	36638009	88	65	74	76	75.75
414361	chr20	43276192	43283807	ADA	chr20	43283892	43290243	255	331	210	284	270
414361	chr20	43276192	43283807	ADA	chr20	43498241	43510363	20	20	10	17	16.75
533728	chr4	123295978	123300136	ADAD1	chr4	123303556	123317673	102	47	57	196	100.5
277590	chr16	84221012	84225814	ADAD2	chr16	84116111	84125946	138	117	71	90	104
246874	chr15	59040631	59042709	ADAM10	chr15	57996282	57999521	12	24	8	12	14
246874	chr15	59040631	59042709	ADAM10	chr15	58561251	58570338	32	37	41	44	38.5
246874	chr15	59040631	59042709	ADAM10	chr15	59032302	59038284	434	1135	585	469	655.75
246874	chr15	59040631	59042709	ADAM10	chr15	59217291	59220570	46	48	48	48	47.5
246874	chr15	59040631	59042709	ADAM10	chr15	59793311	59805035	10	7	8	11	9
288124	chr17	42832618	42839130	ADAM11	chr17	42827706	42832205	67	80	62	72	70.25
100589	chr10	128070588	128077489	ADAM12	chr10	128066210	128068664	282	272	293	341	297
334707	chr2	9689098	9699428	ADAM17	chr2	9705442	9712101	127	159	185	247	179.5
718773	chr8	39440950	39442904	ADAM18	chr8	39434694	39437609	198	207	149	293	211.75
603664	chr5	156995435	157004260	ADAM19	chr5	157007628	157008254	228	242	206	354	257.5
718854	chr8	39692762	39698179	ADAM2	chr8	39689016	39690442	176	239	147	223	196.25
226000	chr14	70998144	71002275	ADAM20	chr14	70995565	71008011	82	96	85	129	98
225974	chr14	70922915	70927901	ADAM21	chr14	70916304	70917894	6	6	7	13	8
686488	chr7	87561215	87565620	ADAM22	chr7	87567907	87569692	45	73	52	76	61.5
393191	chr2	207305427	207314172	ADAM23	chr2	207320209	207324414	72	111	122	170	118.75
714304	chr8	24142017	24152269	ADAM28	chr8	24164742	24168499	20	24	26	41	27.75
33335	chr1	120431471	120440812	ADAM30	chr1	120444241	120453511	265	365	167	299	274
718616	chr8	38962142	38967986	ADAM32	chr8	38956180	38961990	153	203	91	170	154.25
714348	chr8	24297853	24300033	ADAM7	chr8	24292420	24292616	303	356	267	437	340.75
714331	chr8	24238062	24251886	ADAMDEC1	chr8	24253345	24255134	104	123	79	146	113
423843	chr21	28214457	28218321	ADAMTS1	chr21	28211715	28223186	309	429	330	453	380.25
565411	chr5	33890114	33892962	ADAMTS12	chr5	33605096	33622885	15	6	11	20	13
565411	chr5	33890114	33892962	ADAMTS12	chr5	33894702	33901917	277	624	445	617	490.75
784309	chr9	136267204	136280614	ADAMTS13	chr9	136284507	136287428	173	221	146	239	194.75
784309	chr9	136267204	136280614	ADAMTS13	chr9	136566926	136586515	14	8	15	12	12.25
140331	chr11	130316168	130326205	ADAMTS15	chr11	130719667	130729393	26	20	40	60	36.5
258385	chr15	100880331	100885379	ADAMTS17	chr15	100475566	100478628	23	27	32	37	29.75
258385	chr15	100880331	100885379	ADAMTS17	chr15	101407914	101418762	13	11	10	18	13
275710	chr16	77464853	77472366	ADAMTS18	chr16	77456906	77475866	273	163	241	411	272
595462	chr5	128791627	128798272	ADAMTS19	chr5	128798774	128811639	176	258	226	335	248.75
609982	chr5	178767617	178777381	ADAMTS2	chr5	178778518	178786443	186	169	167	238	190
154827	chr12	43942186	43950458	ADAMTS20	chr12	43932310	43934180	74	89	100	192	113.75
517423	chr4	73433084	73442570	ADAMTS3	chr4	73419945	73432065	155	164	170	470	239.75
423900	chr21	28335109	28341607	ADAMTS5	chr21	28346455	28347130	240	308	327	529	351
575102	chr5	64777556	64778174	ADAMTS6	chr5	63926209	63943936	10	20	14	21	16.25
575102	chr5	64777556	64778174	ADAMTS6	chr5	64107021	64109050	76	92	74	71	78.25
575102	chr5	64777556	64778174	ADAMTS6	chr5	64257587	64262114	63	58	44	61	56.5
575102	chr5	64777556	64778174	ADAMTS6	chr5	64778410	64780817	448	423	308	548	431.75
140327	chr11	130296757	130307018	ADAMTS8	chr11	130078583	130091520	18	17	23	24	20.5
140327	chr11	130296757	130307018	ADAMTS8	chr11	130307035	130312311	185	227	231	350	248.25
140327	chr11	130296757	130307018	ADAMTS8	chr11	130729394	130739071	65	26	98	67	64
455872	chr3	64672693	64676281	ADAMTS9	chr3	64679691	64684682	249	280	233	455	304.25
455827	chr3	64546185	64548376	ADAMTS9-AS1	chr3	64544110	64552511	360	430	376	528	423.5
756352	chr9	18473002	18476310	ADAMTSL1	chr9	18467358	18479182	268	305	262	454	322.25
784338	chr9	136395933	136408466	ADAMTSL2	chr9	136391995	136392687	136	154	137	153	145
35488	chr1	150501621	150544031	ADAMTSL4	chr1	150545578	150547832	500	559	251	265	393.75
661950	chr7	992498	1000005	ADAP1	chr7	1004237	1006587	245	226	233	231	233.75
36484	chr1	154596617	154601605	ADAR	chr1	154722692	154740695	55	57	43	80	58.75
428918	chr21	46491229	46496124	ADARB1	chr21	46497240	46501432	816	820	668	860	791
428918	chr21	46491229	46496124	ADARB1	chr21	47284826	47302247	16	13	7	14	12.5
64829	chr10	1779435	1780609	ADARB2	chr10	1783018	1785357	382	437	367	437	405.75
275174	chr16	75655746	75664032	ADAT1	chr16	75664405	75674700	57	84	66	75	70.5
653761	chr6	143766881	143775109	ADAT2	chr6	143000310	143013393	13	9	12	16	12.5
653761	chr6	143766881	143775109	ADAT2	chr6	143758382	143764172	215	343	205	443	301.5
227962	chr14	78254385	78275373	ADCK1	chr14	78282927	78283606	21	28	36	41	31.5
702203	chr7	140366555	140392221	ADCK2	chr7	140394467	140394772	73	107	60	69	77.25
58065	chr1	227085018	227088371	ADCK3	chr1	227081717	227084916	271	277	248	392	297
675016	chr7	45604128	45619671	ADCY1	chr7	45596746	45601938	144	149	102	121	129
40189	chr1	167883044	167896876	ADCY10	chr1	166824191	166837588	5	5	5	4	4.75
40189	chr1	167883044	167896876	ADCY10	chr1	167332397	167343120	5	4	9	5	5.75
40189	chr1	167883044	167896876	ADCY10	chr1	167876182	167882689	122	181	178	409	222.5
557337	chr5	7394055	7399507	ADCY2	chr5	7390950	7391365	250	296	299	458	325.75
339201	chr2	25138835	25146662	ADCY3	chr2	25149728	25156397	323	486	292	380	370.25
473578	chr3	123162907	123172340	ADCY5	chr3	123178270	123178839	215	191	196	296	224.5
156352	chr12	49174578	49186511	ADCY6	chr12	49166920	49168684	103	116	106	125	112.5
746873	chr8	132053643	132056079	ADCY8	chr8	132048636	132064632	177	220	230	293	230
746873	chr8	132053643	132056079	ADCY8	chr8	133157451	133175819	3	8	3	7	5.25
259473	chr16	4163681	4169290	ADCY9	chr16	4158019	4170554	454	418	365	433	417.5
297908	chr18	902775	912992	ADCYAP1	chr18	899139	902109	64	83	169	282	149.5
670820	chr7	31088446	31093505	ADCYAP1R1	chr7	31077966	31085232	195	232	163	157	186.75
496970	chr4	2844877	2846675	ADD1	chr4	2250205	2260879	3	4	5	7	4.75
496970	chr4	2844877	2846675	ADD1	chr4	2839735	2840272	684	823	608	579	673.5
352942	chr2	70990316	71000235	ADD2	chr2	70091102	70108527	10	7	8	10	8.75
352942	chr2	70990316	71000235	ADD2	chr2	70546325	70557681	12	13	12	35	18
352942	chr2	70990316	71000235	ADD2	chr2	70986375	70989372	433	539	432	610	503.5
95825	chr10	111752628	111756722	ADD3	chr10	111742246	111752335	213	294	150	171	207
526198	chr4	100200869	100212365	ADH1A	chr4	100213717	100224190	58	107	58	246	117.25
526206	chr4	100235295	100243840	ADH1B	chr4	100248060	100250858	32	58	54	94	59.5
526161	chr4	100076553	100084184	ADH4	chr4	100067059	100072248	228	217	223	376	261
526146	chr4	100009667	100017455	ADH5	chr4	99183848	99195873	15	9	7	12	10.75
526146	chr4	100009667	100017455	ADH5	chr4	99986438	99994887	39	43	69	120	67.75
526146	chr4	100009667	100017455	ADH5	chr4	100323103	100333371	14	7	17	8	11.5
526146	chr4	100009667	100017455	ADH5	chr4	100734767	100743862	10	10	12	6	9.5
526179	chr4	100139788	100144021	ADH6	chr4	100128416	100137459	170	368	374	530	360.5
526238	chr4	100351444	100357284	ADH7	chr4	100360636	100364270	170	156	125	195	161.5
412663	chr20	37209070	37215447	ADIG	chr20	37195948	37202566	95	109	106	155	116.25
493064	chr3	186571165	186574227	ADIPOQ-AS1	chr3	186590078	186596094	76	84	75	94	82.25
51050	chr1	202926054	202928210	ADIPOR1	chr1	202921995	202933958	283	334	346	326	322.25
51050	chr1	202926054	202928210	ADIPOR1	chr1	203243455	203261891	15	7	4	5	7.75
142182	chr12	1796050	1798892	ADIPOR2	chr12	1224115	1243303	13	10	5	13	10.25
320405	chr18	77863651	77867865	ADNP2	chr18	77855561	77858112	263	244	152	331	247.5
82244	chr10	64562869	64568265	ADO	chr10	64385228	64398958	56	62	62	96	69
82244	chr10	64562869	64568265	ADO	chr10	64569473	64577588	717	268	733	885	650.75
82244	chr10	64562869	64568265	ADO	chr10	64904859	64909537	19	26	16	30	22.75
82244	chr10	64562869	64568265	ADO	chr10	65471002	65476372	9	8	9	13	9.75
430980	chr22	24813221	24822908	ADORA2A	chr22	24810680	24813094	226	219	214	278	234.25
282480	chr17	15845336	15851234	ADORA2B	chr17	15837979	15843689	140	142	150	201	158.25
30800	chr1	112101231	112106609	ADORA3	chr1	112099410	112100497	110	173	123	135	135.25
250787	chr15	73072205	73077870	ADPGK	chr15	73078940	73080527	445	547	398	438	457
250787	chr15	73072205	73077870	ADPGK	chr15	73364780	73366430	50	56	53	52	52.75
472458	chr3	119295533	119299881	ADPRH	chr3	119322725	119328235	50	56	61	56	55.75
209974	chr13	114106930	114111600	ADPRHL1	chr13	114114054	114116204	203	250	264	358	268.75
715040	chr8	26720502	26726075	ADRA1A	chr8	26716889	26732103	198	238	277	330	260.75
604427	chr5	159341749	159345488	ADRA1B	chr5	158577188	158596908	15	6	26	10	14.25
604427	chr5	159341749	159345488	ADRA1B	chr5	158740222	158751357	13	19	11	30	18.25
604427	chr5	159341749	159345488	ADRA1B	chr5	159079699	159085743	10	12	20	25	16.75
604427	chr5	159341749	159345488	ADRA1B	chr5	159334774	159339644	469	613	558	693	583.25
404364	chr20	4223812	4231069	ADRA1D	chr20	4239389	4239664	116	117	134	145	128
96169	chr10	112832585	112839323	ADRA2A	chr10	112077377	112095189	3	9	4	5	5.25
96169	chr10	112832585	112839323	ADRA2A	chr10	112827887	112830622	313	429	371	653	441.5
96169	chr10	112832585	112839323	ADRA2A	chr10	113884465	113896661	4	4	6	7	5.25
96169	chr10	112832585	112839323	ADRA2A	chr10	114222570	114241119	2	3	6	4	3.75
359095	chr2	96780361	96788417	ADRA2B	chr2	96797108	96799843	182	154	157	190	170.75
121719	chr11	67024509	67039529	ADRBK1	chr11	67018839	67019225	121	160	103	144	132
418861	chr20	60871672	60890793	ADRM1	chr20	60869146	60870544	543	502	524	728	574.25
434750	chr22	40737045	40748584	ADSL	chr22	39929702	39944795	18	14	7	24	15.75
434750	chr22	40737045	40748584	ADSL	chr22	40449115	40456723	36	27	23	29	28.75
434750	chr22	40737045	40748584	ADSL	chr22	40724846	40729999	172	245	169	262	212
63154	chr1	244611695	244618371	ADSS	chr1	244607354	244609976	156	512	325	195	297
63154	chr1	244611695	244618371	ADSS	chr1	244811162	244812431	11	5	5	7	7
235521	chr14	105182641	105202200	ADSSL1	chr14	104555095	104555272	15	15	13	19	15.5
235521	chr14	105182641	105202200	ADSSL1	chr14	105174366	105178816	129	120	169	211	157.25
211035	chr14	22246534	22249896	AE000659.2	chr14	22251151	22253982	329	423	353	505	402.5
211035	chr14	22246534	22249896	AE000659.2	chr14	23014172	23032625	8	5	6	15	8.5
211135	chr14	22608940	22611263	AE000660.1	chr14	22602906	22604116	74	117	120	152	115.75
211257	chr14	23021261	23030340	AE000662.92	chr14	23014172	23033077	369	493	313	347	380.5
674709	chr7	44139252	44145677	AEBP1	chr7	44126309	44137193	742	818	433	839	708
255056	chr15	89161102	89174277	AEN	chr15	89152635	89154318	239	253	248	336	269
255056	chr15	89161102	89174277	AEN	chr15	89421260	89426818	29	28	30	19	26.5
227345	chr14	75751241	75761416	AF111167.1	chr14	75598587	75607881	74	129	104	125	108
227853	chr14	77870133	77872885	AF111168.2	chr14	77880010	77882505	55	80	89	116	85
424597	chr21	30560019	30560474	AF124730.4	chr21	30561908	30566021	335	516	305	509	416.25
420240	chr21	16332529	16333937	AF127577.10	chr21	16331129	16335543	341	510	177	491	379.75
420248	chr21	16342253	16344136	AF127577.11	chr21	16337717	16340171	355	540	508	413	454
420248	chr21	16342253	16344136	AF127577.11	chr21	16842073	16860192	12	12	15	24	15.75
420220	chr21	16288744	16292273	AF127577.8	chr21	16283250	16285866	57	71	67	123	79.5
424564	chr21	30431527	30435396	AF129075.5	chr21	30421736	30439228	137	310	303	411	290.25
424564	chr21	30431527	30435396	AF129075.5	chr21	30670517	30686367	16	15	11	13	13.75
710406	chr8	10963469	10968690	AF131215.2	chr8	10958342	10963245	264	299	179	161	225.75
710413	chr8	10981035	10990686	AF131215.3	chr8	10991654	10993656	338	522	399	551	452.5
710416	chr8	10993657	10996630	AF131215.4	chr8	10998454	11009229	92	149	97	161	124.75
710393	chr8	10924507	10927347	AF131215.6	chr8	10921789	10924146	330	394	327	436	371.75
710502	chr8	11203058	11208972	AF131216.5	chr8	11212437	11215253	178	186	138	171	168.25
710494	chr8	11180600	11183225	AF131216.6	chr8	11172976	11185480	204	214	276	387	270.25
741958	chr8	116520070	116523103	AF178030.2	chr8	116524587	116529037	566	534	485	534	529.75
750394	chr8	145923812	145927598	AF186192.1	chr8	145933151	145933383	197	198	161	183	184.75
750394	chr8	145923812	145927598	AF186192.1	chr8	146193168	146203316	9	15	14	9	11.75
799278	chrX	48935142	48938502	AF196779.12	chrX	48932158	48933705	95	100	61	64	80
799202	chrX	48589819	48595870	AF196970.3	chrX	48558653	48575722	38	26	19	22	26.25
799171	chrX	48364132	48371388	AF196972.9	chrX	47925336	47940306	22	29	20	41	28
527252	chr4	103485281	103488948	AF213884.1	chr4	103480638	103484966	386	566	524	602	519.5
527252	chr4	103485281	103488948	AF213884.1	chr4	103924172	103934453	24	27	22	37	27.5
747378	chr8	133692199	133696311	AF216667.1	chr8	133689796	133699639	565	586	479	608	559.5
747439	chr8	133852946	133856865	AF230666.2	chr8	133857643	133859185	204	280	198	584	316.5
601213	chr5	148647907	148653737	AFAP1L1	chr5	147808355	147823012	8	7	8	7	7.5
601213	chr5	148647907	148653737	AFAP1L1	chr5	148110416	148119920	23	22	15	40	25
601213	chr5	148647907	148653737	AFAP1L1	chr5	148516320	148529079	93	109	76	116	98.5
601213	chr5	148647907	148653737	AFAP1L1	chr5	148646092	148646685	304	396	412	531	410.75
97174	chr10	116161016	116179427	AFAP1L2	chr10	116154578	116157301	209	230	182	212	208.25
522203	chr4	87852276	87859763	AFF1	chr4	87844987	87848355	394	492	413	598	474.25
522203	chr4	87852276	87859763	AFF1	chr4	88010543	88019315	121	139	70	139	117.25
522203	chr4	87852276	87859763	AFF1	chr4	88148571	88156101	28	20	19	48	28.75
596504	chr5	132297911	132300277	AFF4	chr5	132291028	132296280	255	375	221	254	276.25
301394	chr18	12369217	12378670	AFG3L2	chr18	12364635	12367540	358	453	439	556	451.5
301394	chr18	12369217	12378670	AFG3L2	chr18	12677972	12694612	18	14	17	19	17
301394	chr18	12369217	12378670	AFG3L2	chr18	12944640	12946967	20	19	27	10	19
517700	chr4	74294117	74296951	AFP	chr4	74298197	74300112	284	323	280	403	322.5
351123	chr2	64750059	64756237	AFTPH	chr2	64259731	64272697	12	32	26	23	23.25
351123	chr2	64750059	64756237	AFTPH	chr2	64559064	64566749	28	25	31	44	32
351123	chr2	64750059	64756237	AFTPH	chr2	64761935	64767014	192	303	237	321	263.25
351123	chr2	64750059	64756237	AFTPH	chr2	65087476	65105522	39	60	47	52	49.5
551507	chr4	178359092	178367324	AGA	chr4	178367394	178377343	102	128	103	161	123.5
401923	chr2	236397749	236406215	AGAP1	chr2	236407247	236407745	198	213	224	269	226
158477	chr12	58134516	58138608	AGAP2	chr12	58139023	58141111	389	432	267	240	332
254315	chr15	86680950	86687149	AGBL1	chr15	86676736	86680156	186	205	202	257	212.5
116538	chr11	47731934	47738084	AGBL2	chr11	47738558	47742160	167	162	131	164	156
700585	chr7	134670203	134673323	AGBL3	chr7	133994420	134012316	3	8	8	5	6
700585	chr7	134670203	134673323	AGBL3	chr7	134128800	134140294	12	11	11	15	12.25
700585	chr7	134670203	134673323	AGBL3	chr7	134323972	134327756	45	38	34	45	40.5
700585	chr7	134670203	134673323	AGBL3	chr7	134552869	134556465	35	35	27	32	32.25
700585	chr7	134670203	134673323	AGBL3	chr7	134678806	134682138	218	299	239	222	244.5
700585	chr7	134670203	134673323	AGBL3	chr7	134831134	134840738	133	114	73	121	110.25
11496	chr1	50485989	50489923	AGBL4	chr1	50479175	50485675	170	272	238	242	230.5
619834	chr6	32151507	32153168	AGER	chr6	32092230	32094111	56	60	58	67	60.25
399753	chr2	228332065	228338268	AGFG1	chr2	227698016	227704170	13	18	15	12	14.5
399753	chr2	228332065	228338268	AGFG1	chr2	228341271	228346252	379	543	354	445	430.25
399753	chr2	228332065	228338268	AGFG1	chr2	228637294	228641272	7	14	8	11	10
578626	chr5	76323564	76325667	AGGF1	chr5	76321497	76329490	181	64	42	189	119
702456	chr7	141249571	141251912	AGK	chr7	140506016	140516236	12	11	24	25	18
702456	chr7	141249571	141251912	AGK	chr7	141241350	141247379	561	433	498	837	582.25
27202	chr1	100313162	100317801	AGL	chr1	100930294	100938318	10	14	9	19	13
27202	chr1	100313162	100317801	AGL	chr1	101335813	101347711	13	8	13	33	16.75
665921	chr7	15600655	15601943	AGMO	chr7	15593945	15609757	242	347	375	594	389.5
619832	chr6	32144835	32148799	AGPAT1	chr6	32092230	32094111	217	224	165	143	187.25
619832	chr6	32144835	32148799	AGPAT1	chr6	32808922	32819179	22	17	18	14	17.75
784880	chr9	139571983	139593209	AGPAT2	chr9	139601119	139606406	134	130	129	150	135.75
659150	chr6	161694042	161695668	AGPAT4	chr6	161691276	161703678	457	632	257	395	435.25
719375	chr8	41419580	41434997	AGPAT6	chr8	41672092	41688122	41	33	12	46	33
719375	chr8	41419580	41434997	AGPAT6	chr8	42379576	42389485	2	4	7	11	6
384020	chr2	178255995	178260243	AGPS	chr2	177682297	177699209	6	11	4	10	7.75
384020	chr2	178255995	178260243	AGPS	chr2	178260837	178266241	112	191	229	264	199
666324	chr7	16872902	16878949	AGR2	chr7	16880177	16887779	355	389	255	633	408
666340	chr7	16921524	16923584	AGR3	chr7	16920822	16921478	274	296	217	307	273.5
273135	chr16	67515357	67517762	AGRP	chr16	67524552	67538081	101	114	87	77	94.75
59037	chr1	230849236	230855684	AGT	chr1	230859983	230860778	140	176	173	222	177.75
771392	chr9	88355594	88357369	AGTPBP1	chr9	88353112	88355060	404	310	206	173	273.25
771392	chr9	88355594	88357369	AGTPBP1	chr9	88557188	88561854	24	37	28	50	34.75
771392	chr9	88355594	88357369	AGTPBP1	chr9	88896098	88897462	38	49	35	24	36.5
771392	chr9	88355594	88357369	AGTPBP1	chr9	88957630	88966991	18	25	6	10	14.75
481097	chr3	148413140	148417483	AGTR1	chr3	148417829	148425312	125	163	92	196	144
818498	chrX	115292344	115307003	AGTR2	chrX	115314971	115322120	22	29	31	43	31.25
2331	chr1	11793489	11797297	AGTRAP	chr1	11799679	11819384	396	374	250	248	317
403198	chr2	241805877	241821881	AGXT	chr2	241822333	241831068	128	106	38	59	82.75
565790	chr5	35043586	35051674	AGXT2	chr5	35042324	35057237	120	236	221	319	224
529297	chr4	109679489	109686848	AGXT2L1	chr4	109687457	109692651	194	320	254	459	306.75
529297	chr4	109679489	109686848	AGXT2L1	chr4	110300600	110310644	9	6	9	14	9.5
609754	chr5	177653649	177662160	AGXT2L2	chr5	177648064	177651879	82	96	66	97	85.25
63845	chr1	247094208	247098686	AHCTF1	chr1	246107561	246126823	7	3	4	3	4.25
63845	chr1	247094208	247098686	AHCTF1	chr1	246730514	246739184	24	20	21	19	21
63845	chr1	247094208	247098686	AHCTF1	chr1	247089444	247089681	402	545	397	358	425.5
63845	chr1	247094208	247098686	AHCTF1	chr1	247482600	247490272	20	18	24	25	21.75
30311	chr1	110522706	110534653	AHCYL1	chr1	110320344	110333010	48	49	56	52	51.25
30311	chr1	110522706	110534653	AHCYL1	chr1	110543234	110550201	163	129	220	134	161.5
6008	chr1	27928426	27931673	AHDC1	chr1	27727769	27740240	43	57	27	40	41.75
6008	chr1	27928426	27931673	AHDC1	chr1	27924668	27927978	103	141	65	67	94
651295	chr6	135826331	135834228	AHI1	chr6	135818167	135824695	43	15	27	22	26.75
120801	chr11	62320337	62328425	AHNAK	chr11	61560464	61578381	12	17	12	8	12.25
120801	chr11	62320337	62328425	AHNAK	chr11	62337078	62340421	588	650	516	628	595.5
666461	chr7	17333329	17339625	AHR	chr7	16462079	16468793	5	15	8	11	9.75
666461	chr7	17333329	17339625	AHR	chr7	17026265	17038001	50	30	29	41	37.5
666461	chr7	17333329	17339625	AHR	chr7	17183245	17188053	67	51	58	69	61.25
666461	chr7	17333329	17339625	AHR	chr7	17327299	17342956	312	230	217	446	301.25
555463	chr5	301198	312667	AHRR	chr5	335664	341904	39	39	47	63	47
555463	chr5	301198	312667	AHRR	chr5	902176	902402	8	9	7	9	8.25
227866	chr14	77922017	77926065	AHSA1	chr14	77926557	77930417	206	285	208	309	252
227866	chr14	77922017	77926065	AHSA1	chr14	78167056	78177660	50	60	64	41	53.75
350136	chr2	61401297	61408583	AHSA2	chr2	61394560	61396073	22	86	130	146	96
493004	chr3	186329664	186335561	AHSG	chr3	185680907	185697457	14	23	12	28	19.25
493004	chr3	186329664	186335561	AHSG	chr3	186336740	186343435	254	287	211	262	253.5
493004	chr3	186329664	186335561	AHSG	chr3	186520432	186531563	27	40	44	39	37.5
266112	chr16	31538229	31539544	AHSP	chr16	31540214	31540708	137	191	127	193	162
266112	chr16	31538229	31539544	AHSP	chr16	31685533	31693612	11	14	15	23	15.75
266112	chr16	31538229	31539544	AHSP	chr16	31864442	31878284	13	14	18	16	15.25
822704	chrX	129294928	129303712	AIFM1	chrX	128739612	128746213	8	11	7	7	8.25
822704	chrX	129294928	129303712	AIFM1	chrX	129292772	129293408	321	420	301	393	358.75
84318	chr10	71889442	71895824	AIFM2	chr10	71901968	71903927	98	170	124	142	133.5
430330	chr22	21317189	21334132	AIFM3	chr22	21337491	21340295	175	199	162	187	180.75
653627	chr6	143380383	143385999	AIG1	chr6	143002606	143015005	19	9	12	23	15.75
653627	chr6	143380383	143385999	AIG1	chr6	143386795	143390810	190	249	297	312	262
37608	chr1	159111626	159124664	AIM2	chr1	159104227	159108937	59	99	77	167	100.5
528487	chr4	107234896	107240195	AIMP1	chr4	106382877	106400839	3	5	12	6	6.5
528487	chr4	107234896	107240195	AIMP1	chr4	106624466	106636800	5	13	10	15	10.75
528487	chr4	107234896	107240195	AIMP1	chr4	107230901	107241500	404	458	346	581	447.25
121739	chr11	67244424	67255569	AIP	chr11	67153690	67154976	139	125	78	77	104.75
280005	chr17	6337132	6345436	AIPL1	chr17	5493525	5500386	75	53	47	90	66.25
280005	chr17	6337132	6345436	AIPL1	chr17	6322053	6329693	88	83	112	143	106.5
428790	chr21	45697783	45738235	AIRE	chr21	45743184	45754238	85	72	61	44	65.5
783	chr1	4706843	4717666	AJAP1	chr1	4697343	4703936	123	163	121	213	155
783233	chr9	130634357	130670082	AK1	chr9	130623888	130632291	104	113	65	94	94
7125	chr1	33546157	33562510	AK2	chr1	33539203	33542382	492	620	514	681	576.75
751972	chr9	4731566	4742084	AK3	chr9	4727619	4727788	151	271	160	254	209
15916	chr1	65610395	65615354	AK4	chr1	65622095	65636510	183	683	633	745	561
19820	chr1	77743150	77755058	AK5	chr1	76759483	76776061	4	6	3	7	5
19820	chr1	77743150	77755058	AK5	chr1	77739946	77741564	373	453	354	359	384.75
233473	chr14	96852074	96864500	AK7	chr14	96577557	96587607	16	11	14	8	12.25
233473	chr14	96852074	96864500	AK7	chr14	96841468	96846163	154	199	205	219	194.25
291450	chr17	55160977	55164191	AKAP1	chr17	55164513	55165097	325	414	318	255	328
291450	chr17	55160977	55164191	AKAP1	chr17	55337404	55340419	18	19	25	22	21
291450	chr17	55160977	55164191	AKAP1	chr17	55677277	55690526	15	13	6	18	13
291450	chr17	55160977	55164191	AKAP1	chr17	56075753	56091809	12	15	8	4	9.75
283346	chr17	19879250	19884449	AKAP10	chr17	19547154	19551272	20	26	22	17	21.25
283346	chr17	19879250	19884449	AKAP10	chr17	19875849	19891667	587	684	558	720	637.25
187968	chr13	42845474	42848373	AKAP11	chr13	42839103	42839990	405	477	376	446	426
656082	chr6	151558969	151563172	AKAP12	chr6	151552899	151565731	231	215	87	189	180.5
785352	chrX	1693613	1711602	AKAP17A	chrX	1662299	1681577	114	125	85	102	106.5
142990	chr12	4756948	4759257	AKAP3	chr12	3978168	3991711	10	25	10	10	13.75
142990	chr12	4756948	4759257	AKAP3	chr12	4752157	4753597	747	673	719	913	763
799524	chrX	49958463	49971001	AKAP4	chrX	49954631	49954984	27	45	31	29	33
224290	chr14	64925775	64932776	AKAP5	chr14	64933728	64936427	541	668	511	579	574.75
214258	chr14	32797330	32798907	AKAP6	chr14	32800063	32807547	348	804	385	989	631.5
649935	chr6	131455418	131462513	AKAP7	chr6	131450870	131455104	62	86	31	72	62.75
322706	chr19	15489199	15497116	AKAP8	chr19	15465289	15469742	84	82	69	72	76.75
687778	chr7	91549727	91572959	AKAP9	chr7	90714710	90731234	6	10	8	7	7.75
687778	chr7	91549727	91572959	AKAP9	chr7	91578679	91578990	177	247	250	317	247.75
687778	chr7	91549727	91572959	AKAP9	chr7	91867297	91872666	7	5	17	23	13
643010	chr6	110010245	110015472	AKD1	chr6	110496753	110509879	5	5	5	3	4.5
8638	chr1	39448021	39458157	AKIRIN1	chr1	38479188	38482129	8	9	6	10	8.25
8638	chr1	39448021	39458157	AKIRIN1	chr1	39463925	39465933	164	242	166	239	202.75
8638	chr1	39448021	39458157	AKIRIN1	chr1	39651274	39658933	19	12	18	21	17.5
8638	chr1	39448021	39458157	AKIRIN1	chr1	39866117	39882197	10	7	8	19	11
636142	chr6	88408434	88419787	AKIRIN2-AS1	chr6	87862960	87872378	9	25	13	16	15.75
636142	chr6	88408434	88419787	AKIRIN2-AS1	chr6	88396277	88405531	232	397	291	438	339.5
636142	chr6	88408434	88419787	AKIRIN2-AS1	chr6	89567637	89586489	10	8	7	12	9.25
779520	chr9	117153513	117163274	AKNA	chr9	117147025	117148588	35	18	41	35	32.25
779520	chr9	117153513	117163274	AKNA	chr9	117350337	117360078	8	9	6	8	7.75
30060	chr1	109496842	109513130	AKNAD1	chr1	109514506	109520710	50	60	57	69	59
10299	chr1	46012546	46017074	AKR1A1	chr1	45187655	45199392	6	8	14	10	9.5
10299	chr1	46012546	46017074	AKR1A1	chr1	45799354	45819185	30	42	31	43	36.5
10299	chr1	46012546	46017074	AKR1A1	chr1	45995505	46001979	122	122	91	140	118.75
700424	chr7	134140295	134146545	AKR1B1	chr7	134138363	134154491	14	28	16	32	22.5
700454	chr7	134232972	134235288	AKR1B15	chr7	134227153	134239532	11	5	11	15	10.5
65743	chr10	4932436	4935428	AKR1C1	chr10	4925891	4929659	79	109	95	141	106
65776	chr10	5053218	5062782	AKR1C2	chr10	5063152	5069804	11	11	12	15	12.25
65786	chr10	5074191	5083266	AKR1C3	chr10	5073506	5088756	126	72	126	192	129
65825	chr10	5221202	5239951	AKR1C4	chr10	5249822	5251427	54	91	115	196	114
65827	chr10	5239963	5249821	AKR1CL1	chr10	5251428	5252136	38	47	39	65	47.25
65702	chr10	4827581	4830333	AKR1E2	chr10	4818576	4837651	165	288	332	215	250
62988	chr1	244009552	244019722	AKT3	chr1	244202270	244221953	15	8	12	27	15.5
269102	chr16	53535280	53537586	AKTIP	chr16	53167958	53169698	52	55	28	51	46.5
269102	chr16	53535280	53537586	AKTIP	chr16	53538615	53543371	780	601	611	437	607.25
269102	chr16	53535280	53537586	AKTIP	chr16	53734785	53735579	49	34	34	35	38
823742	chrX	132876309	132883836	AL009174.1	chrX	132887041	132890564	229	393	295	326	310.75
823742	chrX	132876309	132883836	AL009174.1	chrX	133514644	133524445	9	11	10	23	13.25
823742	chrX	132876309	132883836	AL009174.1	chrX	133927118	133942197	7	12	5	12	9
415055	chr20	46195040	46201256	AL021394.1	chr20	46185965	46203945	162	225	118	111	154
43139	chr1	177152787	177159212	AL021398.1	chr1	177161797	177166330	329	315	356	583	395.75
258918	chr16	696227	701465	AL022341.3	chr16	704851	709092	314	259	253	222	262
435298	chr22	43433937	43434687	AL022476.2	chr22	43262566	43277662	21	14	17	15	16.75
435298	chr22	43433937	43434687	AL022476.2	chr22	43437394	43454270	145	123	84	120	118
5409	chr1	25236424	25237735	AL023096.1	chr1	25235670	25236162	429	522	369	360	420
615745	chr6	17877960	17891367	AL023807.2	chr6	17892635	17894431	107	104	93	127	107.75
826596	chrX	142527951	142536759	AL030997.1	chrX	142536903	142539496	29	41	28	63	40.25
5320	chr1	24796618	24807969	AL031431.1	chr1	24516773	24525905	13	15	19	21	17
5320	chr1	24796618	24807969	AL031431.1	chr1	24790203	24795524	347	396	369	447	389.75
434478	chr22	39653343	39669384	AL031590.1	chr22	39644674	39653002	91	76	77	106	87.5
434796	chr22	40922728	40924797	AL031594.1	chr22	40926901	40928628	31	20	19	11	20.25
405385	chr20	7676207	7679978	AL031653.1	chr20	7680920	7689115	255	310	324	565	363.5
405702	chr20	8588906	8591101	AL031655.1	chr20	8591983	8600283	383	192	369	467	352.75
613194	chr6	9195518	9202356	AL031785.1	chr6	9204648	9205891	206	184	148	200	184.5
621296	chr6	38323214	38327594	AL031905.1	chr6	38335242	38335907	163	208	241	323	233.75
611368	chr6	3153503	3155608	AL031963.1	chr6	3139358	3149508	270	562	357	633	455.5
611368	chr6	3153503	3155608	AL031963.1	chr6	3357782	3370532	15	14	12	19	15
610797	chr6	1076701	1081594	AL033381.1	chr6	1069903	1085481	314	352	414	514	398.5
825453	chrX	138675835	138683500	AL033403.1	chrX	138684887	138686120	59	46	49	70	56
40236	chr1	168041781	168054962	AL033532.1	chr1	168041139	168041685	20	25	23	43	27.75
408637	chr20	17822955	17834720	AL035045.1	chr20	17810122	17817920	106	118	102	161	121.75
112589	chr11	34404309	34409415	AL035079.1	chr11	34399865	34404138	18	25	34	27	26
415358	chr20	47355730	47356351	AL035106.1	chr20	47347226	47365127	389	311	363	329	348
659242	chr6	162035127	162036766	AL035697.1	chr6	162033353	162039080	144	350	202	528	306
409027	chr20	19320969	19328480	AL049647.1	chr20	19329442	19330569	90	178	154	133	138.75
212311	chr14	26638721	26642529	AL049831.1	chr14	26631636	26648061	91	151	104	188	133.5
235328	chr14	104173836	104183394	AL049840.1	chr14	104184930	104189523	844	803	759	829	808.75
416436	chr20	51678447	51679777	AL050316.1	chr20	50918145	50922678	15	14	7	14	12.5
416436	chr20	51678447	51679777	AL050316.1	chr20	51671831	51689026	176	189	92	194	162.75
417931	chr20	57176255	57182143	AL050327.1	chr20	57168291	57184768	409	466	374	176	356.25
414657	chr20	44374355	44378782	AL050348.1	chr20	43937191	43951942	8	7	10	6	7.75
659726	chr6	163604537	163612928	AL078585.1	chr6	162842997	162853272	8	5	7	10	7.5
659726	chr6	163604537	163612928	AL078585.1	chr6	163600186	163603011	276	312	394	550	383
636531	chr6	89673874	89674731	AL079342.1	chr6	89670425	89681056	326	331	264	263	296
636531	chr6	89673874	89674731	AL079342.1	chr6	89792231	89811812	13	68	36	23	35
636531	chr6	89673874	89674731	AL079342.1	chr6	90060464	90072380	37	69	32	36	43.5
656650	chr6	153372491	153376848	AL080276.1	chr6	153370349	153379935	267	316	254	255	273
87587	chr10	83807257	83811625	AL096864.1	chr10	83814004	83816015	190	220	204	254	217
404907	chr20	6205028	6212582	AL109618.1	chr20	6201765	6216388	60	76	83	134	88.25
823230	chrX	131155372	131158365	AL109749.1	chrX	130024054	130035818	3	2	3	2	2.5
823230	chrX	131155372	131158365	AL109749.1	chrX	131160805	131162525	298	395	371	379	360.75
823230	chrX	131155372	131158365	AL109749.1	chrX	131354019	131355041	34	55	40	48	44.25
823230	chrX	131155372	131158365	AL109749.1	chrX	131748796	131752781	9	16	11	12	12
234352	chr14	99728496	99741861	AL109767.1	chr14	99714980	99722411	131	130	97	90	112
16573	chr1	67695072	67706175	AL109843.1	chr1	67957809	67967648	9	5	16	5	8.75
628963	chr6	65676256	65687344	AL109922.1	chr6	65664621	65672485	68	111	100	155	108.5
642917	chr6	109729083	109756203	AL109947.1	chr6	109516041	109521817	12	11	10	10	10.75
642917	chr6	109729083	109756203	AL109947.1	chr6	109725621	109726576	65	81	81	88	78.75
642917	chr6	109729083	109756203	AL109947.1	chr6	110496753	110509879	5	4	5	8	5.5
642941	chr6	109820790	109826713	AL109947.2	chr6	109815969	109816601	83	80	74	112	87.25
642941	chr6	109820790	109826713	AL109947.2	chr6	110704254	110719417	4	4	4	8	5
[truncated: 25,943 more rows]
