# Supplementary material for: ChiCMaxima: a robust and simple pipeline for detection and visualization of chromatin looping in Capture Hi-C
Source: Genome Biol. 2019 May 22;20:102. doi: 10.1186/s13059-019-1706-3 (PMC6532271; doi:10.1186/s13059-019-1706-3)
Supplement: Supplementary file 13 — Table S12. List of human naïve CD8 T cell interactions called by ChiCMaxima from three CHi-C replicates. (XLSX 2644 kb) [file 13059_2019_1706_MOESM13_ESM.xlsx]

## Sheet: S12 - nCD8 CHi-C
Table S12. List of human naïve CD8 T cell interactions called by ChiCMaxima from three CHi-C replicates
ID_Bait	chr_Bait	start_Bait	end_Bait	Bait_name	chr_OE	start_OE	end_OE	N.1	N.2	N.3	N.mean
78445	chr10	52641291	52645702	A1CF	chr10	52637257	52639333	72	62	114	82.6667
206254	chr13	101241374	101243366	A2LD1	chr13	100288393	100305072	24	10	21	18.3333
206254	chr13	101241374	101243366	A2LD1	chr13	100887758	100900261	9	6	18	11
206254	chr13	101241374	101243366	A2LD1	chr13	101236084	101248126	467	399	392	419.333
206254	chr13	101241374	101243366	A2LD1	chr13	101772072	101776115	11	17	23	17
144108	chr12	9268746	9269882	A2M	chr12	9031745	9047102	15	14	22	17
144108	chr12	9268746	9269882	A2M	chr12	9272082	9279207	447	235	762	481.333
144042	chr12	8983123	8986825	A2ML1-AS1	chr12	8993917	9001634	253	236	273	254
144039	chr12	8972319	8975489	A2ML1-AS2	chr12	8986826	9001634	170	126	88	128
435232	chr22	43104727	43123445	A4GALT	chr22	43138227	43140604	22	25	33	26.6667
178672	chr12	125541824	125553041	AACS	chr12	125540653	125541134	200	163	261	208
482073	chr3	151521668	151531842	AADAC	chr3	151534342	151534849	81	93	99	91
2535	chr1	12773296	12776419	AADACL3	chr1	12766857	12770050	83	65	134	94
2518	chr1	12700924	12716452	AADACL4	chr1	12370513	12378990	41	26	43	36.6667
549068	chr4	171010864	171015572	AADAT	chr4	171005946	171019416	218	242	339	266.333
397048	chr2	219134749	219135860	AAMP	chr2	219159968	219161124	284	233	388	301.667
397048	chr2	219134749	219135860	AAMP	chr2	219739323	219755881	25	17	21	21
273743	chr16	70313654	70325070	AARS	chr16	68963306	68967878	5	3	2	3.33333
273743	chr16	70313654	70325070	AARS	chr16	71314629	71327303	3	3	4	3.33333
287787	chr17	41128312	41133939	AARSD1	chr17	41121005	41127488	172	145	214	177
512394	chr4	57252367	57255776	AASDH	chr4	56407952	56411144	15	10	10	11.6667
512394	chr4	57252367	57255776	AASDH	chr4	56808171	56811284	32	33	37	34
512394	chr4	57252367	57255776	AASDH	chr4	57248161	57250022	930	853	1281	1021.33
133220	chr11	105941458	105949844	AASDHPPT	chr11	104573409	104576020	4	9	5	6
133220	chr11	105941458	105949844	AASDHPPT	chr11	105951629	105956198	290	44	65	133
696784	chr7	121780190	121788483	AASS	chr7	121794760	121795919	197	205	291	231
286520	chr17	35302066	35318402	AATF	chr17	35074340	35089360	10	22	17	16.3333
297335	chr17	79137855	79146085	AATK-AS1	chr17	79146249	79149643	62	31	77	56.6667
235738	chr14	106650092	106664716	AB019440.1	chr14	106665101	106667311	174	154	145	157.667
260602	chr16	8757589	8780880	ABAT	chr16	8782154	8782995	195	185	209	196.333
143599	chr12	7260342	7262367	ABC12-49244600F4.3	chr12	6432691	6443461	15	11	12	12.6667
143599	chr12	7260342	7262367	ABC12-49244600F4.3	chr12	7040216	7041469	201	194	252	215.667
143599	chr12	7260342	7262367	ABC12-49244600F4.3	chr12	7254411	7256158	782	691	1039	837.333
143599	chr12	7260342	7262367	ABC12-49244600F4.3	chr12	7783245	7793346	19	17	28	21.3333
776826	chr9	107684509	107694252	ABCA1	chr9	108175593	108182836	18	6	27	17
294576	chr17	67240575	67245534	ABCA10	chr17	66768261	66768419	51	56	71	59.3333
294576	chr17	67240575	67245534	ABCA10	chr17	67237706	67238232	99	98	181	126
396091	chr2	215996772	216005331	ABCA12	chr2	216010023	216012222	202	189	308	233
25311	chr1	94584058	94587741	ABCA4	chr1	94576598	94581355	121	303	158	194
25311	chr1	94584058	94587741	ABCA4	chr1	94929594	94942392	10	4	15	9.66667
294607	chr17	67321593	67325780	ABCA5	chr17	65981119	65984670	3	5	4	4
294607	chr17	67321593	67325780	ABCA5	chr17	67316605	67320760	263	169	412	281.333
294547	chr17	67137035	67148210	ABCA6	chr17	66864754	66881279	12	14	13	13
294547	chr17	67137035	67148210	ABCA6	chr17	67149791	67157950	357	401	235	331
294502	chr17	66946677	66957316	ABCA8	chr17	66940902	66945724	64	90	34	62.6667
294525	chr17	67053971	67060673	ABCA9	chr17	67062538	67067519	374	423	504	433.667
294512	chr17	66999518	67013082	ABCA9-AS1	chr17	67015388	67018718	100	123	160	127.667
58705	chr1	229692817	229697283	ABCB10	chr1	228785399	228800107	44	36	28	36
58705	chr1	229692817	229697283	ABCB10	chr1	229396470	229411208	17	43	50	36.6667
58705	chr1	229692817	229697283	ABCB10	chr1	230302763	230313435	19	22	30	23.6667
381459	chr2	169881986	169889602	ABCB11	chr2	169879977	169880779	434	392	663	496.333
667588	chr7	20639530	20655362	ABCB5	chr7	19764644	19768659	17	13	7	12.3333
667588	chr7	20639530	20655362	ABCB5	chr7	20655503	20661691	48	51	50	49.6667
397249	chr2	220077689	220091102	ABCB6	chr2	219908350	219918678	13	8	12	11
805896	chrX	74371809	74378654	ABCB7	chrX	73815720	73828164	12	12	13	12.3333
805896	chrX	74371809	74378654	ABCB7	chrX	74365691	74368876	305	285	347	312.333
805896	chrX	74371809	74378654	ABCB7	chrX	74735208	74740529	5	16	16	12.3333
805896	chrX	74371809	74378654	ABCB7	chrX	75356587	75367288	7	8	13	9.33333
805896	chrX	74371809	74378654	ABCB7	chrX	75650850	75652775	9	4	4	5.66667
262399	chr16	16029025	16052541	ABCC1	chr16	16072438	16079716	54	57	69	60
622623	chr6	43395091	43407679	ABCC10	chr6	42736141	42750596	5	4	14	7.66667
267603	chr16	48189744	48200897	ABCC12	chr16	47166493	47173398	35	24	45	34.6667
92879	chr10	101526826	101552246	ABCC2	chr10	101556338	101557602	252	256	271	259.667
204753	chr13	95951787	95955271	ABCC4	chr13	95959827	95960170	228	271	341	280
204753	chr13	95951787	95955271	ABCC4	chr13	96310170	96327540	13	4	8	8.33333
492332	chr3	183733408	183737933	ABCC5	chr3	183729356	183731411	497	440	553	496.667
492332	chr3	183733408	183737933	ABCC5	chr3	184242800	184254315	11	14	8	11
492332	chr3	183733408	183737933	ABCC5	chr3	184515394	184529373	7	3	4	4.66667
492325	chr3	183724060	183724316	ABCC5-AS1	chr3	183731412	183732342	494	494	499	495.667
492325	chr3	183724060	183724316	ABCC5-AS1	chr3	184229898	184243048	15	15	12	14
107204	chr11	17490949	17499574	ABCC8	chr11	17257253	17264336	22	24	25	23.6667
148149	chr12	22090571	22104163	ABCC9	chr12	22086938	22089783	46	59	84	63
153554	chr12	40010935	40014886	ABCD2	chr12	39827034	39843285	8	14	22	14.6667
153554	chr12	40010935	40014886	ABCD2	chr12	40005682	40016488	224	168	355	249
153554	chr12	40010935	40014886	ABCD2	chr12	40496075	40497412	15	9	14	12.6667
25405	chr1	94876094	94886259	ABCD3	chr1	94349729	94351248	13	11	20	14.6667
25405	chr1	94876094	94886259	ABCD3	chr1	94499813	94518109	9	11	8	9.33333
25405	chr1	94876094	94886259	ABCD3	chr1	94872649	94875510	155	126	193	158
25405	chr1	94876094	94886259	ABCD3	chr1	95538846	95544666	18	8	24	16.6667
25405	chr1	94876094	94886259	ABCD3	chr1	95694310	95710446	8	8	16	10.6667
227087	chr14	74768726	74798920	ABCD4	chr14	74763705	74765410	226	207	250	227.667
227087	chr14	74768726	74798920	ABCD4	chr14	74948045	74954726	13	18	10	13.6667
541105	chr4	146015816	146020399	ABCE1	chr4	146021133	146032828	365	362	448	391.667
541105	chr4	146015816	146020399	ABCE1	chr4	146844023	146859716	11	13	11	11.6667
541105	chr4	146015816	146020399	ABCE1	chr4	147093874	147107326	12	12	17	13.6667
619553	chr6	30534753	30541639	ABCF1	chr6	30529805	30534510	9	9	17	11.6667
705223	chr7	150923041	150936379	ABCF2	chr7	150905888	150921408	315	293	288	298.667
428379	chr21	43607927	43629023	ABCG1	chr21	43599860	43601643	265	252	273	263.333
522588	chr4	89150699	89153356	ABCG2	chr4	89148888	89150231	174	190	292	218.667
522588	chr4	89150699	89153356	ABCG2	chr4	89420731	89424273	25	38	47	36.6667
137048	chr11	119008735	119023006	ABCG4	chr11	119004390	119005164	515	431	557	501
344667	chr2	44064966	44069810	ABCG5	chr2	43090099	43108854	5	4	11	6.66667
344667	chr2	44064966	44069810	ABCG5	chr2	44069819	44073401	480	240	503	407.667
339740	chr2	27346267	27348910	ABHD1	chr2	27344914	27355885	189	127	188	168
470002	chr3	111695488	111699177	ABHD10	chr3	110793240	110801929	8	12	8	9.33333
470002	chr3	111695488	111699177	ABHD10	chr3	111026306	111040169	9	11	16	12
470002	chr3	111695488	111699177	ABHD10	chr3	111427434	111433513	119	116	97	110.667
470002	chr3	111695488	111699177	ABHD10	chr3	111693619	111704349	659	454	707	606.667
470002	chr3	111695488	111699177	ABHD10	chr3	112262318	112272704	8	12	17	12.3333
410775	chr20	25366671	25376452	ABHD12	chr20	25354440	25359281	39	20	50	36.3333
220028	chr14	51338682	51347442	ABHD12B	chr14	51359143	51361164	54	57	62	57.6667
452122	chr3	52002602	52010820	ABHD14A	chr3	51425268	51432015	10	11	7	9.33333
452122	chr3	52002602	52010820	ABHD14A	chr3	52018536	52025403	145	75	178	132.667
284587	chr17	27890004	27894879	ABHD15	chr17	28257981	28260746	27	22	37	28.6667
255166	chr15	89621638	89633335	ABHD2	chr15	89615148	89616023	495	465	488	482.667
211271	chr14	23062238	23067559	ABHD4	chr14	23057021	23057695	91	64	201	118.667
450170	chr3	43724212	43735506	ABHD5	chr3	43737595	43739975	196	228	317	247
72175	chr10	27148168	27151789	ABI1	chr10	26619359	26629590	10	8	7	8.33333
72175	chr10	27148168	27151789	ABI1	chr10	26724006	26735849	7	7	12	8.66667
72175	chr10	27148168	27151789	ABI1	chr10	27018727	27027887	29	33	43	35
72175	chr10	27148168	27151789	ABI1	chr10	27133500	27138628	82	64	129	91.6667
289143	chr17	47286829	47292714	ABI3	chr17	47759617	47768824	8	7	7	7.33333
466450	chr3	100709288	100714790	ABI3BP	chr3	100707589	100716522	144	125	225	164.667
783706	chr9	133576743	133589751	ABL1	chr9	133570966	133571872	418	347	476	413.667
783706	chr9	133576743	133589751	ABL1	chr9	133730008	133737674	114	103	145	120.667
783706	chr9	133576743	133589751	ABL1	chr9	133912844	133915399	36	34	41	37
783706	chr9	133576743	133589751	ABL1	chr9	134949511	134953557	4	11	7	7.33333
43789	chr1	179196747	179205715	ABL2	chr1	179212634	179216318	105	96	116	105.667
97255	chr10	116442134	116447410	ABLIM1	chr10	116447894	116448243	267	230	386	294.333
498162	chr4	8152403	8167281	ABLIM2	chr4	8167399	8171790	116	14	108	79.3333
498162	chr4	8152403	8167281	ABLIM2	chr4	8402921	8417228	16	4	18	12.6667
601171	chr5	148520758	148526858	ABLIM3	chr5	148106440	148118525	6	7	10	7.66667
601171	chr5	148520758	148526858	ABLIM3	chr5	148514266	148516319	205	132	226	187.667
601171	chr5	148520758	148526858	ABLIM3	chr5	148640354	148644943	94	53	98	81.6667
705148	chr7	150512976	150523919	ABP1	chr7	149489886	149505224	12	12	20	14.6667
705148	chr7	150512976	150523919	ABP1	chr7	150529132	150544096	298	185	518	333.667
618422	chr6	26593067	26601342	ABT1	chr6	26329836	26336825	71	84	78	77.6667
618422	chr6	26593067	26601342	ABT1	chr6	26584297	26591291	245	221	412	292.667
474738	chr3	127388664	127399743	ABTB1	chr3	126181684	126190520	8	7	7	7.33333
474738	chr3	127388664	127399743	ABTB1	chr3	126416010	126422461	4	12	7	7.66667
474738	chr3	127388664	127399743	ABTB1	chr3	127377634	127381578	225	213	262	233.333
474738	chr3	127388664	127399743	ABTB1	chr3	127765299	127768139	23	18	17	19.3333
112583	chr11	34376256	34385647	ABTB2	chr11	33871827	33880390	28	30	47	35
112583	chr11	34376256	34385647	ABTB2	chr11	34198534	34203181	204	84	120	136
112583	chr11	34376256	34385647	ABTB2	chr11	34373504	34374832	554	511	619	561.333
430734	chr22	23476911	23481106	AC000029.1	chr22	23300832	23302691	10	8	9	9
432240	chr22	29869289	29877404	AC000035.3	chr22	29867494	29868297	170	116	263	183
698469	chr7	126848723	126855584	AC000099.1	chr7	126843445	126862996	443	427	427	432.333
695317	chr7	117203158	117205915	AC000111.3	chr7	117206606	117211196	153	145	258	185.333
695349	chr7	117286445	117296105	AC000111.6	chr7	117280198	117283514	85	96	181	120.667
698507	chr7	126990132	126991379	AC000123.4	chr7	126435210	126453119	7	9	8	8
698507	chr7	126990132	126991379	AC000123.4	chr7	126995294	127004488	609	342	377	442.667
698507	chr7	126990132	126991379	AC000123.4	chr7	127151750	127153726	58	59	78	65
698507	chr7	126990132	126991379	AC000123.4	chr7	127483594	127502960	9	7	8	8
698507	chr7	126990132	126991379	AC000123.4	chr7	127843784	127852478	22	14	16	17.3333
698178	chr7	126018517	126019314	AC000370.2	chr7	126007001	126025751	177	200	388	255
687229	chr7	89899258	89899670	AC002064.4	chr7	89894613	89897552	233	292	611	378.667
177557	chr12	120017868	120022164	AC002070.1	chr12	120023095	120030686	165	200	174	179.667
177557	chr12	120017868	120022164	AC002070.1	chr12	120272279	120286886	4	6	7	5.66667
688395	chr7	93518811	93526004	AC002076.10	chr7	93516907	93528212	201	180	253	211.333
327690	chr19	36163037	36165455	AC002115.7	chr19	36177426	36183560	69	50	74	64.3333
265933	chr16	30583431	30599062	AC002310.7	chr16	30603111	30606537	176	49	155	126.667
265135	chr16	26655086	26667187	AC002331.1	chr16	26670393	26670939	100	93	148	113.667
787483	chrX	9935188	9945849	AC002365.1	chrX	9949758	9950242	34	38	78	50
787483	chrX	9935188	9945849	AC002365.1	chrX	10100393	10112562	12	17	10	13
828153	chrX	147579628	147584803	AC002368.4	chrX	147586040	147587569	122	92	256	156.667
828153	chrX	147579628	147584803	AC002368.4	chrX	148356262	148368363	3	3	5	3.66667
688808	chr7	94843257	94846649	AC002429.5	chr7	94832589	94850619	184	212	128	174.667
688041	chr7	92460612	92467461	AC002454.1	chr7	92253850	92261641	53	48	57	52.6667
688041	chr7	92460612	92467461	AC002454.1	chr7	92468125	92471907	94	97	145	112
688041	chr7	92460612	92467461	AC002454.1	chr7	92857832	92868588	7	13	17	12.3333
687340	chr7	90224880	90229044	AC002456.2	chr7	90222605	90232276	238	238	400	292
695228	chr7	116938738	116942637	AC002465.2	chr7	116932236	116946534	137	147	375	219.667
629404	chr6	67067857	67072058	AC002485.1	chr6	67059430	67062000	130	130	143	134.333
327638	chr19	35883528	35898310	AC002511.1	chr19	35903553	35903841	4	14	10	9.33333
327641	chr19	35903842	35921173	AC002511.2	chr19	35581235	35587287	17	29	19	21.6667
327641	chr19	35903842	35921173	AC002511.2	chr19	35922293	35923941	421	344	484	416.333
327644	chr19	35923942	35924938	AC002511.3	chr19	35929273	35936814	370	305	525	400
294839	chr17	68117083	68127423	AC002539.1	chr17	68114103	68128814	85	110	168	121
282513	chr17	15942879	15950350	AC002553.1	chr17	15941023	15941565	543	453	766	587.333
175411	chr12	111505356	111513903	AC002978.1	chr12	111495945	111501966	581	457	748	595.333
175469	chr12	111723835	111753943	AC002979.1	chr12	111363298	111383153	50	33	57	46.6667
175469	chr12	111723835	111753943	AC002979.1	chr12	111460568	111463632	92	96	86	91.3333
175469	chr12	111723835	111753943	AC002979.1	chr12	111722246	111722424	235	246	243	241.333
788191	chrX	12164417	12166833	AC002981.1	chrX	12170222	12174097	23	7	36	22
331732	chr19	57874301	57876210	AC003002.1	chr19	56900647	56901261	8	9	14	10.3333
288027	chr17	42390257	42397409	AC003043.2	chr17	42388727	42389670	169	54	242	155
693438	chr7	111446838	111456213	AC003077.1	chr7	111456846	111458915	222	427	276	308.333
693438	chr7	111446838	111456213	AC003077.1	chr7	112138119	112155248	12	7	9	9.33333
288017	chr17	42313834	42330958	AC003102.1	chr17	42349489	42351537	35	23	38	32
789043	chrX	14781673	14783307	AC003658.1	chrX	14777744	14786672	83	68	169	106.667
288831	chr17	46017787	46020845	AC003665.1	chr17	46010762	46029316	161	159	223	181
787561	chrX	10183841	10190318	AC003666.1	chrX	8823895	8841497	2	2	5	3
787561	chrX	10183841	10190318	AC003666.1	chrX	10182231	10183187	133	141	267	180.333
787561	chrX	10183841	10190318	AC003666.1	chrX	11154739	11169939	10	14	22	15.3333
331781	chr19	58070618	58071857	AC003682.1	chr19	58077186	58081824	437	257	536	410
287465	chr17	39556895	39559653	AC003958.2	chr17	39211926	39215864	12	12	21	15
287465	chr17	39556895	39559653	AC003958.2	chr17	39561754	39566988	289	232	290	270.333
667078	chr7	19149889	19152619	AC003986.6	chr7	19139139	19145346	221	209	268	232.667
693519	chr7	111705301	111713189	AC004001.1	chr7	111688218	111700208	86	80	82	82.6667
668903	chr7	24940241	24944765	AC004016.1	chr7	24946896	24950375	225	229	374	276
331816	chr19	58201503	58211052	AC004017.1	chr19	58190264	58191037	90	110	186	128.667
523546	chr4	92022003	92034865	AC004054.1	chr4	92035384	92039794	61	105	187	117.667
528211	chr4	106470817	106473904	AC004066.3	chr4	106464467	106481293	265	324	537	375.333
528089	chr4	106098019	106101391	AC004069.3	chr4	106106436	106107953	166	163	225	184.667
528089	chr4	106098019	106101391	AC004069.3	chr4	106626091	106632029	10	6	5	7
528089	chr4	106098019	106101391	AC004069.3	chr4	107225610	107232786	3	4	2	3
669601	chr7	27143269	27156411	AC004080.12	chr7	25904066	25917863	9	6	8	7.66667
669601	chr7	27143269	27156411	AC004080.12	chr7	26426319	26435802	8	10	5	7.66667
669601	chr7	27143269	27156411	AC004080.12	chr7	26731785	26738401	13	9	6	9.33333
669601	chr7	27143269	27156411	AC004080.12	chr7	27158218	27164725	186	234	94	171.333
664555	chr7	11446419	11448376	AC004160.4	chr7	11454553	11454857	214	247	316	259
285994	chr17	33327263	33339463	AC004223.1	chr17	33340076	33350597	85	96	108	96.3333
287335	chr17	39072966	39081007	AC004231.2	chr17	39470113	39478883	45	18	40	34.3333
287335	chr17	39072966	39081007	AC004231.2	chr17	39688135	39705982	57	46	51	51.3333
596414	chr5	132021077	132026796	AC004237.1	chr5	131703474	131716347	18	19	25	20.6667
596414	chr5	132021077	132026796	AC004237.1	chr5	132013730	132020752	251	200	700	383.667
695362	chr7	117326533	117332208	AC004240.2	chr7	117336768	117341504	366	141	185	230.667
263590	chr16	20809499	20832372	AC004381.6	chr16	20834034	20838377	249	250	199	232.667
689210	chr7	96097482	96097899	AC004458.1	chr7	95701863	95717041	17	13	17	15.6667
689210	chr7	96097482	96097899	AC004458.1	chr7	96092458	96105818	313	271	533	372.333
429936	chr22	19098663	19119852	AC004471.9	chr22	19095778	19097623	325	252	342	306.333
429936	chr22	19098663	19119852	AC004471.9	chr22	19613902	19617984	27	17	24	22.6667
668717	chr7	24292338	24302526	AC004485.3	chr7	24289667	24291641	20	23	12	18.3333
691985	chr7	106932849	106935805	AC004492.1	chr7	106926342	106930349	89	94	114	99
669365	chr7	26414940	26426318	AC004540.4	chr7	25918726	25936200	48	39	43	43.3333
669365	chr7	26414940	26426318	AC004540.4	chr7	26117010	26130995	43	44	34	40.3333
669365	chr7	26414940	26426318	AC004540.4	chr7	26412369	26414224	180	173	232	195
669365	chr7	26414940	26426318	AC004540.4	chr7	26695958	26715482	28	27	33	29.3333
669365	chr7	26414940	26426318	AC004540.4	chr7	27203006	27216014	32	31	26	29.6667
670274	chr7	29244468	29248959	AC004593.3	chr7	28965529	28974111	13	10	19	14
670274	chr7	29244468	29248959	AC004593.3	chr7	29251944	29262671	181	110	371	220.667
791573	chrX	23138197	23142068	AC004673.1	chrX	23130919	23149885	87	112	168	122.333
670744	chr7	30839356	30845759	AC004691.5	chr7	30836356	30839327	228	205	295	242.667
670744	chr7	30839356	30845759	AC004691.5	chr7	31160122	31162912	23	30	40	31
674504	chr7	43285149	43293141	AC004692.4	chr7	43757900	43770321	12	16	13	13.6667
667002	chr7	18936264	18939440	AC004744.3	chr7	18943361	18945019	248	226	324	266
689476	chr7	96919479	96921456	AC004745.1	chr7	96912505	96918243	224	361	683	422.667
322833	chr19	16122752	16134790	AC004790.1	chr19	16112080	16121309	19	24	25	22.6667
673397	chr7	39649880	39651654	AC004837.4	chr7	39655239	39655868	231	242	426	299.667
673416	chr7	39742394	39746096	AC004837.5	chr7	39737429	39756306	6	9	20	11.6667
696566	chr7	121209377	121214902	AC004875.1	chr7	120978707	120993773	10	12	8	10
696566	chr7	121209377	121214902	AC004875.1	chr7	121220193	121221430	63	74	58	65
689902	chr7	98610216	98611812	AC004893.11	chr7	98614331	98615491	490	291	702	494.333
689902	chr7	98610216	98611812	AC004893.11	chr7	98891138	98907146	38	10	63	37
662253	chr7	2981215	2986553	AC004906.3	chr7	2975524	2993630	203	272	316	263.667
704797	chr7	149095265	149099206	AC004941.3	chr7	149091892	149092902	563	503	732	599.333
687191	chr7	89797750	89805367	AC004969.1	chr7	89806288	89807456	42	37	49	42.6667
687191	chr7	89797750	89805367	AC004969.1	chr7	90041979	90059949	15	18	12	15
673664	chr7	40585156	40594948	AC004988.1	chr7	40582390	40584286	96	114	136	115.333
684306	chr7	80802658	80808518	AC005008.2	chr7	80791837	80809939	144	150	193	162.333
686128	chr7	86404114	86410019	AC005009.1	chr7	86416358	86418805	140	154	204	166
669962	chr7	28214270	28220875	AC005017.1	chr7	26896189	26902411	4	7	5	5.33333
669962	chr7	28214270	28220875	AC005017.1	chr7	27216015	27216168	9	24	13	15.3333
669962	chr7	28214270	28220875	AC005017.1	chr7	28961180	28967120	8	13	8	9.66667
674039	chr7	41727444	41736387	AC005027.4	chr7	41726681	41726916	204	196	286	228.667
360641	chr2	102507522	102509732	AC005035.1	chr2	101627021	101641999	6	14	16	12
360641	chr2	102507522	102509732	AC005035.1	chr2	102029054	102035549	40	35	43	39.3333
360641	chr2	102507522	102509732	AC005035.1	chr2	102513197	102515962	778	795	1015	862.667
360641	chr2	102507522	102509732	AC005035.1	chr2	102849401	102859433	39	36	46	40.3333
360641	chr2	102507522	102509732	AC005035.1	chr2	103051832	103068768	33	34	31	32.6667
391582	chr2	201697328	201710181	AC005037.1	chr2	201710315	201710599	162	103	186	150.333
391613	chr2	201822381	201832549	AC005037.3	chr2	202502676	202513088	11	10	13	11.3333
391613	chr2	201822381	201832549	AC005037.3	chr2	202626416	202643600	9	16	6	10.3333
353933	chr2	74724092	74730955	AC005041.17	chr2	74481726	74493302	6	3	5	4.66667
353933	chr2	74724092	74730955	AC005041.17	chr2	74719652	74720494	165	70	211	148.667
353933	chr2	74724092	74730955	AC005041.17	chr2	75074861	75078818	7	2	5	4.66667
378112	chr2	159589994	159594240	AC005042.4	chr2	158892593	158900656	18	25	40	27.6667
378112	chr2	159589994	159594240	AC005042.4	chr2	159028220	159034584	10	15	20	15
378112	chr2	159589994	159594240	AC005042.4	chr2	159585537	159598155	254	238	331	274.333
692212	chr7	107675249	107677856	AC005048.1	chr7	107678997	107682243	242	216	291	249.667
690221	chr7	99945535	99957189	AC005071.2	chr7	99958147	99968909	274	270	132	225.333
690229	chr7	99995835	100003646	AC005071.3	chr7	100009695	100011445	129	131	141	133.667
668396	chr7	23205292	23213193	AC005082.1	chr7	23198525	23204964	199	224	169	197.333
403284	chr2	242289894	242306608	AC005104.3	chr2	241777632	241787036	7	11	10	9.33333
403284	chr2	242289894	242306608	AC005104.3	chr2	242282948	242287044	188	225	247	220
670673	chr7	30621402	30628695	AC005154.5	chr7	30070497	30080154	5	13	8	8.66667
670673	chr7	30621402	30628695	AC005154.5	chr7	30629434	30632311	104	111	173	129.333
670673	chr7	30621402	30628695	AC005154.5	chr7	30771085	30780046	14	19	23	18.6667
684686	chr7	81916023	81922657	AC005159.1	chr7	81909937	81914512	96	118	123	112.333
670204	chr7	29039930	29041158	AC005162.3	chr7	29037628	29039773	110	116	175	133.667
670230	chr7	29118306	29127727	AC005162.4	chr7	29112907	29131438	247	174	161	194
670196	chr7	29021999	29027595	AC005162.5	chr7	29016830	29021328	144	128	186	152.667
529821	chr4	111219390	111231594	AC005187.1	chr4	111210998	111215227	168	217	311	232
599058	chr5	141906466	141919576	AC005215.1	chr5	141357175	141376711	10	5	8	7.66667
599058	chr5	141906466	141919576	AC005215.1	chr5	141540319	141554465	18	34	37	29.6667
416678	chr20	52556648	52560771	AC005220.3	chr20	51829440	51836054	33	23	28	28
416678	chr20	52556648	52560771	AC005220.3	chr20	52182498	52186769	154	141	188	161
416678	chr20	52556648	52560771	AC005220.3	chr20	52673278	52679088	73	74	64	70.3333
416678	chr20	52556648	52560771	AC005220.3	chr20	52815161	52817071	41	37	74	50.6667
281994	chr17	14112611	14117729	AC005224.2	chr17	13508042	13514496	8	10	11	9.66667
281994	chr17	14112611	14117729	AC005224.2	chr17	14118876	14120899	172	164	252	196
281994	chr17	14112611	14117729	AC005224.2	chr17	14825816	14832093	5	6	11	7.33333
226887	chr14	73906576	73921687	AC005280.2	chr14	73925446	73925698	352	359	417	376
281003	chr17	10956285	10958706	AC005284.1	chr17	10961021	10968663	306	402	363	357
280888	chr17	10436767	10461060	AC005323.1	chr17	10465577	10466777	50	77	74	67
281492	chr17	12607530	12615124	AC005358.3	chr17	12618918	12620431	199	174	286	219.667
599092	chr5	142028309	142037056	AC005370.1	chr5	141540319	141551135	22	12	27	20.3333
599092	chr5	142028309	142037056	AC005370.1	chr5	142045380	142048141	139	130	174	147.667
599092	chr5	142028309	142037056	AC005370.1	chr5	142259025	142266911	30	34	35	33
706942	chr7	157394807	157419983	AC005481.5	chr7	157389897	157393732	239	175	248	220.667
673330	chr7	39443814	39453173	AC005483.3	chr7	39441846	39457084	177	111	162	150
322380	chr19	13472343	13487123	AC005513.1	chr19	13461416	13467307	148	144	138	143.333
706699	chr7	156449637	156452943	AC005534.8	chr7	156445416	156447494	125	103	191	139.667
706703	chr7	156467718	156471115	AC005534.9	chr7	155605225	155612558	19	7	17	14.3333
706703	chr7	156467718	156471115	AC005534.9	chr7	156471235	156475067	306	210	432	316
401510	chr2	234863824	234864689	AC005538.5	chr2	235424491	235436183	23	12	25	20
293990	chr17	65017447	65035836	AC005544.1	chr17	64110877	64121101	10	4	5	6.33333
293990	chr17	65017447	65035836	AC005544.1	chr17	65045184	65049456	226	196	207	209.667
281025	chr17	11030374	11041661	AC005548.2	chr17	11042198	11048380	124	128	173	141.667
665944	chr7	15705934	15710548	AC005550.3	chr7	15718688	15719039	186	176	281	214.333
328764	chr19	42067130	42072031	AC005626.1	chr19	42058065	42065467	662	400	590	550.667
281060	chr17	11169777	11171608	AC005725.1	chr17	11163438	11169212	326	342	687	451.667
598917	chr5	141358041	141365080	AC005740.5	chr5	141519259	141525570	25	31	37	31
598917	chr5	141358041	141365080	AC005740.5	chr5	142072753	142080299	9	6	6	7
598689	chr5	140532451	140539223	AC005754.1	chr5	140541107	140546580	63	61	111	78.3333
142508	chr12	2946158	2967420	AC005841.1	chr12	2790354	2799228	36	16	20	24
793794	chrX	30332281	30337512	AC005926.1	chrX	30323047	30324292	39	21	62	40.6667
282571	chr17	16219732	16239233	AC005971.3	chr17	16216449	16217227	260	235	301	265.333
666076	chr7	16128615	16132568	AC006035.2	chr7	16120059	16137647	169	143	272	194.667
666076	chr7	16128615	16132568	AC006035.2	chr7	16595430	16602964	18	9	39	22
663468	chr7	8153167	8156322	AC006042.6	chr7	8150823	8157501	436	458	698	530.667
684583	chr7	81638222	81640005	AC006145.4	chr7	81640313	81643395	139	97	150	128.667
694986	chr7	116210079	116213191	AC006159.4	chr7	115894396	115904032	28	32	41	33.6667
694980	chr7	116182823	116192788	AC006159.5	chr7	115897798	115905829	33	43	56	44
500997	chr4	17608919	17616354	AC006160.5	chr4	16216249	16223440	4	4	9	5.66667
500997	chr4	17608919	17616354	AC006160.5	chr4	17606084	17607429	308	239	390	312.333
500997	chr4	17608919	17616354	AC006160.5	chr4	17799106	17814594	31	22	39	30.6667
500997	chr4	17608919	17616354	AC006160.5	chr4	18025641	18037377	10	10	10	10
500997	chr4	17608919	17616354	AC006160.5	chr4	18592407	18597086	18	7	8	11
320784	chr19	2906665	2917330	AC006277.2	chr19	2923283	2934464	335	330	428	364.333
313206	chr18	53858306	53862432	AC006305.1	chr18	53849710	53856574	90	136	129	118.333
685217	chr7	83545597	83552907	AC006322.1	chr7	83544634	83559573	197	167	235	199.667
685217	chr7	83545597	83552907	AC006322.1	chr7	84659724	84660644	28	25	49	34
342797	chr2	37826702	37832022	AC006369.2	chr2	37836441	37847673	253	269	349	290.333
833126	chrY	15778782	15781202	AC006371.1	chrY	15775179	15776272	11	19	12	14
706921	chr7	157310478	157323885	AC006372.1	chr7	157323968	157329966	227	552	751	510
706918	chr7	157303401	157307949	AC006372.6	chr7	157307969	157310477	175	39	231	148.333
671038	chr7	31830858	31834729	AC006377.1	chr7	31835004	31835172	587	584	794	655
688428	chr7	93596333	93601243	AC006378.2	chr7	93592071	93595053	129	189	297	205
670911	chr7	31353919	31359988	AC006380.1	chr7	31348182	31353216	184	162	218	188
279153	chr17	2314092	2319703	AC006435.1	chr17	1564482	1583447	18	19	14	17
279153	chr17	2314092	2319703	AC006435.1	chr17	1965344	1971785	40	23	28	30.3333
279153	chr17	2314092	2319703	AC006435.1	chr17	2305925	2307732	726	607	852	728.333
279153	chr17	2314092	2319703	AC006435.1	chr17	2906864	2914173	13	18	16	15.6667
388350	chr2	191569644	191574683	AC006460.2	chr2	190939751	190946516	5	12	10	9
388350	chr2	191569644	191574683	AC006460.2	chr2	191576504	191580579	308	314	384	335.333
663326	chr7	7670628	7680978	AC006465.3	chr7	7219554	7224354	13	11	12	12
663326	chr7	7670628	7680978	AC006465.3	chr7	7682482	7685379	189	97	123	136.333
663326	chr7	7670628	7680978	AC006465.3	chr7	8002662	8019144	15	9	7	10.3333
663326	chr7	7670628	7680978	AC006465.3	chr7	8221630	8225749	5	11	10	8.66667
301841	chr18	14117699	14124966	AC006557.2	chr18	14112378	14114992	49	48	80	59
147973	chr12	21560223	21566894	AC006559.1	chr12	21551599	21559430	262	106	156	174.667
147973	chr12	21560223	21566894	AC006559.1	chr12	21833687	21850375	9	11	8	9.33333
672450	chr7	36501010	36504170	AC006960.7	chr7	36490877	36496061	202	162	215	193
672450	chr7	36501010	36504170	AC006960.7	chr7	37137661	37154288	14	12	14	13.3333
672450	chr7	36501010	36504170	AC006960.7	chr7	37235481	37236225	41	43	48	44
686711	chr7	88269219	88272948	AC006988.1	chr7	88266274	88268110	162	189	335	228.667
667428	chr7	20171189	20182032	AC007001.4	chr7	20186672	20187163	253	254	341	282.667
394370	chr2	210893932	210895712	AC007038.7	chr2	210886099	210886566	202	182	279	221
394370	chr2	210893932	210895712	AC007038.7	chr2	211324918	211335007	7	6	9	7.33333
352987	chr2	71171022	71181375	AC007040.7	chr2	70531258	70547338	29	12	29	23.3333
352987	chr2	71171022	71181375	AC007040.7	chr2	70882858	70902348	33	22	30	28.3333
352987	chr2	71171022	71181375	AC007040.7	chr2	71168992	71169598	579	565	660	601.333
430243	chr22	20874573	20891767	AC007050.17	chr22	20866800	20872761	648	578	641	622.333
228118	chr14	78856357	78870336	AC007056.1	chr14	78873507	78873672	37	45	50	44
670231	chr7	29127728	29130040	AC007096.1	chr7	29131439	29134984	197	193	272	220.667
350586	chr2	63083481	63093347	AC007098.1	chr2	63094055	63094401	7	17	16	13.3333
354213	chr2	75699717	75702099	AC007099.2	chr2	74911600	74919833	3	4	5	4
354213	chr2	75699717	75702099	AC007099.2	chr2	75146467	75154388	6	6	20	10.6667
354213	chr2	75699717	75702099	AC007099.2	chr2	75693658	75696000	158	154	274	195.333
349523	chr2	59467626	59474178	AC007131.1	chr2	59462352	59465893	214	196	284	231.333
349549	chr2	59548855	59555328	AC007131.2	chr2	59533606	59546613	50	51	67	56
227428	chr14	76041807	76048096	AC007182.1	chr14	75595901	75610217	6	6	7	6.33333
227428	chr14	76041807	76048096	AC007182.1	chr14	76029976	76038270	211	139	211	187
391864	chr2	202703438	202707658	AC007242.1	chr2	202702583	202717571	769	675	653	699
391864	chr2	202703438	202707658	AC007242.1	chr2	203030646	203038388	57	55	66	59.3333
360745	chr2	102796770	102798587	AC007271.3	chr2	102029054	102034201	10	10	11	10.3333
360745	chr2	102796770	102798587	AC007271.3	chr2	103055985	103073008	26	42	23	30.3333
360745	chr2	102796770	102798587	AC007271.3	chr2	103322351	103339153	6	8	6	6.66667
670505	chr7	30020860	30031878	AC007285.6	chr7	28961180	28967120	3	3	3	3
670505	chr7	30020860	30031878	AC007285.6	chr7	30017393	30020819	257	272	380	303
670505	chr7	30020860	30031878	AC007285.6	chr7	30428450	30444403	15	18	9	14
670505	chr7	30020860	30031878	AC007285.6	chr7	30603808	30615378	8	14	14	12
670528	chr7	30114142	30117439	AC007285.7	chr7	30118283	30121159	248	153	427	276
670528	chr7	30114142	30117439	AC007285.7	chr7	30597372	30605731	16	21	22	19.6667
430286	chr22	21074475	21084073	AC007308.1	chr22	21100825	21112280	177	54	97	109.333
672378	chr7	36267377	36276565	AC007327.5	chr7	36263238	36281977	11	11	15	12.3333
268707	chr16	52281792	52289815	AC007333.1	chr16	52291954	52298360	364	319	262	315
268010	chr16	49689083	49714490	AC007339.1	chr16	49686792	49687357	85	116	128	109.667
672551	chr7	36873585	36884968	AC007349.7	chr7	36889970	36891582	118	114	190	140.667
391895	chr2	202817838	202818898	AC007358.1	chr2	202811155	202813601	360	352	476	396
393006	chr2	206624678	206641859	AC007362.3	chr2	206618306	206622607	352	367	279	332.667
351209	chr2	65002925	65007574	AC007365.1	chr2	65010613	65019370	861	803	435	699.667
393097	chr2	206976307	206983973	AC007383.4	chr2	206970430	206985840	255	229	419	301
351277	chr2	65272002	65280740	AC007386.4	chr2	64071594	64091181	10	8	5	7.66667
351277	chr2	65272002	65280740	AC007386.4	chr2	64366318	64383125	12	9	10	10.3333
342660	chr2	37421923	37427666	AC007390.5	chr2	37421134	37439286	97	118	156	123.667
342749	chr2	37672593	37690496	AC007391.1	chr2	37665578	37670628	26	45	35	35.3333
352920	chr2	70907748	70915617	AC007395.3	chr2	70723311	70736404	7	6	7	6.66667
342452	chr2	36770420	36781752	AC007401.2	chr2	36763311	36763815	152	182	184	172.667
346965	chr2	51657421	51664215	AC007402.1	chr2	51651924	51655991	203	184	301	229.333
381994	chr2	171568282	171575554	AC007405.2	chr2	171356738	171365221	30	9	17	18.6667
382013	chr2	171638259	171641967	AC007405.7	chr2	171256811	171261573	46	35	61	47.3333
382013	chr2	171638259	171641967	AC007405.7	chr2	171352512	171365221	43	71	72	62
382013	chr2	171638259	171641967	AC007405.7	chr2	171635584	171652620	501	512	885	632.667
144113	chr12	9279208	9287943	AC007436.1	chr12	9273212	9273654	129	133	164	142
144937	chr12	11694590	11696292	AC007450.1	chr12	10913044	10932285	6	13	12	10.3333
144937	chr12	11694590	11696292	AC007450.1	chr12	11112891	11127924	4	9	7	6.66667
144937	chr12	11694590	11696292	AC007450.1	chr12	11323250	11330298	8	12	14	11.3333
144937	chr12	11694590	11696292	AC007450.1	chr12	11691690	11698794	182	307	347	278.667
820002	chrX	120460099	120468608	AC007486.1	chrX	120456560	120456765	79	69	147	98.3333
146384	chr12	16560246	16569197	AC007528.1	chr12	16581349	16583781	60	50	72	60.6667
145537	chr12	13739260	13744348	AC007535.1	chr12	13733373	13737953	283	437	630	450
672280	chr7	35878511	35889686	AC007551.1	chr7	35747648	35749328	39	44	25	36
672280	chr7	35878511	35889686	AC007551.1	chr7	35866857	35877125	92	100	104	98.6667
381490	chr2	169956259	169964906	AC007556.3	chr2	169193320	169203522	7	11	10	9.33333
381490	chr2	169956259	169964906	AC007556.3	chr2	169824905	169827424	47	55	63	55
381490	chr2	169956259	169964906	AC007556.3	chr2	169967546	169975411	431	233	559	407.667
381490	chr2	169956259	169964906	AC007556.3	chr2	170221806	170230680	11	10	9	10
381490	chr2	169956259	169964906	AC007556.3	chr2	170785477	170788067	14	9	8	10.3333
261359	chr16	12180269	12184172	AC007601.1	chr16	11044483	11055793	8	3	8	6.33333
261359	chr16	12180269	12184172	AC007601.1	chr16	12185147	12202393	206	154	312	224
261359	chr16	12180269	12184172	AC007601.1	chr16	12905518	12920920	27	17	43	29
268224	chr16	50645927	50648567	AC007608.1	chr16	50650427	50651379	921	853	1231	1001.67
267733	chr16	48684084	48687486	AC007611.1	chr16	48678445	48681442	11	13	21	15
490951	chr3	179112683	179117920	AC007620.3	chr3	179111203	179111562	173	170	282	208.333
145190	chr12	12507457	12515147	AC007621.1	chr12	11722366	11727077	12	11	6	9.66667
145190	chr12	12507457	12515147	AC007621.1	chr12	12515342	12519127	287	272	338	299
145190	chr12	12507457	12515147	AC007621.1	chr12	13353402	13364938	9	9	6	8
393060	chr2	206849773	206862955	AC007679.3	chr2	206867008	206867378	311	291	372	324.667
346801	chr2	51166414	51173621	AC007682.1	chr2	51176892	51182666	270	285	364	306.333
346808	chr2	51185620	51189733	AC007682.2	chr2	51181846	51196867	52	119	228	133
379438	chr2	163623892	163626890	AC007740.1	chr2	163621172	163629477	98	152	178	142.667
379236	chr2	163013915	163023237	AC007750.5	chr2	162439442	162453162	22	41	40	34.3333
379236	chr2	163013915	163023237	AC007750.5	chr2	163027609	163031520	365	417	489	423.667
294312	chr17	66382529	66387178	AC007780.1	chr17	66376040	66379684	72	33	81	62
175153	chr12	110205640	110213215	AC007834.3	chr12	109952217	109962510	27	35	51	37.6667
227188	chr14	75179298	75195674	AC007956.1	chr14	75173441	75177266	414	406	509	443
227188	chr14	75179298	75195674	AC007956.1	chr14	75530876	75534122	15	7	13	11.6667
700011	chr7	132714971	132721968	AC008038.1	chr7	132724011	132726967	410	386	605	467
228191	chr14	79082516	79084562	AC008045.1	chr14	79085815	79089175	251	261	479	330.333
706367	chr7	155301716	155306664	AC008060.5	chr7	154700243	154717565	10	9	12	10.3333
706367	chr7	155301716	155306664	AC008060.5	chr7	155294156	155298597	239	205	270	238
706333	chr7	155173835	155182619	AC008060.7	chr7	154700243	154717565	14	8	17	13
706333	chr7	155173835	155182619	AC008060.7	chr7	154959233	154964051	10	15	18	14.3333
706350	chr7	155247684	155262051	AC008060.8	chr7	154953036	154968501	14	20	19	17.6667
379207	chr2	162928826	162933700	AC008063.2	chr2	162444115	162458478	8	17	11	12
379207	chr2	162928826	162933700	AC008063.2	chr2	162925268	162927143	397	413	584	464.667
336791	chr2	17022736	17028169	AC008069.1	chr2	17016528	17021873	400	431	442	424.333
336794	chr2	17034351	17039791	AC008069.2	chr2	17039964	17042143	171	170	244	195
338984	chr2	24295863	24302128	AC008073.5	chr2	24046200	24049052	154	144	139	145.667
338984	chr2	24295863	24302128	AC008073.5	chr2	24281783	24290674	455	314	658	475.667
338984	chr2	24295863	24302128	AC008073.5	chr2	24705237	24719383	10	9	9	9.33333
338984	chr2	24295863	24302128	AC008073.5	chr2	25185658	25199840	6	12	15	11
339005	chr2	24396269	24400364	AC008073.7	chr2	24046200	24047787	11	14	25	16.6667
339005	chr2	24396269	24400364	AC008073.7	chr2	24390476	24395815	104	104	151	119.667
339014	chr2	24423614	24425787	AC008073.9	chr2	24429056	24434860	144	136	337	205.667
351094	chr2	64676041	64685208	AC008074.3	chr2	64266522	64276184	23	16	25	21.3333
351094	chr2	64676041	64685208	AC008074.3	chr2	64685552	64686696	250	318	359	309
699676	chr7	131536573	131538666	AC008085.1	chr7	131529713	131543534	339	338	862	513
700407	chr7	134070085	134076097	AC008154.1	chr7	134067735	134082280	75	36	83	64.6667
700378	chr7	133968001	133984111	AC008154.4	chr7	132721969	132737290	7	6	4	5.66667
700378	chr7	133968001	133984111	AC008154.4	chr7	133986185	133994419	282	319	223	274.667
386782	chr2	186664132	186666379	AC008174.3	chr2	186658945	186672598	395	442	867	568
336458	chr2	15828658	15834232	AC008271.1	chr2	15822467	15824624	132	117	176	141.667
378308	chr2	160242682	160244321	AC008277.1	chr2	160236280	160241718	334	252	480	355.333
378308	chr2	160242682	160244321	AC008277.1	chr2	160625488	160630697	15	9	21	15
336419	chr2	15701485	15705850	AC008278.2	chr2	15696011	15712784	215	171	389	258.333
336454	chr2	15818632	15822432	AC008278.3	chr2	15822467	15824624	21	12	24	19
581851	chr5	86534776	86538784	AC008394.1	chr5	86531968	86533544	403	347	582	444
602869	chr5	154402015	154408382	AC008410.1	chr5	154417189	154418532	56	82	67	68.3333
331084	chr19	54373773	54391658	AC008440.5	chr19	53932717	53941771	6	10	10	8.66667
331084	chr19	54373773	54391658	AC008440.5	chr19	54394837	54398205	373	325	445	381
327527	chr19	35321278	35324100	AC008555.3	chr19	35311271	35315393	308	182	537	342.333
578666	chr5	76431806	76434805	AC008581.1	chr5	76423684	76441296	217	215	456	296
584649	chr5	95187970	95189230	AC008592.4	chr5	94990784	94997997	33	31	43	35.6667
584649	chr5	95187970	95189230	AC008592.4	chr5	95291589	95301465	32	35	38	35
584649	chr5	95187970	95189230	AC008592.4	chr5	95671361	95676676	90	100	115	101.667
584649	chr5	95187970	95189230	AC008592.4	chr5	95927049	95939075	27	11	40	26
584649	chr5	95187970	95189230	AC008592.4	chr5	96487061	96503370	6	5	6	5.66667
584651	chr5	95191249	95198706	AC008592.5	chr5	94990784	94997997	24	20	30	24.6667
584651	chr5	95191249	95198706	AC008592.5	chr5	95200214	95204496	204	172	259	211.667
584651	chr5	95191249	95198706	AC008592.5	chr5	95671361	95678707	122	103	143	122.667
584651	chr5	95191249	95198706	AC008592.5	chr5	95928967	95939075	36	38	67	47
728702	chr8	74183162	74188264	AC008598.1	chr8	73912532	73928669	7	13	13	11
728702	chr8	74183162	74188264	AC008598.1	chr8	74175965	74191726	389	158	211	252.667
602715	chr5	153717005	153720295	AC008625.1	chr5	153710253	153716621	293	275	435	334.333
608237	chr5	171703461	171707150	AC008671.1	chr5	171698025	171715668	18	21	22	20.3333
603608	chr5	156800655	156804320	AC008676.1	chr5	156807857	156809004	375	360	531	422
603608	chr5	156800655	156804320	AC008676.1	chr5	157155288	157174244	25	20	16	20.3333
331168	chr19	54935995	54949473	AC008746.3	chr19	54950627	54959141	107	70	228	135
598817	chr5	140997436	141001348	AC008781.7	chr5	140072951	140091578	8	8	13	9.66667
598817	chr5	140997436	141001348	AC008781.7	chr5	141487095	141487266	17	13	17	15.6667
598817	chr5	140997436	141001348	AC008781.7	chr5	142158421	142174533	7	6	11	8
567729	chr5	40793690	40802064	AC008810.1	chr5	39931564	39941008	13	5	6	8
567729	chr5	40793690	40802064	AC008810.1	chr5	40773893	40782055	94	116	165	125
573787	chr5	60850090	60854961	AC008836.1	chr5	59982715	59993217	3	4	4	3.66667
573787	chr5	60850090	60854961	AC008836.1	chr5	60845472	60861966	289	391	494	391.333
566699	chr5	37801580	37802300	AC008869.1	chr5	37806955	37808569	368	356	545	423
572230	chr5	56154298	56165554	AC008937.2	chr5	55247707	55264254	16	15	36	22.3333
572230	chr5	56154298	56165554	AC008937.2	chr5	55560897	55567802	73	63	62	66
572230	chr5	56154298	56165554	AC008937.2	chr5	56165840	56169853	213	208	251	224
572230	chr5	56154298	56165554	AC008937.2	chr5	56526878	56541243	49	24	28	33.6667
564950	chr5	32378290	32379816	AC008949.1	chr5	32241527	32258582	15	17	13	15
564950	chr5	32378290	32379816	AC008949.1	chr5	32371600	32384456	100	112	181	131
258956	chr16	1029620	1036012	AC009041.2	chr16	1036134	1045973	154	82	630	288.667
273164	chr16	67647068	67654519	AC009095.4	chr16	67640599	67642960	450	444	456	450
261222	chr16	11428923	11444698	AC009121.1	chr16	11447315	11452430	725	681	856	754
261222	chr16	11428923	11444698	AC009121.1	chr16	12417464	12436472	6	3	2	3.66667
277591	chr16	84225815	84257830	AC009123.1	chr16	84261133	84265346	12	9	16	12.3333
277403	chr16	83434090	83438391	AC009142.1	chr16	83438856	83448911	163	126	207	165.333
276333	chr16	79702029	79710780	AC009159.1	chr16	79698064	79712033	254	257	389	300
393473	chr2	208174591	208175887	AC009226.1	chr2	208164029	208172429	291	273	391	318.333
376766	chr2	155308983	155314644	AC009227.2	chr2	155304405	155306576	506	486	738	576.667
346725	chr2	50922472	50929597	AC009234.1	chr2	50914400	50933196	165	158	294	205.667
378964	chr2	162199599	162208201	AC009299.1	chr2	162208323	162216639	112	281	361	251.333
378936	chr2	162108416	162118044	AC009299.2	chr2	162094370	162100079	164	135	151	150
365459	chr2	118749134	118755558	AC009303.1	chr2	118578644	118582588	54	56	52	54
365459	chr2	118749134	118755558	AC009303.1	chr2	118760970	118761949	394	417	480	430.333
365459	chr2	118749134	118755558	AC009303.1	chr2	120109631	120116936	4	8	7	6.33333
365390	chr2	118555596	118563122	AC009312.1	chr2	118544882	118548592	101	142	208	150.333
378896	chr2	162013468	162020247	AC009313.1	chr2	162010570	162021227	135	163	220	172.667
699924	chr7	132443212	132448012	AC009365.4	chr7	132434530	132454485	394	127	458	326.333
663414	chr7	7986211	7991370	AC009473.1	chr7	7981773	7983420	309	336	436	360.333
663414	chr7	7986211	7991370	AC009473.1	chr7	8215684	8225749	34	34	22	30
381369	chr2	169641295	169644449	AC009475.2	chr2	169632134	169637874	251	309	342	300.667
374592	chr2	148659912	148660536	AC009480.3	chr2	147828838	147844043	37	28	39	34.6667
374592	chr2	148659912	148660536	AC009480.3	chr2	148653387	148658465	410	384	759	517.667
378991	chr2	162278434	162285226	AC009487.4	chr2	162275757	162277412	342	351	497	396.667
378991	chr2	162278434	162285226	AC009487.4	chr2	162809304	162828481	12	8	22	14
378991	chr2	162278434	162285226	AC009487.4	chr2	162983195	162994641	14	11	9	11.3333
350652	chr2	63274196	63276073	AC009501.4	chr2	63262920	63268691	229	178	480	295.667
361840	chr2	106471337	106474382	AC009505.2	chr2	106191584	106199429	81	61	87	76.3333
361840	chr2	106471337	106474382	AC009505.2	chr2	106466603	106468950	794	728	1093	871.667
361840	chr2	106471337	106474382	AC009505.2	chr2	106700929	106710348	110	81	130	107
378381	chr2	160470703	160474295	AC009506.1	chr2	160465629	160466535	204	194	359	252.333
699951	chr7	132514929	132517014	AC009518.8	chr7	132518673	132522960	552	575	585	570.667
700651	chr7	134878946	134885205	AC009542.2	chr7	133995240	134007779	4	9	5	6
700651	chr7	134878946	134885205	AC009542.2	chr7	134133310	134139846	24	13	13	16.6667
700651	chr7	134878946	134885205	AC009542.2	chr7	134312916	134320958	24	26	23	24.3333
700651	chr7	134878946	134885205	AC009542.2	chr7	134885224	134894091	659	312	779	583.333
249922	chr15	70017141	70023265	AC009677.1	chr15	70014794	70016593	285	292	445	340.667
249922	chr15	70017141	70023265	AC009677.1	chr15	70382051	70383420	55	51	58	54.6667
249922	chr15	70017141	70023265	AC009677.1	chr15	70761507	70775927	42	33	44	39.6667
700958	chr7	135926229	135930509	AC009784.1	chr7	135921974	135936883	316	218	279	271
305802	chr18	30104299	30111824	AC009835.1	chr18	29737655	29751190	5	6	9	6.66667
305802	chr18	30104299	30111824	AC009835.1	chr18	29855579	29857491	6	12	7	8.33333
305802	chr18	30104299	30111824	AC009835.1	chr18	30114963	30117192	97	112	135	114.667
400597	chr2	231033334	231037959	AC009950.2	chr2	231032134	231032571	315	302	480	365.667
400597	chr2	231033334	231037959	AC009950.2	chr2	231229699	231242485	20	22	37	26.3333
400597	chr2	231033334	231037959	AC009950.2	chr2	231661178	231669824	11	6	12	9.66667
349948	chr2	60722184	60725012	AC009970.1	chr2	60716673	60720944	374	365	479	406
400537	chr2	230856524	230861388	AC009973.1	chr2	230872818	230877233	63	62	68	64.3333
99898	chr10	125494351	125510302	AC009987.1	chr10	125518984	125519797	63	72	74	69.6667
242481	chr15	44822817	44829911	AC009996.1	chr15	44128498	44135041	3	2	7	4
242481	chr15	44822817	44829911	AC009996.1	chr15	44578112	44591948	33	29	30	30.6667
242481	chr15	44822817	44829911	AC009996.1	chr15	44815653	44821505	242	252	335	276.333
245938	chr15	56050721	56059493	AC009997.1	chr15	56062778	56065377	243	222	315	260
666841	chr7	18469758	18490399	AC010082.2	chr7	18491450	18493239	178	184	196	186
380476	chr2	166787508	166792582	AC010127.5	chr2	166777912	166779626	133	128	191	150.667
370785	chr2	137300815	137304108	AC010146.1	chr2	137295654	137296237	327	280	418	341.667
339383	chr2	25939081	25945218	AC010150.1	chr2	25949746	25957412	69	77	85	77
476661	chr3	134126245	134129192	AC010207.1	chr3	133929387	133938497	28	20	20	22.6667
476661	chr3	134126245	134129192	AC010207.1	chr3	134120997	134133405	395	307	471	391
172511	chr12	101048492	101052686	AC010209.1	chr12	100622698	100640049	7	10	9	8.66667
172511	chr12	101048492	101052686	AC010209.1	chr12	101057580	101075779	71	195	226	164
590975	chr5	114937005	114941483	AC010226.4	chr5	114637936	114638714	75	78	95	82.6667
590975	chr5	114937005	114941483	AC010226.4	chr5	114943067	114949475	291	475	377	381
590975	chr5	114937005	114941483	AC010226.4	chr5	115157643	115168470	36	32	32	33.3333
590975	chr5	114937005	114941483	AC010226.4	chr5	115394080	115412163	17	28	36	27
591074	chr5	115288934	115299576	AC010282.1	chr5	115300388	115306519	308	291	384	327.667
602636	chr5	153469738	153475565	AC010295.1	chr5	153466748	153480938	348	139	389	292
609392	chr5	175875815	175882043	AC010297.1	chr5	176378727	176395605	10	10	10	10
565785	chr5	35034176	35037074	AC010368.1	chr5	35031119	35033795	249	260	346	285
565785	chr5	35034176	35037074	AC010368.1	chr5	35943527	35959606	11	9	16	12
575869	chr5	67262227	67272248	AC010376.1	chr5	67273783	67274902	173	174	246	197.667
563594	chr5	27984805	27988774	AC010455.1	chr5	27993200	27997603	8	19	17	14.6667
330024	chr19	48552650	48555114	AC010458.1	chr19	48556362	48567084	82	72	92	82
589528	chr5	110603795	110607566	AC010468.2	chr5	110585782	110599718	264	289	333	295.333
589528	chr5	110603795	110607566	AC010468.2	chr5	111497753	111499874	8	6	6	6.66667
278289	chr16	87734983	87747486	AC010536.1	chr16	86590013	86604203	4	4	8	5.33333
278289	chr16	87734983	87747486	AC010536.1	chr16	87748635	87757997	208	158	492	286
278287	chr16	87726406	87733963	AC010536.2	chr16	86590013	86604203	3	5	6	4.66667
271829	chr16	62858452	62863213	AC010546.1	chr16	62852019	62866987	376	645	1136	719
603568	chr5	156654508	156666310	AC010609.1	chr5	156645693	156648583	265	284	319	289.333
384455	chr2	179499966	179504080	AC010680.1	chr2	179494615	179496370	196	131	249	192
393255	chr2	207473769	207475203	AC010731.2	chr2	207467752	207468264	150	151	237	179.333
393275	chr2	207503231	207509772	AC010731.3	chr2	207511193	207514643	555	557	713	608.333
393275	chr2	207503231	207509772	AC010731.3	chr2	208288919	208302198	17	16	13	15.3333
344061	chr2	41820977	41823735	AC010739.1	chr2	41826363	41826613	40	49	80	56.3333
303026	chr18	21472406	21475822	AC010754.1	chr18	21465510	21472163	213	212	497	307.333
736007	chr8	97655976	97662338	AC010859.1	chr8	97333263	97339910	16	11	14	13.6667
736007	chr8	97655976	97662338	AC010859.1	chr8	97670344	97671090	143	132	181	152
338123	chr2	21344865	21349759	AC010872.2	chr2	21342454	21343593	171	184	270	208.333
344502	chr2	43455071	43460452	AC010883.5	chr2	43708977	43716302	56	48	56	53.3333
383136	chr2	175434504	175444098	AC010894.5	chr2	175338085	175339229	31	28	28	29
332904	chr2	3651725	3655755	AC010907.2	chr2	2825664	2836031	3	5	5	4.33333
332904	chr2	3651725	3655755	AC010907.2	chr2	3650015	3666952	323	91	457	290.333
103230	chr11	4463939	4472503	AC010930.1	chr11	4216460	4221331	33	25	35	31
103230	chr11	4463939	4472503	AC010930.1	chr11	4475091	4476395	471	420	615	502
334815	chr2	10141130	10167070	AC010969.1	chr2	10120126	10130933	37	45	43	41.6667
705190	chr7	150720024	150728615	AC010973.1	chr7	150051158	150063036	11	13	23	15.6667
705190	chr7	150720024	150728615	AC010973.1	chr7	151459491	151477881	12	4	13	9.66667
369589	chr2	133415643	133418532	AC010974.3	chr2	133421101	133428934	267	240	378	295
355485	chr2	79726832	79729925	AC010975.1	chr2	79731142	79735631	151	122	222	165
368206	chr2	128224215	128225863	AC010976.2	chr2	128214912	128220500	205	195	250	216.667
398171	chr2	223182946	223186906	AC010980.2	chr2	223191010	223194108	197	185	262	214.667
85650	chr10	77152036	77167684	AC010997.1	chr10	77171382	77176267	187	147	188	174
85650	chr10	77152036	77167684	AC010997.1	chr10	78046402	78065998	4	5	5	4.66667
246296	chr15	57255608	57268106	AC010999.1	chr15	57241817	57244492	24	34	24	27.3333
246296	chr15	57255608	57268106	AC010999.1	chr15	57417333	57426217	26	27	17	23.3333
726618	chr8	67831881	67835836	AC011031.1	chr8	66539971	66550867	10	11	14	11.6667
726618	chr8	67831881	67835836	AC011031.1	chr8	67357451	67361359	19	21	12	17.3333
726618	chr8	67831881	67835836	AC011031.1	chr8	67816124	67829396	217	241	260	239.333
726618	chr8	67831881	67835836	AC011031.1	chr8	68408339	68416782	10	14	11	11.6667
338840	chr2	23746714	23748787	AC011239.1	chr2	23744995	23745445	106	102	183	130.333
343104	chr2	38824491	38833092	AC011247.3	chr2	38148406	38161959	3	7	5	5
343104	chr2	38824491	38833092	AC011247.3	chr2	38839030	38853717	126	177	188	163.667
662432	chr7	3682500	3683828	AC011284.3	chr7	3679562	3681758	91	111	160	120.667
673385	chr7	39600890	39606716	AC011290.4	chr7	38418052	38434235	6	16	14	12
673385	chr7	39600890	39606716	AC011290.4	chr7	38829093	38839626	21	24	14	19.6667
673385	chr7	39600890	39606716	AC011290.4	chr7	39594608	39597915	557	577	700	611.333
673385	chr7	39600890	39606716	AC011290.4	chr7	39773241	39784213	108	103	135	115.333
675345	chr7	46798106	46804187	AC011294.3	chr7	46795361	46798000	233	259	305	265.667
495714	chr3	194864153	194868702	AC011325.1	chr3	194400760	194416531	33	30	48	37
495714	chr3	194864153	194868702	AC011325.1	chr3	194869112	194871165	404	436	502	447.333
608684	chr5	173471072	173474167	AC011333.1	chr5	172991299	173006187	17	14	17	16
600490	chr5	146453876	146465843	AC011357.1	chr5	146449708	146450163	244	210	251	235
604616	chr5	160082781	160092590	AC011363.1	chr5	160078111	160078646	236	253	327	272
589082	chr5	109216588	109220762	AC011366.3	chr5	109210385	109230346	266	169	214	216.333
608277	chr5	171863813	171879294	AC011407.1	chr5	171859274	171861296	243	248	305	265.333
608277	chr5	171863813	171879294	AC011407.1	chr5	172102601	172108607	8	6	11	8.33333
324324	chr19	22784025	22790756	AC011467.2	chr19	22795533	22799956	182	69	191	147.333
321947	chr19	10733589	10757554	AC011475.1	chr19	10722748	10733285	141	121	156	139.333
321954	chr19	10777033	10778793	AC011475.2	chr19	10786221	10794126	490	390	635	505
326487	chr19	31101478	31115185	AC011478.1	chr19	32100650	32119458	5	5	4	4.66667
329783	chr19	46992305	47002560	AC011484.1	chr19	47008270	47011712	69	88	80	79
328932	chr19	42920697	42933052	AC011497.1	chr19	42613000	42620716	22	24	29	25
328932	chr19	42920697	42933052	AC011497.1	chr19	42937624	42938384	199	205	372	258.667
699810	chr7	132031756	132038662	AC011625.1	chr7	132041095	132049158	266	113	194	191
699810	chr7	132031756	132038662	AC011625.1	chr7	132259760	132269149	14	10	15	13
699810	chr7	132031756	132038662	AC011625.1	chr7	133103637	133119474	4	4	3	3.66667
674589	chr7	43562050	43573443	AC011738.4	chr7	43743675	43754725	17	14	22	17.6667
355813	chr2	80752200	80755142	AC011741.1	chr2	80745903	80758001	468	264	630	454
334448	chr2	8821099	8824736	AC011747.7	chr2	7568575	7576294	66	47	38	50.3333
334448	chr2	8821099	8824736	AC011747.7	chr2	7871636	7877760	16	26	18	20
334448	chr2	8821099	8824736	AC011747.7	chr2	8356828	8374846	6	8	11	8.33333
334448	chr2	8821099	8824736	AC011747.7	chr2	8449134	8457936	13	9	13	11.6667
334448	chr2	8821099	8824736	AC011747.7	chr2	8611938	8617901	35	22	27	28
334448	chr2	8821099	8824736	AC011747.7	chr2	8811210	8828142	155	157	289	200.333
341791	chr2	34628660	34632131	AC011748.1	chr2	34632274	34634080	49	68	90	69
370560	chr2	136566352	136579822	AC011893.3	chr2	136581899	136588696	310	250	358	306
370560	chr2	136566352	136579822	AC011893.3	chr2	137156975	137164967	27	17	17	20.3333
707014	chr7	157818448	157820817	AC011899.10	chr7	157814779	157826297	403	337	658	466
706982	chr7	157644922	157662476	AC011899.9	chr7	157226782	157235442	16	23	28	22.3333
706982	chr7	157644922	157662476	AC011899.9	chr7	157664144	157665700	194	189	242	208.333
252340	chr15	79268847	79273009	AC011944.1	chr15	78121906	78135503	5	5	5	5
252340	chr15	79268847	79273009	AC011944.1	chr15	78677743	78690325	9	5	9	7.66667
85882	chr10	77883554	77887431	AC012047.1	chr10	77879027	77879237	60	61	69	63.3333
243408	chr15	47843264	47845877	AC012050.1	chr15	47841486	47842802	271	286	107	221.333
244379	chr15	51056770	51060365	AC012100.1	chr15	49914200	49922999	7	10	18	11.6667
714103	chr8	23625837	23626477	AC012119.1	chr8	23618865	23625598	125	130	254	169.667
305881	chr18	30343576	30351087	AC012123.1	chr18	30333760	30343061	99	109	102	103.333
279668	chr17	5014569	5017238	AC012146.7	chr17	5006138	5012450	389	344	315	349.333
150442	chr12	29271096	29277741	AC012150.1	chr12	29456363	29464471	18	34	32	28
259818	chr16	5808644	5813214	AC012175.1	chr16	5807144	5818141	136	129	181	148.667
717705	chr8	35646020	35651234	AC012215.1	chr8	35638859	35645768	233	197	187	205.667
401943	chr2	236475721	236491563	AC012305.1	chr2	236046064	236054909	5	9	5	6.33333
401943	chr2	236475721	236491563	AC012305.1	chr2	236472548	236474278	64	31	61	52
359115	chr2	96867770	96885100	AC012307.3	chr2	96859148	96866717	206	196	281	227.667
328023	chr19	37726761	37730425	AC012309.4	chr19	37732589	37734108	956	736	1164	952
331132	chr19	54703387	54706732	AC012314.20	chr19	54964440	54973157	30	18	39	29
331118	chr19	54622003	54643157	AC012314.8	chr19	54647786	54653910	275	255	315	281.667
331118	chr19	54622003	54643157	AC012314.8	chr19	54964440	54973157	28	18	18	21.3333
345003	chr2	45147796	45150147	AC012354.1	chr2	45153252	45154392	753	710	979	814
348241	chr2	55504703	55510852	AC012358.1	chr2	54955943	54967677	10	10	13	11
348241	chr2	55504703	55510852	AC012358.1	chr2	55495767	55495937	401	409	438	416
348218	chr2	55435744	55447208	AC012358.7	chr2	55449358	55452899	172	148	221	180.333
348249	chr2	55534347	55538238	AC012358.8	chr2	54967678	54984038	5	5	10	6.66667
348249	chr2	55534347	55538238	AC012358.8	chr2	55530837	55545982	300	260	154	238
361711	chr2	105988215	105992684	AC012360.6	chr2	105995298	106000685	580	534	678	597.333
361711	chr2	105988215	105992684	AC012360.6	chr2	106137991	106146456	140	124	173	145.667
361711	chr2	105988215	105992684	AC012360.6	chr2	106323467	106340041	26	28	17	23.6667
361711	chr2	105988215	105992684	AC012360.6	chr2	107156269	107170145	26	28	29	27.6667
366091	chr2	120972997	120976985	AC012363.4	chr2	120510868	120522212	17	30	28	25
366091	chr2	120972997	120976985	AC012363.4	chr2	120675604	120687190	23	20	22	21.6667
366091	chr2	120972997	120976985	AC012363.4	chr2	120763774	120781201	18	27	17	20.6667
366091	chr2	120972997	120976985	AC012363.4	chr2	120980398	120988066	392	321	495	402.667
366091	chr2	120972997	120976985	AC012363.4	chr2	122275432	122294572	2	2	3	2.33333
335215	chr2	11862104	11866370	AC012456.3	chr2	11854706	11859436	400	471	613	494.667
335215	chr2	11862104	11866370	AC012456.3	chr2	12876487	12885915	12	7	14	11
335215	chr2	11862104	11866370	AC012456.3	chr2	13136301	13154408	10	12	18	13.3333
335217	chr2	11885173	11887693	AC012456.4	chr2	10948080	10963341	14	14	17	15
335217	chr2	11885173	11887693	AC012456.4	chr2	11283869	11291240	13	9	14	12
335217	chr2	11885173	11887693	AC012456.4	chr2	11613579	11628174	17	11	31	19.6667
335217	chr2	11885173	11887693	AC012456.4	chr2	11903907	11905013	202	210	236	216
335217	chr2	11885173	11887693	AC012456.4	chr2	12628753	12640836	8	7	14	9.66667
335217	chr2	11885173	11887693	AC012456.4	chr2	12861600	12864091	23	23	23	23
335217	chr2	11885173	11887693	AC012456.4	chr2	13131492	13136300	13	8	10	10.3333
339270	chr2	25420261	25430720	AC012457.2	chr2	24625389	24632062	20	25	20	21.6667
339270	chr2	25420261	25430720	AC012457.2	chr2	25185658	25199840	32	17	67	38.6667
362628	chr2	109144635	109152181	AC012487.2	chr2	109158414	109166052	114	111	113	112.667
384130	chr2	178560531	178566375	AC012499.1	chr2	178567346	178567842	93	86	156	111.667
400779	chr2	231743647	231762017	AC012507.3	chr2	231764068	231772013	335	173	367	291.667
400782	chr2	231772014	231777477	AC012507.4	chr2	231762018	231780691	266	210	415	297
396458	chr2	217122614	217126407	AC012513.6	chr2	217117642	217121974	342	310	407	353
381876	chr2	171206926	171209245	AC012594.1	chr2	171202104	171214319	359	289	563	403.667
263259	chr16	19603119	19613126	AC012621.1	chr16	19600100	19600936	907	773	1023	901
263259	chr16	19603119	19613126	AC012621.1	chr16	19882309	19894205	116	86	113	105
263259	chr16	19603119	19613126	AC012621.1	chr16	20690680	20703798	3	8	9	6.66667
390480	chr2	198059736	198063912	AC013264.2	chr2	198065251	198067200	205	162	233	200
365887	chr2	120233357	120234537	AC013275.2	chr2	120236774	120240150	147	169	219	178.333
171846	chr12	98997010	99001205	AC013283.1	chr12	98990932	98996949	161	119	187	155.667
674837	chr7	44812016	44830988	AC013436.6	chr7	44808380	44811973	290	240	283	271
372928	chr2	143761781	143765376	AC013444.1	chr2	143758205	143759489	332	327	540	399.667
382707	chr2	173934854	173949207	AC013461.1	chr2	173952343	173953341	176	147	215	179.333
388056	chr2	190640564	190644188	AC013468.1	chr2	190314291	190322303	13	16	14	14.3333
388056	chr2	190640564	190644188	AC013468.1	chr2	191244071	191257629	8	7	8	7.66667
388056	chr2	190640564	190644188	AC013468.1	chr2	191507342	191526600	4	4	7	5
339711	chr2	27235655	27241543	AC013472.3	chr2	27220124	27231055	157	173	186	172
339709	chr2	27231056	27232697	AC013472.4	chr2	27217270	27220123	246	205	270	240.333
344158	chr2	42181346	42185198	AC013480.1	chr2	42175760	42179539	169	174	185	176
344179	chr2	42250839	42255725	AC013480.2	chr2	42249287	42263463	767	376	460	534.333
360392	chr2	101744828	101752846	AC013722.1	chr2	101731502	101742873	134	171	220	175
377864	chr2	158710443	158713813	AC013731.1	chr2	158162013	158172395	20	14	9	14.3333
377864	chr2	158710443	158713813	AC013731.1	chr2	158695938	158703740	238	164	284	228.667
732884	chr8	87669585	87678149	AC013751.1	chr8	87665437	87666490	61	33	41	45
102840	chr11	2878924	2889769	AC013791.10	chr11	2558431	2573010	34	37	55	42
102840	chr11	2878924	2889769	AC013791.10	chr11	2894689	2895792	212	143	288	214.333
747948	chr8	135604197	135611914	AC015599.1	chr8	135279832	135283714	18	16	18	17.3333
747948	chr8	135604197	135611914	AC015599.1	chr8	135602197	135603659	340	362	457	386.333
258387	chr15	100888624	100891243	AC015723.1	chr15	100891547	100894783	12	14	22	16
252628	chr15	80214950	80219292	AC015871.2	chr15	80208110	80209567	20	16	28	21.3333
280957	chr17	10783608	10791885	AC015908.1	chr17	10531760	10543931	25	35	35	31.6667
280957	chr17	10783608	10791885	AC015908.1	chr17	10771852	10778108	447	202	387	345.333
293056	chr17	61491614	61491812	AC015923.1	chr17	61065850	61076014	29	42	47	39.3333
293056	chr17	61491614	61491812	AC015923.1	chr17	61495730	61500659	620	556	832	669.333
304285	chr18	25531042	25538289	AC015933.2	chr18	25544434	25548999	40	47	25	37.3333
288144	chr17	42979068	42995720	AC015936.3	chr17	42998383	43008330	337	272	378	329
339641	chr2	26893511	26897707	AC015977.6	chr2	26890850	26892695	71	64	118	84.3333
315218	chr18	60488852	60513017	AC015989.1	chr18	60518272	60521460	213	229	144	195.333
722218	chr8	53949717	53958099	AC016113.1	chr8	53944134	53944817	171	179	208	186
729422	chr8	76696203	76703622	AC016194.1	chr8	76707457	76713993	162	156	385	234.333
257134	chr15	96830894	96831899	AC016251.1	chr15	96824787	96833719	315	330	330	325
278915	chr17	1075669	1094570	AC016292.1	chr17	1095770	1096852	158	19	456	211
744434	chr8	123849078	123876494	AC016405.1	chr8	123882359	123890236	152	111	101	121.333
559619	chr5	14906479	14911874	AC016575.1	chr5	14732777	14745796	17	16	24	19
572253	chr5	56231243	56241729	AC016644.1	chr5	55558888	55567802	18	15	17	16.6667
572253	chr5	56231243	56241729	AC016644.1	chr5	55744527	55758257	12	4	7	7.66667
572253	chr5	56231243	56241729	AC016644.1	chr5	56228457	56229898	302	266	437	335
572253	chr5	56231243	56241729	AC016644.1	chr5	56515924	56532392	60	50	46	52
355706	chr2	80470450	80474263	AC016670.1	chr2	80474394	80475361	293	280	470	347.667
363916	chr2	113922865	113938924	AC016683.5	chr2	113501589	113521472	4	2	2	2.66667
363916	chr2	113922865	113938924	AC016683.5	chr2	113895828	113913602	41	29	41	37
342928	chr2	38262015	38264301	AC016689.1	chr2	38269729	38272821	174	176	292	214
393750	chr2	209118065	209122124	AC016697.3	chr2	208008562	208024035	6	4	8	6
393750	chr2	209118065	209122124	AC016697.3	chr2	208573293	208585051	7	5	15	9
393750	chr2	209118065	209122124	AC016697.3	chr2	209123052	209129298	265	227	291	261
372702	chr2	143069651	143072487	AC016706.1	chr2	143064529	143068550	252	218	408	292.667
355641	chr2	80254559	80259712	AC016716.2	chr2	80260864	80261086	400	399	530	443
345553	chr2	47078934	47085466	AC016722.3	chr2	47087848	47088197	293	288	404	328.333
381112	chr2	168797156	168798978	AC016723.4	chr2	168793869	168796585	184	345	477	335.333
365833	chr2	120001588	120012611	AC016736.2	chr2	120012702	120026241	91	43	121	85
360346	chr2	101593126	101596772	AC016738.3	chr2	101220825	101225805	119	69	85	91
383547	chr2	176753831	176772031	AC016751.3	chr2	176748921	176751680	101	92	105	99.3333
402624	chr2	239071229	239078324	AC016757.1	chr2	238861844	238879844	35	12	24	23.6667
402624	chr2	239071229	239078324	AC016757.1	chr2	239087286	239087476	146	144	271	187
402642	chr2	239134204	239140787	AC016757.3	chr2	238869300	238879844	31	40	27	32.6667
402642	chr2	239134204	239140787	AC016757.3	chr2	239123968	239133132	491	238	536	421.667
366294	chr2	121791158	121792988	AC016764.1	chr2	121783120	121795924	218	191	342	250.333
84141	chr10	71123308	71123624	AC016821.1	chr10	70739209	70747351	20	19	22	20.3333
84141	chr10	71123308	71123624	AC016821.1	chr10	71107979	71122217	551	348	824	574.333
340543	chr2	30272929	30289656	AC016907.1	chr2	30267614	30272419	41	48	51	46.6667
340567	chr2	30360487	30371449	AC016907.3	chr2	29219998	29239740	10	6	6	7.33333
340567	chr2	30360487	30371449	AC016907.3	chr2	30356898	30358167	741	680	918	779.667
340567	chr2	30360487	30371449	AC016907.3	chr2	31545917	31547399	20	12	19	17
369677	chr2	133668372	133676225	AC016909.1	chr2	133230031	133243795	4	5	5	4.66667
369677	chr2	133668372	133676225	AC016909.1	chr2	133666107	133668357	180	177	250	202.333
373216	chr2	144693938	144696604	AC016910.1	chr2	143829022	143846269	6	9	12	9
373216	chr2	144693938	144696604	AC016910.1	chr2	144688952	144702317	606	228	673	502.333
373216	chr2	144693938	144696604	AC016910.1	chr2	145605648	145616062	14	15	13	14
362101	chr2	107450623	107450921	AC016994.2	chr2	107445050	107447604	376	402	564	447.333
345328	chr2	46304451	46309557	AC017006.2	chr2	46310912	46311543	565	509	823	632.333
345328	chr2	46304451	46309557	AC017006.2	chr2	46582569	46594594	24	35	61	40
345328	chr2	46304451	46309557	AC017006.2	chr2	46879540	46883258	11	10	14	11.6667
345348	chr2	46389475	46395336	AC017006.3	chr2	46395772	46400559	257	262	331	283.333
402862	chr2	240081688	240090513	AC017028.1	chr2	240069099	240076479	483	339	906	576
402862	chr2	240081688	240090513	AC017028.1	chr2	240559191	240561371	25	21	29	25
352264	chr2	68454688	68458546	AC017083.1	chr2	67619772	67634503	3	3	4	3.33333
352264	chr2	68454688	68458546	AC017083.1	chr2	69149437	69156293	11	9	9	9.66667
352276	chr2	68499363	68503707	AC017083.2	chr2	68504908	68510110	412	368	531	437
352276	chr2	68499363	68503707	AC017083.2	chr2	68916989	68931118	5	3	12	6.66667
352265	chr2	68458547	68461186	AC017083.3	chr2	68462289	68470616	158	242	370	256.667
352865	chr2	70678061	70686539	AC017084.1	chr2	70687532	70690404	658	657	874	729.667
400909	chr2	232316580	232318550	AC017104.2	chr2	232091109	232094110	111	107	149	122.333
400909	chr2	232316580	232318550	AC017104.2	chr2	232328428	232332442	268	173	414	285
400909	chr2	232316580	232318550	AC017104.2	chr2	233408943	233418240	10	5	12	9
479226	chr3	142882975	142887640	AC018450.1	chr3	142878225	142881146	498	435	651	528
479226	chr3	142882975	142887640	AC018450.1	chr3	143403627	143411776	16	14	18	16
239155	chr15	33249877	33256595	AC018515.1	chr15	32969997	32981519	7	11	12	10
266914	chr16	34679928	34683109	AC018558.1	chr16	34671804	34675019	224	229	386	279.667
292694	chr17	60089008	60102448	AC018628.1	chr17	59707347	59719100	3	4	7	4.66667
292694	chr17	60089008	60102448	AC018628.1	chr17	60077580	60079028	191	144	191	175.333
699535	chr7	131010766	131014763	AC018642.1	chr7	130789769	130793407	69	49	80	66
699535	chr7	131010766	131014763	AC018642.1	chr7	131021391	131023103	259	275	340	291.333
699794	chr7	131943941	131947790	AC018643.4	chr7	131948310	131948704	41	25	56	40.6667
171552	chr12	98075871	98089344	AC018659.1	chr12	98062510	98067717	61	30	53	48
374302	chr2	147889185	147892764	AC018678.1	chr2	147885683	147899121	302	286	318	302
374302	chr2	147889185	147892764	AC018678.1	chr2	148648341	148658465	10	8	13	10.3333
345424	chr2	46655549	46657113	AC018682.6	chr2	46667091	46667527	111	100	117	109.333
345424	chr2	46655549	46657113	AC018682.6	chr2	46869610	46876723	19	15	17	17
359967	chr2	100113943	100156231	AC018690.1	chr2	100160335	100161102	110	118	116	114.667
343143	chr2	39088831	39090117	AC018693.6	chr2	39074302	39081661	121	127	169	139
676445	chr7	50592159	50601327	AC018705.5	chr7	50601846	50612169	4	6	4	4.66667
361565	chr2	105466818	105475583	AC018730.1	chr2	105479249	105482953	94	77	137	102.667
330583	chr19	52089926	52098767	AC018755.11	chr19	52087690	52089281	486	454	628	522.667
438393	chr3	4922743	4934001	AC018816.3	chr3	4350029	4362053	6	7	9	7.33333
387032	chr2	187359727	187364693	AC018867.1	chr2	186916282	186932240	6	7	4	5.66667
387032	chr2	187359727	187364693	AC018867.1	chr2	187366424	187367453	346	335	513	398
361926	chr2	106795423	106796052	AC018878.3	chr2	105964554	105979698	12	16	16	14.6667
361926	chr2	106795423	106796052	AC018878.3	chr2	106195203	106205040	17	14	13	14.6667
361926	chr2	106795423	106796052	AC018878.3	chr2	106378619	106388355	13	11	17	13.6667
361926	chr2	106795423	106796052	AC018878.3	chr2	106787211	106800312	425	392	629	482
333985	chr2	7217303	7221612	AC019048.1	chr2	7209897	7214782	230	234	316	260
675603	chr7	47800071	47804453	AC019066.3	chr7	46620257	46629301	2	3	3	2.66667
675603	chr7	47800071	47804453	AC019066.3	chr7	47806336	47814994	168	168	228	188
402141	chr2	237296564	237304237	AC019068.2	chr2	237945433	237963366	13	11	9	11
362535	chr2	108833744	108836074	AC019100.3	chr2	108826843	108843128	288	255	358	300.333
362535	chr2	108833744	108836074	AC019100.3	chr2	109187592	109196540	13	9	17	13
526103	chr4	99846712	99851952	AC019131.1	chr4	99183848	99195873	18	18	52	29.3333
526103	chr4	99846712	99851952	AC019131.1	chr4	99376235	99392415	56	55	21	44
526103	chr4	99846712	99851952	AC019131.1	chr4	99575157	99580703	57	63	48	56
526103	chr4	99846712	99851952	AC019131.1	chr4	99843218	99845607	495	447	564	502
526103	chr4	99846712	99851952	AC019131.1	chr4	99962486	99969988	60	66	114	80
380114	chr2	165693725	165698989	AC019181.2	chr2	165688788	165690648	122	119	208	149.667
377739	chr2	158296257	158299768	AC019201.1	chr2	157187323	157191956	14	8	24	15.3333
377739	chr2	158296257	158299768	AC019201.1	chr2	158188325	158189477	157	135	165	152.333
377739	chr2	158296257	158299768	AC019201.1	chr2	158288074	158291612	442	437	662	513.667
377739	chr2	158296257	158299768	AC019201.1	chr2	158453097	158467342	20	13	29	20.6667
377739	chr2	158296257	158299768	AC019201.1	chr2	158734287	158745016	8	14	22	14.6667
377739	chr2	158296257	158299768	AC019201.1	chr2	159317507	159328509	6	4	7	5.66667
287489	chr17	39649147	39660161	AC019349.5	chr17	39069048	39085475	6	17	7	10
341543	chr2	33788111	33788883	AC020594.5	chr2	33790648	33796820	262	192	424	292.667
443967	chr3	23808200	23812125	AC020626.1	chr3	23816719	23833516	171	124	206	167
481794	chr3	150635201	150636310	AC020636.1	chr3	150637479	150643439	569	647	891	702.333
481794	chr3	150635201	150636310	AC020636.1	chr3	150853776	150855605	43	22	48	37.6667
481794	chr3	150635201	150636310	AC020636.1	chr3	151005670	151023578	11	14	25	16.6667
241785	chr15	42184107	42197376	AC020659.1	chr15	42198701	42200511	396	224	572	397.333
543852	chr4	154792622	154798776	AC020703.1	chr4	154800203	154812092	367	396	408	390.333
676327	chr7	50175558	50188164	AC020743.2	chr7	50188333	50197487	98	116	99	104.333
676327	chr7	50175558	50188164	AC020743.2	chr7	50440153	50452435	88	44	96	76
676327	chr7	50175558	50188164	AC020743.2	chr7	50739465	50747289	39	40	62	47
676327	chr7	50175558	50188164	AC020743.2	chr7	51223714	51228603	14	11	6	10.3333
273813	chr16	70779902	70791759	AC020763.1	chr16	70794120	70795672	519	384	778	560.333
584894	chr5	95919184	95927048	AC020900.1	chr5	95928967	95936473	91	146	112	116.333
584894	chr5	95919184	95927048	AC020900.1	chr5	96466776	96486093	6	5	9	6.66667
331331	chr19	55892329	55898826	AC020922.1	chr19	55900438	55904871	699	618	878	731.667
157136	chr12	52641149	52659404	AC021066.1	chr12	52665279	52665687	166	155	211	177.333
601303	chr5	148978642	148996459	AC021078.1	chr5	149001887	149002907	364	355	394	371
601303	chr5	148978642	148996459	AC021078.1	chr5	149201881	149209129	59	40	56	51.6667
601303	chr5	148978642	148996459	AC021078.1	chr5	149360139	149366346	35	20	23	26
359137	chr2	96986565	96990459	AC021188.4	chr2	97002287	97008828	475	429	533	479
359137	chr2	96986565	96990459	AC021188.4	chr2	97178020	97190982	79	83	71	77.6667
706512	chr7	155755323	155756273	AC021218.2	chr7	155757904	155763205	290	176	305	257
296762	chr17	76103774	76107152	AC021593.1	chr17	76109671	76109909	309	275	443	342.333
114242	chr11	39881609	39884051	AC021749.1	chr11	39871850	39877464	28	82	198	102.667
249936	chr15	70069866	70077900	AC021818.1	chr15	70079964	70089345	16	27	22	21.6667
249936	chr15	70069866	70077900	AC021818.1	chr15	70357180	70369698	3	3	3	3
72602	chr10	28596640	28600773	AC022021.1	chr10	27803120	27808815	8	11	10	9.66667
72602	chr10	28596640	28600773	AC022021.1	chr10	28035807	28039870	18	16	20	18
72602	chr10	28596640	28600773	AC022021.1	chr10	28601051	28607307	361	315	381	352.333
72602	chr10	28596640	28600773	AC022021.1	chr10	28817094	28826184	13	15	21	16.3333
604808	chr5	160656676	160657354	AC022120.1	chr5	160658183	160660551	115	143	197	151.667
585597	chr5	97974926	97975107	AC022142.1	chr5	96597276	96604139	14	14	19	15.6667
585597	chr5	97974926	97975107	AC022142.1	chr5	97177166	97189187	17	24	14	18.3333
585597	chr5	97974926	97975107	AC022142.1	chr5	97281240	97288007	22	19	16	19
585597	chr5	97974926	97975107	AC022142.1	chr5	97505744	97517833	15	20	16	17
585597	chr5	97974926	97975107	AC022142.1	chr5	97740688	97752676	33	32	44	36.3333
585597	chr5	97974926	97975107	AC022142.1	chr5	97969768	97980057	529	894	778	733.667
328088	chr19	38028682	38042885	AC022148.1	chr19	38024565	38028144	206	168	217	197
701523	chr7	137636045	137645086	AC022173.2	chr7	137633112	137648107	95	114	217	142
322186	chr19	12162841	12171530	AC022415.4	chr19	11904541	11913139	27	21	28	25.3333
322186	chr19	12162841	12171530	AC022415.4	chr19	11993788	11995107	20	13	18	17
322186	chr19	12162841	12171530	AC022415.4	chr19	12155576	12157059	110	136	159	135
322205	chr19	12262669	12269340	AC022415.5	chr19	11991670	11995107	14	23	39	25.3333
322205	chr19	12262669	12269340	AC022415.5	chr19	12256018	12256716	127	120	180	142.333
572142	chr5	55901742	55902125	AC022431.2	chr5	55897503	55906099	573	542	482	532.333
493457	chr3	187889620	187901214	AC022498.1	chr3	187475955	187495397	29	23	22	24.6667
493457	chr3	187889620	187901214	AC022498.1	chr3	187889169	187905249	190	507	236	311
493457	chr3	187889620	187901214	AC022498.1	chr3	188849654	188861671	8	10	5	7.66667
84386	chr10	72191639	72194631	AC022532.1	chr10	72172619	72187353	626	287	797	570
84386	chr10	72191639	72194631	AC022532.1	chr10	72528819	72542400	31	29	35	31.6667
83094	chr10	67465854	67473870	AC022538.1	chr10	67476847	67478309	273	196	284	251
258206	chr15	100257875	100263888	AC022692.1	chr15	100265274	100269324	53	43	52	49.3333
726862	chr8	68623660	68626675	AC022861.1	chr8	68617436	68622392	208	276	346	276.667
250599	chr15	72339044	72344992	AC022872.1	chr15	72333323	72337095	267	238	367	290.667
258642	chr15	101816805	101818647	AC023024.1	chr15	101810931	101815534	486	527	687	566.667
258642	chr15	101816805	101818647	AC023024.1	chr15	102179537	102192118	56	62	91	69.6667
151332	chr12	32052599	32069592	AC023050.1	chr12	32070817	32086131	320	88	250	219.333
151332	chr12	32052599	32069592	AC023050.1	chr12	32717765	32736335	2	2	3	2.33333
724625	chr8	61604423	61604944	AC023102.1	chr8	61607414	61608678	438	364	832	544.667
724625	chr8	61604423	61604944	AC023102.1	chr8	61926462	61935041	34	58	96	62.6667
375670	chr2	151904591	151906592	AC023469.1	chr2	151899826	151904209	164	127	271	187.333
375640	chr2	151836635	151846615	AC023469.2	chr2	151829861	151835553	107	87	161	118.333
149093	chr12	25157789	25161205	AC023510.1	chr12	25162420	25167420	197	182	281	220
154376	chr12	42465506	42487837	AC023513.1	chr12	41329097	41348692	2	10	2	4.66667
154376	chr12	42465506	42487837	AC023513.1	chr12	41666847	41683808	9	5	5	6.33333
154376	chr12	42465506	42487837	AC023513.1	chr12	42488938	42492973	264	242	241	249
154376	chr12	42465506	42487837	AC023513.1	chr12	42725760	42733819	18	17	22	19
742924	chr8	119292651	119294751	AC023590.1	chr8	119297654	119298885	596	559	864	673
474737	chr3	127381579	127388663	AC023593.1	chr3	127375071	127377633	207	196	587	330
496054	chr3	196359104	196362168	AC023797.1	chr3	196340398	196356134	225	57	314	198.667
443378	chr3	21871007	21871666	AC023798.1	chr3	21873390	21884494	165	259	481	301.667
267666	chr16	48438126	48458019	AC023818.1	chr16	48427942	48428546	111	92	90	97.6667
267666	chr16	48438126	48458019	AC023818.1	chr16	48661086	48664463	28	9	8	15
438019	chr3	3684100	3692160	AC024158.1	chr3	3694764	3697285	466	460	652	526
438276	chr3	4529815	4535454	AC024168.2	chr3	4536695	4540592	406	275	734	471.667
438276	chr3	4529815	4535454	AC024168.2	chr3	4885763	4903909	9	15	7	10.3333
438276	chr3	4529815	4535454	AC024168.2	chr3	5227504	5235974	11	16	23	16.6667
529987	chr4	111774326	111779159	AC024198.1	chr4	111781077	111783865	197	159	318	224.667
706125	chr7	154401097	154403856	AC024239.1	chr7	154404307	154406121	188	194	288	223.333
253577	chr15	83875407	83891067	AC024270.1	chr15	83869291	83870248	142	129	174	148.333
578945	chr5	77347429	77357513	AC024568.1	chr5	77357951	77358423	207	174	300	227
285696	chr17	32191778	32206026	AC024610.1	chr17	32178239	32189016	52	53	46	50.3333
151202	chr12	31476368	31479637	AC024940.1	chr12	30903467	30909977	32	23	15	23.3333
151202	chr12	31476368	31479637	AC024940.1	chr12	31467990	31473143	635	363	462	486.667
151202	chr12	31476368	31479637	AC024940.1	chr12	31805419	31814340	23	21	44	29.3333
151202	chr12	31476368	31479637	AC024940.1	chr12	32110778	32119589	17	21	27	21.6667
151202	chr12	31476368	31479637	AC024940.1	chr12	32430548	32442123	10	15	14	13
151202	chr12	31476368	31479637	AC024940.1	chr12	32830202	32831478	26	11	31	22.6667
275194	chr16	75731697	75740650	AC025287.1	chr16	75741413	75741737	12	21	20	17.6667
565207	chr5	33277548	33284831	AC025472.1	chr5	33287852	33290323	180	208	285	224.333
453107	chr3	55685417	55693139	AC025572.1	chr3	55670675	55674074	127	98	110	111.667
160569	chr12	64495191	64497303	AC025576.1	chr12	64488458	64494136	163	57	115	111.667
698909	chr7	128540671	128551819	AC025594.1	chr7	128551827	128553573	159	62	100	107
246900	chr15	59179669	59185922	AC025918.2	chr15	59186625	59188199	310	394	444	382.667
246900	chr15	59179669	59185922	AC025918.2	chr15	59943133	59956422	13	7	11	10.3333
438481	chr3	5228182	5235779	AC026202.3	chr3	4342519	4354058	15	9	17	13.6667
438481	chr3	5228182	5235779	AC026202.3	chr3	4540593	4547183	25	9	20	18
151673	chr12	33194147	33213965	AC026357.1	chr12	33189243	33194066	176	178	248	200.667
270835	chr16	59765131	59768934	AC026457.1	chr16	59756431	59760299	93	86	368	182.333
581301	chr5	84823412	84825128	AC026700.1	chr5	84818790	84821570	172	259	425	285.333
556398	chr5	4297737	4306828	AC026711.1	chr5	4296381	4296598	280	311	390	327
583602	chr5	92051477	92053230	AC026781.1	chr5	92049978	92050299	78	95	178	117
556981	chr5	6111603	6119622	AC026797.1	chr5	6121433	6131073	114	48	171	111
565711	chr5	34793158	34802761	AC026801.2	chr5	34804015	34809856	409	379	603	463.667
330163	chr19	49417733	49426104	AC026803.14	chr19	49404637	49417671	382	269	262	304.333
459584	chr3	76466794	76471364	AC026877.1	chr3	76472310	76478598	62	91	121	91.3333
253171	chr15	82335167	82338934	AC026956.1	chr15	81282791	81302009	7	8	15	10
253171	chr15	82335167	82338934	AC026956.1	chr15	81576877	81592049	14	8	15	12.3333
253171	chr15	82335167	82338934	AC026956.1	chr15	81773760	81778893	29	27	36	30.6667
253171	chr15	82335167	82338934	AC026956.1	chr15	82323796	82324699	209	185	298	230.667
743887	chr8	122195647	122200017	AC027238.1	chr8	122200980	122202362	188	206	351	248.333
273841	chr16	70905383	70907438	AC027281.1	chr16	70907620	70909505	616	609	898	707.667
280141	chr17	6907157	6920155	AC027763.2	chr17	6564954	6569606	9	13	16	12.6667
280141	chr17	6907157	6920155	AC027763.2	chr17	6905755	6906113	197	209	284	230
253815	chr15	84652681	84659759	AC027807.1	chr15	84647930	84664636	229	241	344	271.333
525642	chr4	98402897	98412896	AC034154.1	chr4	98400583	98415433	129	404	206	246.333
525642	chr4	98402897	98412896	AC034154.1	chr4	98800025	98805806	7	6	7	6.66667
601753	chr5	150747876	150751086	AC034205.1	chr5	150737302	150745061	171	192	429	264
596241	chr5	131346228	131348836	AC034228.2	chr5	130927897	130928481	74	67	84	75
596241	chr5	131346228	131348836	AC034228.2	chr5	131337291	131338043	146	158	134	146
596239	chr5	131338044	131341756	AC034228.3	chr5	130927897	130930467	115	48	132	98.3333
596239	chr5	131338044	131341756	AC034228.3	chr5	131336834	131337290	384	386	567	445.667
596214	chr5	131268217	131282809	AC034228.4	chr5	131260604	131265850	204	202	208	204.667
591099	chr5	115378790	115379689	AC034236.1	chr5	114647816	114662287	11	5	9	8.33333
591099	chr5	115378790	115379689	AC034236.1	chr5	115374017	115375901	187	166	361	238
598088	chr5	138085055	138091406	AC034243.1	chr5	138078382	138084249	312	253	330	298.333
302299	chr18	18635617	18642649	AC036178.1	chr18	18643550	18643728	527	522	746	598.333
292982	chr17	61274653	61275321	AC037445.1	chr17	61270478	61278380	352	277	572	400.333
273082	chr16	67259494	67270530	AC040160.1	chr16	67251160	67251957	537	457	588	527.333
270739	chr16	59446558	59448694	AC040163.1	chr16	59444585	59460740	66	134	125	108.333
296306	chr17	73965350	73987299	AC040980.1	chr17	73955271	73961639	27	33	23	27.6667
495562	chr3	194303099	194309010	AC046143.5	chr3	194197927	194208114	55	88	97	80
495562	chr3	194303099	194309010	AC046143.5	chr3	194315567	194317209	189	156	179	174.667
723141	chr8	56948717	56962004	AC046176.1	chr8	56695209	56708595	21	7	14	14
723141	chr8	56948717	56962004	AC046176.1	chr8	56966771	56972946	298	262	286	282
723141	chr8	56948717	56962004	AC046176.1	chr8	57141672	57149337	22	27	25	24.6667
714052	chr8	23424387	23432475	AC051642.1	chr8	23421952	23436385	579	260	831	556.667
102687	chr11	2005194	2023179	AC051649.7	chr11	1719887	1726469	37	33	54	41.3333
533797	chr4	123537947	123541498	AC053545.3	chr4	122833375	122849125	13	11	15	13
533797	chr4	123537947	123541498	AC053545.3	chr4	123533137	123537856	574	303	513	463.333
480172	chr3	145614897	145620836	AC055758.1	chr3	145609970	145612529	270	280	515	355
496367	chr3	197556482	197564315	AC055764.1	chr3	197549761	197569420	228	153	303	228
287919	chr17	41825537	41827515	AC055813.1	chr17	41829311	41830707	457	435	707	533
257376	chr15	97632988	97635929	AC055873.1	chr15	97629146	97637603	164	178	310	217.333
538556	chr4	138149141	138151594	AC060835.1	chr4	138153750	138169559	4	5	8	5.66667
376842	chr2	155538447	155554993	AC061961.2	chr2	155556747	155558879	47	47	61	51.6667
402899	chr2	240319726	240332218	AC062017.1	chr2	240315885	240335578	397	151	235	261
468478	chr3	107081833	107093293	AC063944.1	chr3	107100022	107103084	238	223	289	250
169924	chr12	92814194	92815377	AC063949.1	chr12	91772179	91776058	7	7	10	8
169924	chr12	92814194	92815377	AC063949.1	chr12	91961950	91975182	4	5	7	5.33333
169924	chr12	92814194	92815377	AC063949.1	chr12	92826492	92827852	77	94	99	90
596281	chr5	131516144	131526401	AC063976.4	chr5	131528268	131538370	172	301	586	353
330504	chr19	51666063	51674037	AC063977.1	chr19	51679959	51680427	33	37	37	35.6667
385885	chr2	183973141	183974244	AC064871.3	chr2	183588693	183601032	12	4	9	8.33333
401989	chr2	236691274	236695891	AC064874.1	chr2	236684094	236700958	294	124	344	254
401989	chr2	236691274	236695891	AC064874.1	chr2	237077831	237084936	27	12	19	19.3333
364532	chr2	115913220	115921819	AC066593.1	chr2	115921898	115923060	125	116	182	141
494097	chr3	189856883	189862740	AC067718.1	chr3	189867936	189868841	192	203	216	203.667
81983	chr10	63684545	63688453	AC067742.1	chr10	63688504	63693656	365	317	415	365.667
388463	chr2	191877639	191893225	AC067945.2	chr2	191894367	191896132	295	304	327	308.667
388463	chr2	191877639	191893225	AC067945.2	chr2	192538702	192541323	4	5	3	4
344954	chr2	45009025	45016067	AC067957.1	chr2	45017910	45021292	357	266	425	349.333
382342	chr2	172626475	172635456	AC068039.4	chr2	172637224	172640962	9	15	11	11.6667
382342	chr2	172626475	172635456	AC068039.4	chr2	172956858	172963112	26	17	14	19
99947	chr10	125668607	125671456	AC068058.1	chr10	125671490	125673263	62	53	79	64.6667
381872	chr2	171196248	171202103	AC068280.1	chr2	171202707	171203692	249	179	362	263.333
381872	chr2	171196248	171202103	AC068280.1	chr2	171675882	171683603	25	22	25	24
333079	chr2	4267389	4278492	AC068292.1	chr2	4264333	4266008	300	254	463	339
333079	chr2	4267389	4278492	AC068292.1	chr2	5235413	5252490	4	6	3	4.33333
709626	chr8	8238661	8248628	AC068353.1	chr8	8233683	8237389	1081	984	1320	1128.33
320317	chr18	77421105	77447969	AC068473.1	chr18	77145131	77153597	12	9	10	10.3333
320317	chr18	77421105	77447969	AC068473.1	chr18	77451114	77458928	179	123	157	153
306561	chr18	32392811	32401125	AC068506.1	chr18	32387853	32406944	354	355	243	317.333
364436	chr2	115582385	115598189	AC068542.1	chr2	115575446	115576776	127	141	187	151.667
746216	chr8	129821061	129833018	AC068570.1	chr8	128714843	128721858	13	9	10	10.6667
746216	chr8	129821061	129833018	AC068570.1	chr8	129314402	129321850	12	10	18	13.3333
746216	chr8	129821061	129833018	AC068570.1	chr8	129834258	129839974	345	370	541	418.667
173309	chr12	103614315	103637450	AC068643.1	chr12	103608582	103611484	310	313	260	294.333
383691	chr2	177244837	177252725	AC068706.1	chr2	177244481	177244796	107	93	155	118.333
383691	chr2	177244837	177252725	AC068706.1	chr2	178291465	178306650	4	2	5	3.66667
473287	chr3	122000412	122001729	AC068754.1	chr3	121274088	121293498	9	3	6	6
473287	chr3	122000412	122001729	AC068754.1	chr3	121465747	121478274	4	5	6	5
473287	chr3	122000412	122001729	AC068754.1	chr3	121821912	121830288	23	18	24	21.6667
473287	chr3	122000412	122001729	AC068754.1	chr3	122002155	122006749	176	161	276	204.333
144600	chr12	10653442	10658739	AC068775.1	chr12	10388090	10390058	7	12	10	9.66667
144600	chr12	10653442	10658739	AC068775.1	chr12	10643583	10645256	11	24	22	19
176945	chr12	117705814	117723821	AC068799.1	chr12	117726260	117727527	198	200	251	216.333
255575	chr15	91477137	91484708	AC068831.3	chr15	91183351	91196098	21	26	18	21.6667
255575	chr15	91477137	91484708	AC068831.3	chr15	91474708	91475551	447	395	642	494.667
255583	chr15	91509387	91510054	AC068831.8	chr15	91013695	91033245	17	13	13	14.3333
255583	chr15	91509387	91510054	AC068831.8	chr15	91511114	91518812	503	527	1061	697
255583	chr15	91509387	91510054	AC068831.8	chr15	91806169	91808916	22	24	35	27
482025	chr3	151349921	151356323	AC069067.1	chr3	151345291	151349228	212	216	208	212
252377	chr15	79400377	79407603	AC069082.1	chr15	79397307	79416178	159	177	187	174.333
377951	chr2	159022782	159028219	AC069146.2	chr2	159018251	159031440	342	342	489	391
377951	chr2	159022782	159028219	AC069146.2	chr2	159597964	159602261	25	11	38	24.6667
495931	chr3	195963352	195978341	AC069257.8	chr3	195950198	195961808	516	431	175	374
662368	chr7	3445945	3459460	AC069286.1	chr7	3444252	3460678	298	323	278	299.667
705095	chr7	150280112	150283829	AC069304.1	chr7	150275823	150279496	434	686	1018	712.667
286345	chr17	34405627	34410796	AC069363.1	chr17	34181458	34184872	24	17	16	19
286345	chr17	34405627	34410796	AC069363.1	chr17	34399130	34404284	429	352	544	441.667
248615	chr15	65130647	65137299	AC069368.3	chr15	65128476	65129851	447	451	575	491
353798	chr2	74206925	74215413	AC073046.4	chr2	74194255	74195810	71	76	94	80.3333
397188	chr2	219793126	219799268	AC073128.10	chr2	219786785	219790817	121	137	148	135.333
694906	chr7	115967531	115969615	AC073130.3	chr7	115971061	115972872	436	388	701	508.333
694906	chr7	115967531	115969615	AC073130.3	chr7	116414427	116433148	8	11	7	8.66667
401154	chr2	233449164	233457454	AC073254.1	chr2	233448211	233460541	307	149	441	299
340639	chr2	30654269	30656625	AC073255.1	chr2	30652298	30653889	614	586	1019	739.667
340639	chr2	30654269	30656625	AC073255.1	chr2	31545917	31552590	5	7	7	6.33333
353832	chr2	74361314	74362538	AC073263.1	chr2	74363500	74366446	473	340	664	492.333
345612	chr2	47292124	47300128	AC073283.7	chr2	47303572	47307245	241	165	295	233.667
396558	chr2	217463305	217473494	AC073321.3	chr2	217137864	217153331	3	7	4	4.66667
666287	chr7	16755654	16766587	AC073333.8	chr7	16770673	16778664	19	23	32	24.6667
702925	chr7	142977819	142989457	AC073342.12	chr7	142989567	142991185	249	260	307	272
663042	chr7	6713226	6713790	AC073343.1	chr7	6716755	6732005	806	721	589	705.333
693863	chr7	112749478	112761357	AC073346.2	chr7	111849512	111854832	6	7	9	7.33333
693863	chr7	112749478	112761357	AC073346.2	chr7	112420411	112425815	18	19	17	18
693863	chr7	112749478	112761357	AC073346.2	chr7	112578414	112588822	29	34	26	29.6667
693863	chr7	112749478	112761357	AC073346.2	chr7	112763187	112765513	309	285	337	310.333
693985	chr7	113090855	113091667	AC073348.1	chr7	112184221	112202046	14	9	9	10.6667
693985	chr7	113090855	113091667	AC073348.1	chr7	113093926	113094336	425	443	705	524.333
97734	chr10	117874268	117880882	AC073588.1	chr10	117883334	117885370	265	261	336	287.333
789572	chrX	16393742	16396904	AC073597.1	chrX	16391314	16406218	53	52	105	70
156385	chr12	49349427	49359771	AC073610.1	chr12	49373704	49376486	158	114	164	145.333
156382	chr12	49333266	49336024	AC073610.5	chr12	49323391	49329205	195	207	168	190
296936	chr17	77021883	77025543	AC073624.1	chr17	77017137	77018704	463	342	586	463.667
398675	chr2	224824290	224834357	AC073641.2	chr2	224806501	224808296	36	53	50	46.3333
398675	chr2	224824290	224834357	AC073641.2	chr2	225139782	225157172	3	7	4	4.66667
698602	chr7	127289511	127298661	AC073934.6	chr7	127018925	127031399	26	22	25	24.3333
698602	chr7	127289511	127298661	AC073934.6	chr7	127974532	127979584	34	18	26	26
698602	chr7	127289511	127298661	AC073934.6	chr7	128381989	128393518	11	7	7	8.33333
661961	chr7	1065596	1082452	AC073957.15	chr7	1084762	1087408	748	620	795	721
340130	chr2	28884399	28889659	AC074011.2	chr2	28881642	28894469	820	722	1013	851.667
340130	chr2	28884399	28889659	AC074011.2	chr2	29404759	29417039	7	6	8	7
339846	chr2	27803057	27808708	AC074091.1	chr2	27798271	27798891	293	274	467	344.667
339877	chr2	27937293	27939466	AC074091.13	chr2	27927708	27935427	90	192	324	202
566793	chr5	38081824	38083520	AC074129.1	chr5	38080362	38085434	222	202	556	326.667
327872	chr19	37177995	37182425	AC074138.3	chr19	37165959	37176963	536	281	537	451.333
329646	chr19	46234256	46237240	AC074212.3	chr19	46237393	46252024	187	80	230	165.667
662053	chr7	1725636	1738329	AC074389.6	chr7	1740465	1747974	335	336	394	355
662053	chr7	1725636	1738329	AC074389.6	chr7	2227615	2241266	20	24	23	22.3333
351565	chr2	66267516	66273866	AC074391.1	chr2	66264710	66265655	211	186	346	247.667
470362	chr3	112809412	112816861	AC078785.1	chr3	112346872	112361337	24	21	18	21
470362	chr3	112809412	112816861	AC078785.1	chr3	112982494	112992468	34	27	60	40.3333
473467	chr3	122644652	122651221	AC078794.1	chr3	122641894	122643664	167	247	195	203
487946	chr3	169484905	169489846	AC078802.1	chr3	169685256	169693273	20	25	12	19
487946	chr3	169484905	169489846	AC078802.1	chr3	170077052	170088511	6	5	6	5.66667
173530	chr12	104371119	104380113	AC078819.2	chr12	104361086	104367933	189	176	239	201.333
371895	chr2	140576543	140584459	AC078851.1	chr2	140569969	140573539	24	43	41	36
468812	chr3	108038255	108039759	AC078855.1	chr3	108035513	108043145	376	513	522	470.333
551532	chr4	178463156	178484989	AC078881.1	chr4	178486679	178487746	32	26	48	35.3333
382540	chr2	173322334	173335974	AC078883.3	chr2	172554510	172564773	12	23	17	17.3333
382540	chr2	173322334	173335974	AC078883.3	chr2	172667432	172680854	6	12	9	9
382540	chr2	173322334	173335974	AC078883.3	chr2	172793255	172803716	12	17	18	15.6667
382540	chr2	173322334	173335974	AC078883.3	chr2	173026523	173043505	42	64	79	61.6667
382540	chr2	173322334	173335974	AC078883.3	chr2	173320118	173320682	410	359	540	436.333
323516	chr19	20470309	20485019	AC078899.1	chr19	20891118	20903812	4	5	5	4.66667
165619	chr12	79740605	79743724	AC078917.1	chr12	79734916	79754473	252	141	414	269
707119	chr7	158326446	158334419	AC078942.1	chr7	158804797	158818948	12	9	11	10.6667
488572	chr3	171524708	171529566	AC078953.1	chr3	171529628	171534950	91	144	196	143.667
789546	chrX	16314814	16317457	AC078993.1	chrX	16308722	16324238	92	72	226	130
553577	chr4	185188446	185189692	AC079080.1	chr4	184761855	184766639	11	8	12	10.3333
553577	chr4	185188446	185189692	AC079080.1	chr4	185192718	185196938	301	282	477	353.333
553577	chr4	185188446	185189692	AC079080.1	chr4	185555511	185566526	23	33	55	37
553577	chr4	185188446	185189692	AC079080.1	chr4	185899752	185905280	16	12	18	15.3333
282725	chr17	16978636	16983801	AC079111.1	chr17	16988246	16990532	308	252	367	309
354689	chr2	77208622	77216846	AC079117.1	chr2	77221599	77224909	178	207	250	211.667
354689	chr2	77208622	77216846	AC079117.1	chr2	77618307	77632616	3	3	4	3.33333
398493	chr2	224263734	224266318	AC079120.1	chr2	224261125	224262453	102	102	247	150.333
402089	chr2	237072120	237077830	AC079135.1	chr2	236684094	236698192	15	17	18	16.6667
402089	chr2	237072120	237077830	AC079135.1	chr2	237083864	237095013	289	289	260	279.333
367163	chr2	124782517	124786838	AC079154.1	chr2	124779856	124781870	262	268	597	375.667
399647	chr2	227987154	227989282	AC079235.1	chr2	228637294	228641272	5	10	6	7
383979	chr2	178125221	178130928	AC079305.10	chr2	177132086	177138498	10	5	4	6.33333
383979	chr2	178125221	178130928	AC079305.10	chr2	177513617	177519827	13	9	3	8.33333
383979	chr2	178125221	178130928	AC079305.10	chr2	178117419	178124397	505	383	467	451.667
383979	chr2	178125221	178130928	AC079305.10	chr2	178632324	178634178	14	15	11	13.3333
391924	chr2	202934826	202940082	AC079354.1	chr2	202947437	202950556	140	126	185	150.333
391938	chr2	202980380	202985289	AC079354.3	chr2	202208681	202214543	8	7	12	9
391938	chr2	202980380	202985289	AC079354.3	chr2	202989826	202990008	490	501	688	559.667
346189	chr2	49285223	49292457	AC079394.1	chr2	49295409	49296529	249	288	183	240
575701	chr5	66758677	66760941	AC079467.1	chr5	66750725	66755117	351	286	491	376
575701	chr5	66758677	66760941	AC079467.1	chr5	67539692	67548169	18	10	13	13.6667
575701	chr5	66758677	66760941	AC079467.1	chr5	68029511	68048324	7	7	9	7.66667
166800	chr12	83384835	83405777	AC079595.1	chr12	83381703	83381904	220	246	250	238.667
154748	chr12	43683570	43685885	AC079603.1	chr12	43035853	43049540	2	3	3	2.66667
154748	chr12	43683570	43685885	AC079603.1	chr12	43677714	43682573	193	184	295	224
402930	chr2	240498105	240505607	AC079612.1	chr2	240489044	240492650	243	154	296	231
663027	chr7	6624508	6634263	AC079742.4	chr7	6146115	6155968	4	4	11	6.33333
363819	chr2	113594484	113606655	AC079753.1	chr2	113585488	113590304	255	282	384	307
332068	chr2	283104	287292	AC079779.4	chr2	291825	296239	385	406	425	405.333
332068	chr2	283104	287292	AC079779.4	chr2	459541	471195	38	28	34	33.3333
332043	chr2	196807	199069	AC079779.7	chr2	193264	203680	124	119	364	202.333
332043	chr2	196807	199069	AC079779.7	chr2	646853	658286	12	11	11	11.3333
375973	chr2	152951975	152959709	AC079790.2	chr2	152942869	152946610	215	155	148	172.667
375973	chr2	152951975	152959709	AC079790.2	chr2	153473238	153477030	6	7	9	7.33333
685033	chr7	82975946	82984868	AC079799.2	chr7	82988136	82997004	59	65	253	125.667
345866	chr2	48130849	48134742	AC079807.2	chr2	47400236	47401769	13	4	7	8
345866	chr2	48130849	48134742	AC079807.2	chr2	48126444	48129564	448	322	956	575.333
345866	chr2	48130849	48134742	AC079807.2	chr2	48328329	48334603	85	93	121	99.6667
345866	chr2	48130849	48134742	AC079807.2	chr2	48653874	48668976	49	41	59	49.6667
397901	chr2	222383486	222389522	AC079834.1	chr2	221549556	221558794	14	7	17	12.6667
256471	chr15	94623753	94628327	AC080032.1	chr15	94630701	94636030	323	415	805	514.333
295641	chr17	70708801	70720496	AC080037.1	chr17	70720509	70721412	204	195	306	235
295641	chr17	70708801	70720496	AC080037.1	chr17	70976642	70991114	9	7	18	11.3333
391521	chr2	201449367	201453446	AC080164.1	chr2	201453805	201463014	358	342	623	441
166559	chr12	82730993	82739612	AC083811.1	chr12	82740269	82745541	41	23	34	32.6667
522659	chr4	89410331	89420622	AC083829.1	chr4	88951804	88960076	42	30	39	37
522659	chr4	89410331	89420622	AC083829.1	chr4	89148888	89156543	53	82	48	61
522659	chr4	89410331	89420622	AC083829.1	chr4	89405140	89406289	666	642	925	744.333
522659	chr4	89410331	89420622	AC083829.1	chr4	89939035	89950153	30	23	26	26.3333
672338	chr7	36118284	36120955	AC083864.4	chr7	35324511	35334667	2	2	3	2.33333
672338	chr7	36118284	36120955	AC083864.4	chr7	36128234	36130242	80	79	104	87.6667
700071	chr7	132945812	132952366	AC083875.1	chr7	132753965	132763549	20	19	22	20.3333
700071	chr7	132945812	132952366	AC083875.1	chr7	132957355	132964254	293	262	311	288.667
701905	chr7	139065368	139075747	AC083883.1	chr7	139077083	139077370	326	331	561	406
701905	chr7	139065368	139075747	AC083883.1	chr7	139735603	139751653	9	9	9	9
393663	chr2	208842013	208843327	AC083900.1	chr2	207561042	207568979	8	8	12	9.33333
393663	chr2	208842013	208843327	AC083900.1	chr2	208625317	208628602	41	34	37	37.3333
393663	chr2	208842013	208843327	AC083900.1	chr2	208840304	208841104	162	184	523	289.667
726383	chr8	67024487	67035306	AC084082.3	chr8	67016525	67017807	65	91	141	99
726383	chr8	67024487	67035306	AC084082.3	chr8	67987358	67988732	6	3	5	4.66667
466658	chr3	101393991	101404832	AC084198.1	chr3	100106975	100117625	9	8	11	9.33333
466658	chr3	101393991	101404832	AC084198.1	chr3	100786967	100801745	10	4	9	7.66667
466658	chr3	101393991	101404832	AC084198.1	chr3	101095687	101107715	35	8	19	20.6667
466658	chr3	101393991	101404832	AC084198.1	chr3	101382774	101390264	481	160	202	281
466658	chr3	101393991	101404832	AC084198.1	chr3	101940192	101941308	6	11	7	8
466658	chr3	101393991	101404832	AC084198.1	chr3	102251135	102257193	4	5	10	6.33333
715698	chr8	29122859	29136730	AC084262.1	chr8	29116227	29119371	46	33	62	47
689166	chr7	95932648	95940705	AC084368.1	chr7	95941830	95944635	481	487	698	555.333
689166	chr7	95932648	95940705	AC084368.1	chr7	96309975	96324861	16	12	14	14
689166	chr7	95932648	95940705	AC084368.1	chr7	96644984	96651708	8	10	11	9.66667
285412	chr17	31202849	31210495	AC084809.2	chr17	31200163	31201228	311	323	479	371
704040	chr7	146593218	146593816	AC084872.1	chr7	146595122	146601239	246	236	396	292.667
243303	chr15	47534156	47536596	AC084882.1	chr15	47538175	47541120	263	446	424	377.667
672493	chr7	36680627	36688729	AC087069.1	chr7	36688740	36696508	529	488	753	590
672493	chr7	36680627	36688729	AC087069.1	chr7	36817300	36829389	52	58	47	52.3333
672493	chr7	36680627	36688729	AC087069.1	chr7	37224933	37235480	31	37	47	38.3333
147537	chr12	20125723	20126936	AC087237.1	chr12	20120707	20124566	220	215	329	254.667
243225	chr15	47245893	47254578	AC087433.1	chr15	47255982	47256808	30	32	49	37
280628	chr17	9359412	9365360	AC087501.1	chr17	9369643	9378701	26	33	34	31
296791	chr17	76267001	76276392	AC087645.1	chr17	76277529	76287799	42	6	68	38.6667
253705	chr15	84280779	84287446	AC087738.1	chr15	84277125	84277590	275	269	258	267.333
239229	chr15	33484018	33489091	AC090098.1	chr15	33491032	33506130	777	488	420	561.667
715125	chr8	27005062	27005677	AC090150.1	chr8	27006817	27017202	342	284	419	348.333
721834	chr8	52724434	52732554	AC090186.1	chr8	52722151	52723562	45	53	100	66
303837	chr18	24166518	24173112	AC090206.1	chr18	24173212	24175695	192	95	121	136
279311	chr17	3123068	3134647	AC090282.1	chr17	3109107	3117407	77	66	33	58.6667
313771	chr18	55680797	55693307	AC090324.1	chr18	55324723	55337254	16	16	12	14.6667
313771	chr18	55680797	55693307	AC090324.1	chr18	55675934	55693515	221	214	376	270.333
313771	chr18	55680797	55693307	AC090324.1	chr18	56731227	56744811	5	6	5	5.33333
712737	chr8	18666233	18668800	AC090420.1	chr8	18672215	18674683	333	376	417	375.333
745368	chr8	127151267	127154067	AC090573.1	chr8	126726684	126741493	2	9	7	6
745368	chr8	127151267	127154067	AC090573.1	chr8	127154523	127159190	39	38	80	52.3333
285236	chr17	30470057	30470999	AC090616.2	chr17	29862378	29880605	5	9	12	8.66667
285236	chr17	30470057	30470999	AC090616.2	chr17	30466029	30466904	706	664	815	728.333
279109	chr17	2114048	2121936	AC090617.1	chr17	1778890	1789732	11	15	17	14.3333
279109	chr17	2114048	2121936	AC090617.1	chr17	2107095	2107556	189	130	306	208.333
288929	chr17	46371490	46372886	AC090627.1	chr17	46362614	46367918	253	355	317	308.333
288929	chr17	46371490	46372886	AC090627.1	chr17	46668810	46670496	35	29	50	38
441768	chr3	17175390	17191844	AC090644.1	chr3	16276267	16293488	5	6	6	5.66667
441768	chr3	17175390	17191844	AC090644.1	chr3	17199758	17201809	175	155	204	178
441768	chr3	17175390	17191844	AC090644.1	chr3	18419871	18439225	2	2	3	2.33333
312165	chr18	50460944	50467526	AC090660.1	chr18	50457758	50476442	101	160	255	172
312537	chr18	51611202	51614655	AC090666.1	chr18	51615375	51622684	9	7	7	7.66667
161125	chr12	66251080	66251924	AC090673.1	chr12	65281425	65296885	4	5	4	4.33333
161125	chr12	66251080	66251924	AC090673.1	chr12	66260437	66261550	115	90	185	130
237778	chr15	28018948	28025560	AC090696.2	chr15	28028833	28033319	213	225	262	233.333
258212	chr15	100287393	100293370	AC090825.2	chr15	99816800	99819748	27	27	34	29.3333
258212	chr15	100287393	100293370	AC090825.2	chr15	100293926	100295205	95	98	128	107
440001	chr3	10522297	10523952	AC090841.1	chr3	10507859	10520144	213	179	423	271.667
441041	chr3	14689831	14693040	AC090952.5	chr3	13927601	13932855	17	10	39	22
441041	chr3	14689831	14693040	AC090952.5	chr3	14680504	14695234	574	504	550	542.667
441041	chr3	14689831	14693040	AC090952.5	chr3	14974451	14978676	46	39	60	48.3333
441041	chr3	14689831	14693040	AC090952.5	chr3	15251383	15262233	7	12	7	8.66667
441041	chr3	14689831	14693040	AC090952.5	chr3	15635961	15647725	7	21	16	14.6667
441154	chr3	15160779	15177920	AC090954.1	chr3	15449848	15462721	17	22	23	20.6667
441154	chr3	15160779	15177920	AC090954.1	chr3	15603497	15606265	22	10	13	15
441154	chr3	15160779	15177920	AC090954.1	chr3	16269623	16287620	10	9	3	7.33333
256259	chr15	93959264	93963637	AC091078.1	chr15	93971342	93972806	111	97	137	115
734812	chr8	93647524	93656142	AC091096.1	chr8	93660603	93667179	122	136	189	149
289089	chr17	47005121	47031529	AC091133.1	chr17	45996343	46010761	6	4	4	4.66667
289089	chr17	47005121	47031529	AC091133.1	chr17	46992531	46996817	281	239	211	243.667
279604	chr17	4569753	4594037	AC091153.4	chr17	4561839	4562636	77	100	141	106
284937	chr17	29283181	29285996	AC091177.1	chr17	29280475	29281754	37	26	56	39.6667
102620	chr11	1521441	1540827	AC091196.1	chr11	1223607	1228547	37	8	43	29.3333
102620	chr11	1521441	1540827	AC091196.1	chr11	1514200	1515740	301	235	309	281.667
304816	chr18	27057839	27064484	AC091321.1	chr18	27065431	27066715	228	227	407	287.333
567064	chr5	38814977	38822802	AC091435.2	chr5	38434815	38438312	3	4	9	5.33333
567064	chr5	38814977	38822802	AC091435.2	chr5	38808907	38809379	70	68	80	72.6667
711701	chr8	15379224	15379628	AC091559.1	chr8	15375431	15378490	440	490	644	524.667
316449	chr18	64320625	64323102	AC091643.1	chr18	64313477	64320400	92	106	121	106.333
666794	chr7	18336829	18339704	AC091697.1	chr7	17809907	17812754	18	13	17	16
666794	chr7	18336829	18339704	AC091697.1	chr7	18332789	18336780	342	330	526	399.333
669124	chr7	25608722	25612226	AC091705.1	chr7	25293290	25313248	32	46	58	45.3333
669124	chr7	25608722	25612226	AC091705.1	chr7	25431543	25434134	24	20	39	27.6667
669124	chr7	25608722	25612226	AC091705.1	chr7	25614177	25614431	316	334	495	381.667
661967	chr7	1119003	1133678	AC091729.8	chr7	1139130	1153724	93	37	129	86.3333
661984	chr7	1197010	1200280	AC091729.9	chr7	1193385	1194266	287	215	430	310.667
700809	chr7	135479401	135491267	AC091736.1	chr7	135495387	135503002	293	313	324	310
700809	chr7	135479401	135491267	AC091736.1	chr7	135693962	135696048	277	251	312	280
700785	chr7	135390691	135395993	AC091736.11	chr7	135404263	135406001	40	53	40	44.3333
571745	chr5	54478208	54482382	AC091977.1	chr5	54187367	54197998	15	13	17	15
571745	chr5	54478208	54482382	AC091977.1	chr5	54473684	54487375	151	163	250	188
689222	chr7	96132429	96133386	AC092031.1	chr7	96133645	96141301	429	483	874	595.333
443863	chr3	23438751	23441692	AC092038.1	chr3	23269336	23276771	13	11	22	15.3333
443863	chr3	23438751	23441692	AC092038.1	chr3	23433214	23435606	230	196	365	263.667
449824	chr3	42466644	42470502	AC092047.1	chr3	42300919	42303356	112	57	156	108.333
449824	chr3	42466644	42470502	AC092047.1	chr3	42476733	42485265	311	321	315	315.667
449822	chr3	42460470	42464729	AC092048.1	chr3	42302558	42304705	48	41	72	53.6667
449822	chr3	42460470	42464729	AC092048.1	chr3	42470503	42475358	264	254	364	294
330969	chr19	53784306	53793064	AC092070.1	chr19	53796416	53798714	185	166	223	191.333
278636	chr16	90000222	90008860	AC092143.1	chr16	89994441	89999725	92	67	109	89.3333
350521	chr2	62886472	62890963	AC092155.4	chr2	62694217	62703943	27	18	19	21.3333
350521	chr2	62886472	62890963	AC092155.4	chr2	62894014	62896333	477	222	407	368.667
332179	chr2	686044	694682	AC092159.3	chr2	246694	258816	13	10	11	11.3333
332179	chr2	686044	694682	AC092159.3	chr2	698165	706156	238	195	355	262.667
332179	chr2	686044	694682	AC092159.3	chr2	1553448	1555907	18	23	7	16
6386	chr1	30113931	30119220	AC092265.1	chr1	30123753	30133110	198	156	93	149
324796	chr19	24176984	24192248	AC092279.1	chr19	24174560	24175164	328	303	426	352.333
324796	chr19	24176984	24192248	AC092279.1	chr19	24550944	24556255	5	3	6	4.66667
274347	chr16	72612488	72616572	AC092289.1	chr16	72606334	72611433	111	126	319	185.333
327837	chr19	37017641	37022231	AC092295.4	chr19	37010740	37013559	249	233	337	273
327837	chr19	37017641	37022231	AC092295.4	chr19	37324478	37334236	21	18	28	22.3333
327838	chr19	37022232	37029043	AC092295.5	chr19	37013560	37017640	72	84	74	76.6667
327847	chr19	37061433	37072661	AC092295.7	chr19	37058733	37059041	21	29	30	26.6667
278013	chr16	86376427	86380148	AC092327.1	chr16	86669453	86687480	9	6	11	8.66667
324554	chr19	23437350	23451255	AC092329.1	chr19	22240471	22256903	8	6	6	6.66667
324554	chr19	23437350	23451255	AC092329.1	chr19	23566074	23579652	69	15	30	38
324554	chr19	23437350	23451255	AC092329.1	chr19	24100671	24110985	12	18	14	14.6667
324554	chr19	23437350	23451255	AC092329.1	chr19	24451453	24469186	4	4	4	4
278467	chr16	89001969	89011311	AC092384.1	chr16	89015142	89024679	258	82	290	210
496703	chr4	1134385	1146135	AC092535.3	chr4	1147179	1152225	31	17	39	29
510353	chr4	47559161	47563599	AC092597.3	chr4	47554004	47568904	155	164	185	168
548411	chr4	168824018	168830177	AC092621.1	chr4	168830913	168836363	105	91	170	122
367049	chr2	124434697	124450442	AC092646.1	chr2	125272401	125288887	3	2	5	3.33333
373134	chr2	144410041	144420884	AC092652.1	chr2	144403381	144404147	10	14	15	13
360127	chr2	100718771	100723132	AC092667.2	chr2	100728261	100733800	132	120	182	144.667
351685	chr2	66666185	66670392	AC092669.4	chr2	66664702	66674169	283	125	389	265.667
359653	chr2	98968858	98974970	AC092675.3	chr2	98967280	98967579	196	231	275	234
334933	chr2	10729203	10730544	AC092687.5	chr2	10719643	10736754	169	108	147	141.333
275798	chr16	77743478	77758893	AC092724.1	chr16	77244588	77248929	10	9	10	9.66667
275798	chr16	77743478	77758893	AC092724.1	chr16	77735857	77743462	209	195	402	268.667
275798	chr16	77743478	77758893	AC092724.1	chr16	78001587	78008236	20	22	19	20.3333
247016	chr15	59507189	59510619	AC092756.1	chr15	59512357	59522176	152	213	353	239.333
246994	chr15	59443065	59446355	AC092757.1	chr15	59450667	59458097	277	269	393	313
246994	chr15	59443065	59446355	AC092757.1	chr15	59782483	59796161	27	26	17	23.3333
56736	chr1	222186067	222186868	AC092765.1	chr1	222190732	222199320	111	100	405	205.333
56736	chr1	222186067	222186868	AC092765.1	chr1	222620401	222633284	17	19	19	18.3333
370824	chr2	137402452	137404553	AC092786.1	chr2	137406493	137406979	448	416	659	507.667
57694	chr1	225596388	225605175	AC092811.1	chr1	225608267	225609348	500	452	719	557
57694	chr1	225596388	225605175	AC092811.1	chr1	225952225	225959884	19	16	28	21
57694	chr1	225596388	225605175	AC092811.1	chr1	226168125	226176653	41	34	31	35.3333
25848	chr1	96351954	96358269	AC092812.1	chr1	96361735	96364721	21	36	52	36.3333
347983	chr2	54765447	54769186	AC092839.3	chr2	54335155	54339450	9	16	13	12.6667
347983	chr2	54765447	54769186	AC092839.3	chr2	54771379	54772737	327	305	462	364.667
347983	chr2	54765447	54769186	AC092839.3	chr2	55062618	55076085	9	10	8	9
347986	chr2	54772738	54774404	AC092839.4	chr2	54333570	54339450	7	6	10	7.66667
347986	chr2	54772738	54774404	AC092839.4	chr2	54769187	54778585	232	219	218	223
379159	chr2	162774454	162776434	AC092841.1	chr2	162453163	162458478	17	18	35	23.3333
379159	chr2	162774454	162776434	AC092841.1	chr2	162766811	162783327	247	370	649	422
379159	chr2	162774454	162776434	AC092841.1	chr2	162964152	162974674	40	23	36	33
503268	chr4	24419783	24424102	AC092846.1	chr4	23135980	23139107	69	62	62	64.3333
503268	chr4	24419783	24424102	AC092846.1	chr4	23331183	23335970	9	15	12	12
503268	chr4	24419783	24424102	AC092846.1	chr4	24424440	24427540	564	546	754	621.333
469150	chr3	109211192	109216733	AC092905.1	chr3	109206651	109208140	214	196	303	237.667
480834	chr3	147623803	147637757	AC092925.1	chr3	147639243	147639580	202	196	297	231.667
480894	chr3	147796068	147801751	AC092958.1	chr3	147805002	147805228	315	290	554	386.333
488729	chr3	172028675	172038648	AC092964.1	chr3	171751113	171763030	27	73	31	43.6667
488729	chr3	172028675	172038648	AC092964.1	chr3	172014327	172019217	246	307	297	283.333
487024	chr3	166739867	166750900	AC092965.1	chr3	166732185	166738167	213	182	223	206
495117	chr3	192875877	192886568	AC092966.1	chr3	192873269	192874539	176	156	214	182
475374	chr3	130087764	130088332	AC093004.1	chr3	130085086	130089409	446	331	834	537
178711	chr12	125737810	125747583	AC093028.1	chr12	125748955	125750459	159	133	242	178
348032	chr2	54888688	54892284	AC093110.3	chr2	54122172	54133326	19	31	23	24.3333
348032	chr2	54888688	54892284	AC093110.3	chr2	54335155	54339450	42	43	43	42.6667
348032	chr2	54888688	54892284	AC093110.3	chr2	54759049	54771378	92	92	130	104.667
348032	chr2	54888688	54892284	AC093110.3	chr2	54883301	54888306	531	726	1023	760
348032	chr2	54888688	54892284	AC093110.3	chr2	55404514	55410623	34	37	42	37.6667
357294	chr2	85520234	85532793	AC093162.1	chr2	85541865	85545274	64	61	52	59
357294	chr2	85520234	85532793	AC093162.1	chr2	85776014	85787961	7	10	9	8.66667
400582	chr2	230989680	230999008	AC093171.1	chr2	231000602	231008677	238	221	230	229.667
400582	chr2	230989680	230999008	AC093171.1	chr2	231229699	231242485	17	10	19	15.3333
400582	chr2	230989680	230999008	AC093171.1	chr2	231365607	231374898	22	18	18	19.3333
400582	chr2	230989680	230999008	AC093171.1	chr2	231665729	231677211	15	5	19	13
593250	chr5	122111880	122113314	AC093267.1	chr5	122103672	122114734	601	332	979	637.333
593250	chr5	122111880	122113314	AC093267.1	chr5	122751145	122758589	43	20	36	33
606980	chr5	167292237	167300942	AC093304.1	chr5	167305328	167306177	158	166	242	188.667
584199	chr5	93913103	93917429	AC093311.1	chr5	93908820	93911193	227	214	293	244.667
332443	chr2	1822020	1835491	AC093390.1	chr2	851795	868998	7	4	7	6
370607	chr2	136741463	136749415	AC093391.2	chr2	136735943	136754653	38	46	61	48.3333
370607	chr2	136741463	136749415	AC093391.2	chr2	137134337	137141367	12	17	27	18.6667
440914	chr3	14185108	14187206	AC093495.4	chr3	14184209	14198180	242	227	354	274.333
440914	chr3	14185108	14187206	AC093495.4	chr3	14463414	14480627	8	18	7	11
582923	chr5	89769063	89774911	AC093510.2	chr5	89779895	89781985	279	223	363	288.333
582923	chr5	89769063	89774911	AC093510.2	chr5	90072732	90082876	5	8	22	11.6667
260411	chr16	7939645	7955930	AC093515.1	chr16	7956364	7956725	54	46	48	49.3333
24976	chr1	93446633	93461668	AC093577.1	chr1	92466150	92470544	4	3	5	4
24976	chr1	93446633	93461668	AC093577.1	chr1	93464463	93465960	510	458	539	502.333
24976	chr1	93446633	93461668	AC093577.1	chr1	94336450	94344270	6	5	6	5.66667
25013	chr1	93566378	93572383	AC093577.4	chr1	93552569	93558198	81	80	102	87.6667
25013	chr1	93566378	93572383	AC093577.4	chr1	94076090	94078208	2	4	3	3
403222	chr2	241949478	241961496	AC093585.6	chr2	241967796	241981793	457	459	533	483
440785	chr3	13687304	13698891	AC093611.1	chr3	13918274	13928110	45	32	34	37
440785	chr3	13687304	13698891	AC093611.1	chr3	14153425	14160205	7	4	6	5.66667
662823	chr7	5441213	5461830	AC093620.5	chr7	5470760	5471307	148	109	140	132.333
662823	chr7	5441213	5461830	AC093620.5	chr7	5728036	5740184	34	19	24	25.6667
527860	chr4	105411790	105414767	AC093628.1	chr4	105418099	105421027	365	365	499	409.667
527860	chr4	105411790	105414767	AC093628.1	chr4	105675788	105685880	10	7	13	10
527860	chr4	105411790	105414767	AC093628.1	chr4	106382877	106394503	3	4	14	7
702951	chr7	143072636	143081630	AC093673.5	chr7	143085174	143085806	147	92	200	146.333
528518	chr4	107332845	107343411	AC093680.1	chr4	107348141	107351759	87	88	116	97
340046	chr2	28533312	28534163	AC093690.1	chr2	28530219	28531234	270	211	290	257
681097	chr7	68525974	68529366	AC093693.1	chr7	68518844	68523306	170	160	460	263.333
545554	chr4	159919519	159928740	AC093700.1	chr4	159932015	159932250	111	129	139	126.333
706203	chr7	154718902	154726320	AC093726.6	chr7	154713714	154717565	270	219	381	290
706203	chr7	154718902	154726320	AC093726.6	chr7	154985168	154986671	21	13	21	18.3333
706203	chr7	154718902	154726320	AC093726.6	chr7	155129524	155137675	37	47	85	56.3333
345607	chr2	47263467	47268906	AC093732.1	chr2	47261978	47281046	169	142	173	161.333
662035	chr7	1576433	1606883	AC093734.14	chr7	1614363	1614998	36	13	40	29.6667
402976	chr2	240671838	240684830	AC093802.1	chr2	240688271	240689166	141	12	138	97
545072	chr4	158506469	158509536	AC093817.1	chr4	158510854	158514209	16	23	28	22.3333
550952	chr4	176663921	176671121	AC093819.1	chr4	176672049	176683250	136	128	170	144.667
395313	chr2	213625136	213630979	AC093865.1	chr2	213632757	213641002	203	110	332	215
395313	chr2	213625136	213630979	AC093865.1	chr2	214018498	214026297	14	18	10	14
519280	chr4	79107742	79110300	AC093897.1	chr4	79101967	79113304	278	167	408	284.333
19847	chr1	77854739	77859422	AC095030.1	chr1	77861160	77863244	464	502	678	548
19847	chr1	77854739	77859422	AC095030.1	chr1	79095773	79106555	4	5	3	4
513708	chr4	61524272	61536848	AC095061.1	chr4	61537368	61546140	128	85	136	116.333
373072	chr2	144232410	144239878	AC096558.1	chr2	144225954	144231440	167	136	303	202
377575	chr2	157786571	157789208	AC096589.1	chr2	157789521	157790160	233	242	228	234.333
50334	chr1	200111191	200115077	AC096633.1	chr1	200119139	200125151	194	177	114	161.667
50334	chr1	200111191	200115077	AC096633.1	chr1	200792177	200802819	2	4	3	3
55934	chr1	219561338	219575438	AC096642.1	chr1	218498973	218516400	21	12	21	18
55934	chr1	219561338	219575438	AC096642.1	chr1	219557600	219560903	204	472	205	293.667
56017	chr1	219834718	219836813	AC096643.1	chr1	219837930	219841565	396	355	608	453
51294	chr1	203964633	203970158	AC096645.1	chr1	203950830	203961979	215	200	283	232.667
383373	chr2	176193018	176199329	AC096649.1	chr2	176191525	176204912	413	325	610	449.333
350835	chr2	63919848	63925484	AC096664.1	chr2	63007359	63015865	4	5	8	5.66667
350835	chr2	63919848	63925484	AC096664.1	chr2	63914484	63916529	195	184	250	209.667
350835	chr2	63919848	63925484	AC096664.1	chr2	64089509	64099006	217	111	347	225
386396	chr2	185464323	185473477	AC096667.1	chr2	185461253	185462468	257	296	301	284.667
363330	chr2	111872736	111883621	AC096670.3	chr2	111570605	111583733	70	55	57	60.6667
363330	chr2	111872736	111883621	AC096670.3	chr2	111871928	111886600	302	310	452	354.667
363330	chr2	111872736	111883621	AC096670.3	chr2	112461027	112464933	28	20	21	23
363330	chr2	111872736	111883621	AC096670.3	chr2	112804539	112809453	9	8	10	9
499451	chr4	12795948	12803998	AC096750.1	chr4	12804456	12808533	133	114	52	99.6667
457094	chr3	68678183	68687054	AC096922.1	chr3	68690230	68697551	254	179	203	212
457801	chr3	70926100	70934093	AC096971.1	chr3	70925240	70925618	233	234	337	268
457801	chr3	70926100	70934093	AC096971.1	chr3	71653741	71666502	10	14	18	14
452389	chr3	53241813	53245478	AC097015.1	chr3	53235357	53241366	296	120	297	237.667
445710	chr3	29049420	29053742	AC097361.1	chr3	29041636	29059116	175	90	283	182.667
541405	chr4	147043195	147043441	AC097372.1	chr4	147029877	147031885	173	156	259	196
504236	chr4	27620878	27639303	AC097380.1	chr4	27618127	27618440	55	69	94	72.6667
498125	chr4	7939815	7944483	AC097381.1	chr4	7947463	7947763	137	111	162	136.667
543187	chr4	152482037	152487206	AC097455.1	chr4	152472315	152479783	260	243	352	285
543187	chr4	152482037	152487206	AC097455.1	chr4	153780650	153799644	6	3	4	4.33333
398350	chr2	223777367	223787348	AC097461.4	chr2	222902787	222920726	7	5	3	5
398350	chr2	223777367	223787348	AC097461.4	chr2	223174386	223191009	5	4	4	4.33333
398350	chr2	223777367	223787348	AC097461.4	chr2	223564963	223569521	55	68	66	63
544352	chr4	156273862	156277968	AC097467.2	chr4	155476953	155479424	28	16	31	25
544352	chr4	156273862	156277968	AC097467.2	chr4	155725290	155739358	4	7	7	6
544352	chr4	156273862	156277968	AC097467.2	chr4	156270676	156284072	267	226	335	276
544352	chr4	156273862	156277968	AC097467.2	chr4	156863143	156864908	10	5	9	8
352440	chr2	69050828	69060264	AC097495.2	chr2	68697017	68699754	46	39	55	46.6667
352440	chr2	69050828	69060264	AC097495.2	chr2	69061155	69061460	389	428	568	461.667
550110	chr4	174189057	174189493	AC097534.1	chr4	173938624	173941774	52	62	69	61
550110	chr4	174189057	174189493	AC097534.1	chr4	174181415	174186586	219	183	412	271.333
340141	chr2	28944491	28960466	AC097724.3	chr2	28935222	28942704	239	206	262	235.667
388754	chr2	192782923	192787339	AC098617.1	chr2	192778100	192778520	50	58	77	61.6667
388741	chr2	192705523	192718847	AC098617.2	chr2	192721161	192726826	211	308	276	265
445857	chr3	29407562	29412112	AC098650.1	chr3	29413584	29421600	116	181	162	153
507595	chr4	38237905	38244524	AC098680.1	chr4	38711822	38717861	14	22	14	16.6667
507595	chr4	38237905	38244524	AC098680.1	chr4	39135680	39148624	7	7	7	7
314281	chr18	57412470	57418000	AC098847.1	chr18	57418401	57419008	71	48	111	76.6667
508169	chr4	40462512	40474955	AC098869.1	chr4	40477753	40478016	194	201	276	223.667
388725	chr2	192653057	192660372	AC098872.3	chr2	192416521	192431444	11	15	6	10.6667
388725	chr2	192653057	192660372	AC098872.3	chr2	192663020	192666109	53	53	91	65.6667
543547	chr4	153818551	153824482	AC099339.1	chr4	153813657	153815435	309	282	465	352
543547	chr4	153818551	153824482	AC099339.1	chr4	154651177	154670081	6	7	13	8.66667
261248	chr16	11578222	11592606	AC099489.1	chr16	11563396	11569219	31	25	44	33.3333
277230	chr16	82868141	82877186	AC099506.1	chr16	82865930	82866322	147	138	194	159.667
445202	chr3	27397888	27406909	AC099535.1	chr3	27407980	27408625	166	179	230	191.667
445202	chr3	27397888	27406909	AC099535.1	chr3	27707840	27721880	22	20	28	23.3333
450707	chr3	45632014	45645644	AC099539.1	chr3	45649661	45665906	205	520	531	418.667
446530	chr3	31435762	31437655	AC099540.1	chr3	31432798	31433009	469	529	652	550
455442	chr3	63318853	63324204	AC099545.1	chr3	63311546	63315986	163	157	250	190
455442	chr3	63318853	63324204	AC099545.1	chr3	63788204	63799447	11	8	6	8.33333
706283	chr7	154986672	154991769	AC099552.4	chr7	154713714	154717565	4	6	7	5.66667
706283	chr7	154986672	154991769	AC099552.4	chr7	154984226	154985167	110	82	109	100.333
706283	chr7	154986672	154991769	AC099552.4	chr7	155129524	155137675	25	19	34	26
63180	chr1	244744391	244757248	AC099757.1	chr1	244762038	244763461	509	526	603	546
63180	chr1	244744391	244757248	AC099757.1	chr1	244962582	244963467	70	70	49	63
63180	chr1	244744391	244757248	AC099757.1	chr1	245204832	245220536	62	54	55	57
297078	chr17	77782841	77807007	AC100791.2	chr17	77069103	77069843	5	5	5	5
297078	chr17	77782841	77807007	AC100791.2	chr17	77761703	77773716	212	46	285	181
713153	chr8	19931874	19944876	AC100802.3	chr8	19205736	19216177	11	11	23	15
713153	chr8	19931874	19944876	AC100802.3	chr8	19928804	19929280	302	254	317	291
723044	chr8	56588559	56591225	AC100817.1	chr8	56580974	56581710	261	248	293	267.333
291938	chr17	57066082	57069739	AC100832.1	chr17	56372805	56392472	5	4	5	4.66667
291938	chr17	57066082	57069739	AC100832.1	chr17	57060361	57062876	119	208	163	163.333
290175	chr17	51061277	51064056	AC102948.1	chr17	51053627	51070196	230	329	296	285
358796	chr2	95709112	95720490	AC103563.9	chr2	95705524	95707509	433	281	531	415
444689	chr3	25911297	25919877	AC103588.1	chr3	25687679	25689248	18	20	30	22.6667
720594	chr8	48792847	48810864	AC103686.1	chr8	48788162	48791900	527	294	620	480.333
103314	chr11	4729406	4735188	AC103710.1	chr11	4719198	4725263	286	256	465	335.667
106788	chr11	16144657	16146562	AC103794.1	chr11	16149607	16151340	403	366	642	470.333
108823	chr11	22634465	22649497	AC103801.2	chr11	22352479	22362529	3	6	3	4
108823	chr11	22634465	22649497	AC103801.2	chr11	22651345	22655001	62	47	84	64.3333
108823	chr11	22634465	22649497	AC103801.2	chr11	22844503	22849400	6	4	13	7.66667
732162	chr8	85207952	85213374	AC103816.1	chr8	85203333	85206742	83	72	133	96
116607	chr11	48028349	48056146	AC103828.1	chr11	48058970	48068998	214	182	228	208
742170	chr8	117142014	117149562	AC103863.1	chr8	117135908	117151753	455	359	555	456.333
256406	chr15	94438428	94443402	AC103996.1	chr15	94432952	94434857	264	264	351	293
728184	chr8	72743513	72744958	AC104012.1	chr8	72747516	72750014	326	325	515	388.667
728184	chr8	72743513	72744958	AC104012.1	chr8	72882609	72894423	27	44	24	31.6667
282710	chr17	16890665	16896704	AC104024.2	chr17	16877118	16884108	43	37	36	38.6667
385186	chr2	181844443	181846639	AC104076.3	chr2	180862527	180869848	36	40	21	32.3333
385186	chr2	181844443	181846639	AC104076.3	chr2	181851475	181856265	407	288	452	382.333
385186	chr2	181844443	181846639	AC104076.3	chr2	182333065	182341271	43	26	31	33.3333
385186	chr2	181844443	181846639	AC104076.3	chr2	182760197	182762460	21	26	50	32.3333
573565	chr5	60211231	60220325	AC104113.3	chr5	60221073	60222924	212	113	173	166
706483	chr7	155663991	155677017	AC104133.1	chr7	155677885	155678774	53	45	65	54.3333
358108	chr2	88836095	88845138	AC104134.2	chr2	88850388	88856616	194	173	260	209
22313	chr1	85258626	85259072	AC104169.1	chr1	84589571	84607314	8	10	10	9.33333
22313	chr1	85258626	85259072	AC104169.1	chr1	85249884	85261989	258	290	354	300.667
744023	chr8	122648732	122658380	AC104233.1	chr8	122644083	122644282	209	218	256	227.667
744023	chr8	122648732	122658380	AC104233.1	chr8	123574230	123590025	7	4	4	5
255894	chr15	92514852	92521622	AC104236.1	chr15	92523740	92528077	128	159	175	154
734655	chr8	93179646	93180246	AC104339.1	chr8	93185666	93188052	133	143	67	114.333
103466	chr11	5225324	5241469	AC104389.16	chr11	5217158	5218974	141	157	189	162.333
369541	chr2	133277794	133288326	AC104405.1	chr2	133269016	133275457	226	265	336	275.667
750005	chr8	143021958	143030727	AC104417.1	chr8	143015715	143033360	194	266	242	234
450014	chr3	43250282	43252715	AC104434.1	chr3	43245388	43246365	474	464	673	537
450014	chr3	43250282	43252715	AC104434.1	chr3	43545424	43553218	37	32	52	40.3333
443138	chr3	21174454	21180242	AC104441.1	chr3	21167831	21172467	21	20	36	25.6667
27352	chr1	100838675	100845342	AC104457.1	chr1	100845608	100847052	33	46	41	40
483367	chr3	155459208	155463682	AC104472.1	chr3	155453754	155454701	491	474	703	556
336695	chr2	16702524	16708458	AC104623.2	chr2	16710952	16715304	439	415	573	475.667
361637	chr2	105717464	105731002	AC104655.2	chr2	105732500	105732703	220	192	304	238.667
361637	chr2	105717464	105731002	AC104655.2	chr2	106128468	106146456	3	4	9	5.33333
402498	chr2	238498712	238509861	AC104667.3	chr2	238511294	238512274	254	188	301	247.667
339308	chr2	25639818	25653459	AC104699.1	chr2	25633899	25637987	241	238	288	255.667
348062	chr2	54971580	54977395	AC104781.1	chr2	54978516	54978670	529	587	693	603
334824	chr2	10223532	10224297	AC104794.4	chr2	10235582	10242963	176	184	174	178
334824	chr2	10223532	10224297	AC104794.4	chr2	10575318	10585659	39	84	101	74.6667
398750	chr2	225102992	225109926	AC104802.1	chr2	225098795	225099831	124	117	196	145.667
403204	chr2	241841318	241867093	AC104809.3	chr2	241868587	241870565	203	179	322	234.667
20214	chr1	79152520	79154652	AC104837.1	chr1	78606807	78612741	15	21	38	24.6667
20214	chr1	79152520	79154652	AC104837.1	chr1	79147051	79148208	254	303	485	347.333
116513	chr11	47598873	47600306	AC104942.1	chr11	47594561	47597149	357	291	489	379
357407	chr2	86038814	86043064	AC105053.3	chr2	86295048	86309564	145	65	151	120.333
313918	chr18	56133335	56134967	AC105105.1	chr18	56136236	56140865	240	193	332	255
248735	chr15	65667181	65670844	AC105129.1	chr15	65346476	65360695	19	16	22	19
248735	chr15	65667181	65670844	AC105129.1	chr15	65658787	65661148	375	290	442	369
248735	chr15	65667181	65670844	AC105129.1	chr15	66204671	66223761	12	7	15	11.3333
248735	chr15	65667181	65670844	AC105129.1	chr15	66864129	66873496	6	8	8	7.33333
304733	chr18	26776373	26778544	AC105245.1	chr18	26772775	26774159	22	31	41	31.3333
550092	chr4	174098090	174109628	AC105285.1	chr4	174094392	174095437	398	357	568	441
374895	chr2	149637499	149652244	AC105402.4	chr2	149289827	149299665	17	25	13	18.3333
374895	chr2	149637499	149652244	AC105402.4	chr2	149657894	149658134	203	199	224	208.667
401011	chr2	232861098	232882131	AC105461.1	chr2	232855342	232859104	314	300	376	330
402342	chr2	237963367	237973252	AC105760.3	chr2	237256822	237272999	36	22	21	26.3333
402342	chr2	237963367	237973252	AC105760.3	chr2	237420945	237428324	22	17	37	25.3333
402342	chr2	237963367	237973252	AC105760.3	chr2	237962062	237974862	219	131	283	211
50055	chr1	199165329	199171424	AC105941.1	chr1	198755757	198771639	19	16	25	20
50055	chr1	199165329	199171424	AC105941.1	chr1	199158506	199173694	447	277	692	472
495696	chr3	194812046	194817485	AC106705.2	chr3	194400760	194416531	79	69	62	70
482217	chr3	151979492	151989579	AC106722.1	chr3	151974744	151975956	585	571	743	633
577774	chr5	73565188	73569384	AC106732.1	chr5	73572559	73574005	445	441	572	486
273976	chr16	71361756	71371750	AC106736.1	chr16	71377005	71377261	200	221	222	214.333
603662	chr5	156984006	156994058	AC106801.1	chr5	156981351	156981872	21	35	37	31
546200	chr4	161923883	161926537	AC106860.1	chr4	161926932	161931458	31	45	36	37.3333
340491	chr2	30111991	30114675	AC106870.1	chr2	30105861	30119514	192	263	321	258.667
340496	chr2	30121640	30123897	AC106870.2	chr2	30119515	30124864	255	330	326	303.667
695116	chr7	116604326	116608061	AC106873.4	chr7	115859207	115872790	8	12	12	10.6667
695116	chr7	116604326	116608061	AC106873.4	chr7	116608815	116609674	378	384	536	432.667
695116	chr7	116604326	116608061	AC106873.4	chr7	116754961	116768233	87	44	58	63
695116	chr7	116604326	116608061	AC106873.4	chr7	117813895	117827424	7	7	5	6.33333
401269	chr2	233876686	233877947	AC106876.2	chr2	233497287	233517141	14	9	10	11
401269	chr2	233876686	233877947	AC106876.2	chr2	233882279	233885650	435	414	496	448.333
179701	chr12	129149066	129161674	AC107020.1	chr12	129164450	129167142	189	175	210	191.333
480240	chr3	145779886	145782471	AC107021.1	chr3	145789724	145790768	304	316	371	330.333
480240	chr3	145779886	145782471	AC107021.1	chr3	146307579	146321162	11	12	14	12.3333
480240	chr3	145779886	145782471	AC107021.1	chr3	146493970	146497538	4	10	11	8.33333
510490	chr4	47974062	47978426	AC107068.1	chr4	47962449	47971200	102	232	83	139
350298	chr2	62094729	62096825	AC107081.5	chr2	60989043	60998768	4	2	4	3.33333
350298	chr2	62094729	62096825	AC107081.5	chr2	62092775	62104530	205	160	235	200
350298	chr2	62094729	62096825	AC107081.5	chr2	62629580	62640924	7	15	18	13.3333
741272	chr8	114414939	114421691	AC107890.1	chr8	114425706	114428967	22	42	42	35.3333
287675	chr17	40543687	40554702	AC107993.1	chr17	40477331	40487053	168	134	112	138
278766	chr17	262444	263865	AC108004.3	chr17	603865	612288	104	71	130	101.667
278766	chr17	262444	263865	AC108004.3	chr17	878699	888502	4	6	17	9
333573	chr2	5828892	5834630	AC108025.2	chr2	5837686	5838580	101	93	170	121.333
251126	chr15	74180278	74184835	AC108137.1	chr15	74185767	74199346	219	184	228	210.333
251126	chr15	74180278	74184835	AC108137.1	chr15	74591927	74605208	4	6	8	6
512044	chr4	56135731	56139818	AC108209.1	chr4	56131564	56141015	129	130	221	160
512044	chr4	56135731	56139818	AC108209.1	chr4	56444211	56456072	8	9	7	8
544649	chr4	157215059	157219250	AC108211.1	chr4	157223018	157227694	315	308	411	344.667
102890	chr11	3208601	3219519	AC108448.3	chr11	3226277	3228821	48	19	62	43
332335	chr2	1345434	1350653	AC108462.1	chr2	1351836	1353661	210	225	261	232
363370	chr2	111993002	112000145	AC108463.1	chr2	111988556	112002961	167	35	279	160.333
462089	chr3	84339096	84348796	AC108696.1	chr3	84349649	84353537	195	179	226	200
464946	chr3	96151680	96157352	AC108697.1	chr3	96146339	96148464	85	95	161	113.667
464867	chr3	95878375	95902979	AC108739.1	chr3	95903387	95907819	102	105	141	116
554364	chr4	187778610	187781422	AC108865.1	chr4	187772910	187776660	130	137	203	156.667
537959	chr4	136291196	136294250	AC108867.1	chr4	136289151	136294772	317	321	592	410
311655	chr18	48917605	48919292	AC109315.1	chr18	48923442	48925594	19	23	19	20.3333
287833	chr17	41369970	41383064	AC109326.1	chr17	41367709	41368355	147	161	162	156.667
533933	chr4	123925124	123929327	AC109357.1	chr4	123929820	123936134	27	23	34	28
573410	chr5	59724641	59730170	AC109486.1	chr5	59731899	59738706	366	381	491	412.667
580803	chr5	83267748	83271718	AC109496.1	chr5	83273292	83291825	128	116	288	177.333
445563	chr3	28614815	28621005	AC109586.1	chr3	28622471	28624455	289	263	498	350
828773	chrX	149654590	149661925	AC109994.1	chrX	149132965	149143028	10	7	17	11.3333
297372	chr17	79371698	79373802	AC110285.1	chr17	79364206	79381224	175	307	378	286.667
511666	chr4	54965701	54970271	AC110298.1	chr4	54234009	54247102	11	7	12	10
511666	chr4	54965701	54970271	AC110298.1	chr4	54960111	54960667	338	161	423	307.333
465380	chr3	97540233	97541685	AC110491.1	chr3	97537123	97537941	389	131	556	358.667
465380	chr3	97540233	97541685	AC110491.1	chr3	97688061	97690465	40	35	95	56.6667
512245	chr4	56793047	56801123	AC110611.1	chr4	56787431	56792886	208	213	241	220.667
512245	chr4	56793047	56801123	AC110611.1	chr4	57240134	57248160	10	9	13	10.6667
364136	chr2	114746134	114749226	AC110769.1	chr2	114743391	114746119	610	545	887	680.667
662075	chr7	1881075	1888085	AC110781.5	chr7	1890644	1902380	182	45	220	149
542917	chr4	151559524	151562309	AC110813.1	chr4	151563504	151564996	124	141	167	144
296612	chr17	75437247	75443481	AC111170.2	chr17	76342741	76352547	8	4	12	8
103736	chr11	6141438	6150252	AC111177.1	chr11	6155962	6158112	5	13	11	9.66667
571624	chr5	54146426	54152522	AC112198.1	chr5	53585308	53604273	8	27	23	19.3333
571624	chr5	54146426	54152522	AC112198.1	chr5	53828886	53835916	53	32	66	50.3333
571624	chr5	54146426	54152522	AC112198.1	chr5	54160352	54161925	210	182	223	205
458242	chr3	72310003	72312584	AC112219.1	chr3	72307422	72315615	452	438	591	493.667
458242	chr3	72310003	72312584	AC112219.1	chr3	72862020	72871088	19	8	15	14
518713	chr4	77413695	77421053	AC112249.1	chr4	77082679	77098714	26	24	21	23.6667
518713	chr4	77413695	77421053	AC112249.1	chr4	77423120	77423906	309	287	490	362
518713	chr4	77413695	77421053	AC112249.1	chr4	77941772	77957542	8	8	16	10.6667
518713	chr4	77413695	77421053	AC112249.1	chr4	78128900	78135751	12	11	16	13
518713	chr4	77413695	77421053	AC112249.1	chr4	78272402	78281834	14	8	10	10.6667
451176	chr3	47642666	47648585	AC112512.1	chr3	47633551	47637710	381	365	454	400
484822	chr3	159941781	159946589	AC112641.1	chr3	159935359	159938824	357	361	539	419
484822	chr3	159941781	159946589	AC112641.1	chr3	160125461	160129360	27	28	22	25.6667
402407	chr2	238165570	238166755	AC112715.2	chr2	238158032	238163112	400	270	459	376.333
402461	chr2	238332414	238337544	AC112721.1	chr2	238059763	238070670	25	25	34	28
402461	chr2	238332414	238337544	AC112721.1	chr2	238343967	238358483	287	308	689	428
792153	chrX	25224260	25224756	AC112778.1	chrX	25215248	25230177	73	66	226	121.667
719735	chr8	42946616	42950941	AC113191.1	chr8	42952052	42957097	540	479	779	599.333
332224	chr2	913159	919626	AC113607.3	chr2	1553448	1555907	6	10	9	8.33333
565619	chr5	34524205	34527732	AC114302.1	chr5	34523009	34533227	297	216	346	286.333
565619	chr5	34524205	34527732	AC114302.1	chr5	34886316	34900347	52	88	84	74.6667
565619	chr5	34524205	34527732	AC114302.1	chr5	35932836	35943526	8	4	10	7.33333
29638	chr1	107988292	107992191	AC114491.1	chr1	107992371	108008114	146	200	259	201.667
29664	chr1	108107960	108117229	AC114491.2	chr1	108101949	108105522	273	267	329	289.667
54405	chr1	215061912	215066242	AC114496.1	chr1	215056369	215058733	52	52	108	70.6667
239795	chr15	35268876	35270916	AC114546.1	chr15	35256363	35268545	236	103	296	211.667
239795	chr15	35268876	35270916	AC114546.1	chr15	35833640	35836256	8	4	9	7
403356	chr2	242662180	242678739	AC114730.11	chr2	242679671	242687423	165	85	187	145.667
403369	chr2	242751360	242773821	AC114730.3	chr2	242774857	242775643	117	131	177	141.667
403360	chr2	242687424	242697786	AC114730.7	chr2	242679671	242684947	142	89	239	156.667
397470	chr2	221048114	221058160	AC114765.1	chr2	221058682	221062448	47	40	65	50.6667
352615	chr2	69681751	69695641	AC114772.1	chr2	69698626	69701094	678	433	583	564.667
402812	chr2	239893547	239896559	AC114788.1	chr2	239897341	239901242	226	193	421	280
553156	chr4	183741759	183750195	AC114798.1	chr4	183750370	183765171	156	63	75	98
397265	chr2	220160298	220164682	AC114803.3	chr2	219908350	219924072	27	25	24	25.3333
332263	chr2	1060315	1064661	AC114808.3	chr2	1066055	1066416	503	518	648	556.333
332877	chr2	3486045	3506592	AC114810.5	chr2	3478499	3485249	28	17	29	24.6667
445016	chr3	26792275	26802542	AC114877.1	chr3	26804274	26805716	375	316	501	397.333
7424	chr1	34640946	34643851	AC115286.1	chr1	34637702	34640428	195	206	264	221.667
448767	chr3	38944444	38951566	AC116038.1	chr3	38940475	38942365	46	48	98	64
448724	chr3	38841385	38841899	AC116038.2	chr3	38842218	38848910	562	627	865	684.667
735728	chr8	96689854	96691658	AC116154.1	chr8	96683528	96694707	33	13	28	24.6667
577435	chr5	72449259	72453718	AC116345.1	chr5	72455865	72460565	8	21	18	15.6667
596348	chr5	131758776	131769186	AC116366.5	chr5	130881477	130893399	6	8	4	6
596348	chr5	131758776	131769186	AC116366.5	chr5	131778587	131781009	336	361	359	352
596357	chr5	131802698	131812303	AC116366.6	chr5	131814628	131819987	312	172	355	279.667
107092	chr11	17091057	17100015	AC116533.1	chr11	16763996	16767686	32	17	41	30
107092	chr11	17091057	17100015	AC116533.1	chr11	17100692	17115460	190	74	175	146.333
107092	chr11	17091057	17100015	AC116533.1	chr11	18351980	18361277	8	4	4	5.33333
267020	chr16	35115511	35139004	AC116553.1	chr16	35100588	35105222	47	29	58	44.6667
332229	chr2	940123	949577	AC116614.1	chr2	954226	962697	195	181	117	164.333
332229	chr2	940123	949577	AC116614.1	chr2	1115313	1127089	13	18	13	14.6667
473766	chr3	123780446	123789572	AC117401.1	chr3	123645026	123658533	8	10	10	9.33333
473766	chr3	123780446	123789572	AC117401.1	chr3	123774796	123777562	286	280	311	292.333
491683	chr3	181417166	181417570	AC117415.1	chr3	180522145	180531801	8	6	5	6.33333
491683	chr3	181417166	181417570	AC117415.1	chr3	181410766	181425122	198	206	305	236.333
491683	chr3	181417166	181417570	AC117415.1	chr3	182391949	182401758	23	11	35	23
465027	chr3	96384810	96387175	AC117444.1	chr3	96378993	96381731	56	66	160	94
465027	chr3	96384810	96387175	AC117444.1	chr3	96834824	96852367	3	4	3	3.33333
328553	chr19	40699298	40714988	AC118344.2	chr19	40694580	40696027	29	38	43	36.6667
471204	chr3	115399992	115402594	AC119795.1	chr3	114088087	114102173	11	6	5	7.33333
471204	chr3	115399992	115402594	AC119795.1	chr3	114548074	114556529	6	8	10	8
471204	chr3	115399992	115402594	AC119795.1	chr3	114811885	114821248	19	15	24	19.3333
471204	chr3	115399992	115402594	AC119795.1	chr3	114937056	114950399	16	26	19	20.3333
727745	chr8	71482697	71503116	AC120194.1	chr8	71508116	71508285	91	118	106	105
526472	chr4	101043625	101058516	AC121157.1	chr4	101059184	101062535	91	99	90	93.3333
526472	chr4	101043625	101058516	AC121157.1	chr4	101651159	101661915	4	9	3	5.33333
475606	chr3	130826902	130837187	AC121332.1	chr3	130819029	130822890	140	135	178	151
153499	chr12	39829256	39837434	AC121334.1	chr12	39820022	39827033	255	277	277	269.667
153499	chr12	39829256	39837434	AC121334.1	chr12	40398517	40400310	6	11	8	8.33333
153499	chr12	39829256	39837434	AC121334.1	chr12	40491105	40503214	7	11	11	9.66667
153607	chr12	40199842	40205192	AC121336.1	chr12	40207519	40208088	16	36	34	28.6667
282869	chr17	17672846	17689360	AC122129.3	chr17	17938946	17941952	11	9	16	12
396347	chr2	216741724	216744901	AC122136.1	chr2	215439835	215448469	2	3	2	2.33333
396347	chr2	216741724	216744901	AC122136.1	chr2	216740733	216745780	72	141	85	99.3333
718766	chr8	39416581	39423158	AC123767.1	chr8	39208615	39219520	10	8	9	9
718766	chr8	39416581	39423158	AC123767.1	chr8	39413384	39413779	139	152	198	163
676389	chr7	50411807	50412756	AC124014.1	chr7	50415143	50415515	395	374	588	452.333
676389	chr7	50411807	50412756	AC124014.1	chr7	50739465	50750608	5	3	7	5
403078	chr2	241200117	241204178	AC124861.1	chr2	241206747	241207818	581	519	757	619
403078	chr2	241200117	241204178	AC124861.1	chr2	241715893	241728687	7	5	15	9
162079	chr12	69180877	69189302	AC124890.1	chr12	68054010	68072298	6	4	2	4
162079	chr12	69180877	69189302	AC124890.1	chr12	69156942	69176394	124	38	52	71.3333
392370	chr2	204626738	204632016	AC125238.1	chr2	204639327	204640270	100	101	177	126
247930	chr15	62526730	62549847	AC126323.2	chr15	62518015	62521202	151	149	158	152.667
297302	chr17	78971085	78980823	AC127496.1	chr17	78392337	78397232	24	5	15	14.6667
297302	chr17	78971085	78980823	AC127496.1	chr17	78980928	78981412	80	28	99	69
297311	chr17	78997936	79010374	AC127496.3	chr17	79013530	79016605	111	10	106	75.6667
162203	chr12	69591231	69599811	AC127894.1	chr12	69588436	69589064	24	40	32	32
280334	chr17	7977175	8003541	AC129492.6	chr17	7960470	7969570	41	16	40	32.3333
264357	chr16	23763840	23767231	AC130454.2	chr16	23769479	23770291	497	439	628	521.333
264357	chr16	23763840	23767231	AC130454.2	chr16	24047077	24056060	36	44	35	38.3333
264357	chr16	23763840	23767231	AC130454.2	chr16	24255695	24257905	25	13	24	20.6667
264357	chr16	23763840	23767231	AC130454.2	chr16	24489762	24501022	12	7	9	9.33333
273257	chr16	68089122	68097049	AC130462.1	chr16	68085697	68087371	118	90	57	88.3333
550880	chr4	176387041	176398020	AC131094.1	chr4	176401618	176404018	159	178	199	178.667
403380	chr2	242843557	242848582	AC131097.4	chr2	242835906	242836815	86	48	118	84
492276	chr3	183516859	183523613	AC131160.1	chr3	183183702	183190249	19	21	31	23.6667
492276	chr3	183516859	183523613	AC131160.1	chr3	183507780	183507981	218	216	285	239.667
163436	chr12	73184078	73184875	AC131213.1	chr12	73187116	73188449	180	192	320	230.667
715909	chr8	29786004	29791167	AC131254.1	chr8	29193410	29201518	5	3	4	4
715909	chr8	29786004	29791167	AC131254.1	chr8	29794086	29794987	30	50	62	47.3333
262911	chr16	18139993	18143004	AC131384.1	chr16	16924359	16934338	8	16	11	11.6667
102863	chr11	3000649	3011328	AC131971.1	chr11	3016899	3022351	115	112	100	109
102853	chr11	2965308	2972282	AC131971.3	chr11	2961720	2975464	411	319	629	453
274477	chr16	73016384	73022136	AC132068.1	chr16	73008745	73009040	184	228	262	224.667
274477	chr16	73016384	73022136	AC132068.1	chr16	73434013	73443123	9	10	10	9.66667
112443	chr11	33899900	33906435	AC132216.1	chr11	33907578	33908380	325	313	440	359.333
112443	chr11	33899900	33906435	AC132216.1	chr11	34374833	34390996	14	12	16	14
112443	chr11	33899900	33906435	AC132216.1	chr11	34481773	34490691	18	20	17	18.3333
387834	chr2	189955317	189968416	AC133106.2	chr2	189979333	189981408	48	54	44	48.6667
387834	chr2	189955317	189968416	AC133106.2	chr2	190271266	190274410	22	23	20	21.6667
403352	chr2	242628915	242646304	AC133528.2	chr2	242623036	242628846	186	134	180	166.667
719888	chr8	43414177	43418398	AC134698.1	chr8	43418841	43419655	186	147	289	207.333
266023	chr16	31072183	31083126	AC135050.1	chr16	31057317	31061528	153	81	186	140
280384	chr17	8257967	8263924	AC135178.1	chr17	8264026	8272499	254	214	190	219.333
280384	chr17	8257967	8263924	AC135178.1	chr17	8656703	8668763	23	21	26	23.3333
280375	chr17	8220854	8222465	AC135178.7	chr17	8223703	8231711	334	36	389	253
710906	chr8	12807448	12809754	AC135352.1	chr8	12804686	12807242	86	60	120	88.6667
710902	chr8	12800533	12804685	AC135352.2	chr8	12805189	12807242	256	233	352	280.333
285044	chr17	29701174	29707014	AC135724.1	chr17	29311958	29326066	43	61	66	56.6667
285044	chr17	29701174	29707014	AC135724.1	chr17	29709316	29713800	660	201	616	492.333
285044	chr17	29701174	29707014	AC135724.1	chr17	30177316	30184497	27	28	33	29.3333
266793	chr16	34255114	34258726	AC135776.1	chr16	34265823	34266208	310	314	441	355
443791	chr3	23241132	23244119	AC135966.1	chr3	23233940	23246589	31	47	59	45.6667
163768	chr12	74292225	74298847	AC136188.1	chr12	74283154	74291699	96	64	220	126.667
237583	chr15	27393597	27407391	AC136896.1	chr15	27409684	27411227	350	375	487	404
170146	chr12	93474916	93491944	AC138123.1	chr12	93492530	93498096	12	36	53	33.6667
288181	chr17	43306627	43324157	AC138150.4	chr17	43326206	43328870	200	84	244	176
749920	chr8	142519161	142530635	AC138647.1	chr8	142533079	142538763	225	134	249	202.667
345737	chr2	47746353	47755683	AC138655.4	chr2	47987198	48001801	11	14	16	13.6667
345737	chr2	47746353	47755683	AC138655.4	chr2	48334604	48340125	6	5	7	6
496640	chr4	735083	759154	AC139887.4	chr4	761564	762605	41	61	57	53
162180	chr12	69506135	69511963	AC139931.1	chr12	69495670	69501047	131	95	117	114.333
561665	chr5	21733658	21735868	AC140132.1	chr5	21729702	21744970	52	54	21	42.3333
518109	chr4	75513396	75516680	AC142293.3	chr4	75231523	75242057	12	10	17	13
518109	chr4	75513396	75516680	AC142293.3	chr4	75508460	75513147	114	100	228	147.333
332882	chr2	3517384	3523883	AC142528.1	chr2	3235206	3243646	16	17	28	20.3333
375142	chr2	150438437	150444007	AC144449.1	chr2	149518856	149520760	7	2	6	5
375142	chr2	150438437	150444007	AC144449.1	chr2	149873142	149880430	8	14	13	11.6667
375142	chr2	150438437	150444007	AC144449.1	chr2	150020272	150030787	5	11	3	6.33333
375142	chr2	150438437	150444007	AC144449.1	chr2	150433143	150438121	207	84	209	166.667
332394	chr2	1603355	1625382	AC144450.1	chr2	1329422	1345433	13	9	8	10
332394	chr2	1603355	1625382	AC144450.1	chr2	1629935	1633376	324	274	350	316
175312	chr12	111066104	111084198	AC144522.1	chr12	111094654	111095755	119	116	157	130.667
288305	chr17	43919210	43926368	AC217771.1	chr17	43709748	43713506	61	24	45	43.3333
288305	chr17	43919210	43926368	AC217771.1	chr17	43901121	43916780	211	109	223	181
288305	chr17	43919210	43926368	AC217771.1	chr17	44802655	44821996	7	3	7	5.66667
350892	chr2	64104232	64112794	ACA59.1	chr2	63914484	63930151	25	8	19	17.3333
350892	chr2	64104232	64112794	ACA59.1	chr2	64100307	64103426	143	149	142	144.667
384599	chr2	179886965	179893096	ACA59.2	chr2	179660541	179670277	23	19	24	22
384599	chr2	179886965	179893096	ACA59.2	chr2	179881264	179896296	738	429	515	560.667
261414	chr16	12389969	12395540	ACA64.1	chr16	12396786	12398066	549	538	728	605
261414	chr16	12389969	12395540	ACA64.1	chr16	12905518	12922193	10	13	17	13.3333
807565	chrX	80101741	80119843	ACA64.4	chrX	80091026	80101079	17	14	14	15
807565	chrX	80101741	80119843	ACA64.4	chrX	80645519	80660986	4	4	5	4.33333
809917	chrX	87399841	87404097	ACA64.5	chrX	87398324	87399455	139	173	285	199
448541	chr3	38172857	38183749	ACAA1	chr3	38169828	38170452	279	240	402	307
448541	chr3	38172857	38183749	ACAA1	chr3	38522812	38527290	33	11	27	23.6667
311213	chr18	47339155	47341273	ACAA2	chr18	46070370	46079155	5	5	8	6
311213	chr18	47339155	47341273	ACAA2	chr18	46469916	46474479	17	13	35	21.6667
311213	chr18	47339155	47341273	ACAA2	chr18	47009856	47015163	107	67	70	81.3333
311213	chr18	47339155	47341273	ACAA2	chr18	47336580	47349099	627	740	1414	927
311213	chr18	47339155	47341273	ACAA2	chr18	47798131	47799465	20	32	33	28.3333
311213	chr18	47339155	47341273	ACAA2	chr18	48552051	48568194	10	14	12	12
286629	chr17	35760663	35771365	ACACA	chr17	34892774	34902578	11	14	12	12.3333
286629	chr17	35760663	35771365	ACACA	chr17	35780172	35780940	289	258	264	270.333
476133	chr3	132377167	132380058	ACAD11	chr3	132138208	132138804	51	33	49	44.3333
476133	chr3	132377167	132380058	ACAD11	chr3	132252559	132257784	30	50	56	45.3333
476133	chr3	132377167	132380058	ACAD11	chr3	132372187	132385478	326	245	473	348
476133	chr3	132377167	132380058	ACAD11	chr3	133521653	133525575	30	15	11	18.6667
475027	chr3	128591280	128602186	ACAD9	chr3	128965604	128975659	9	9	21	13
394427	chr2	211086927	211091873	ACADL	chr2	210827418	210832785	25	21	23	23
394427	chr2	211086927	211091873	ACADL	chr2	211096523	211099810	119	194	195	169.333
177815	chr12	121162947	121185293	ACADS	chr12	121149255	121158544	143	362	145	216.667
280191	chr17	7114907	7125387	ACADVL	chr17	7131682	7133291	566	280	589	478.333
255103	chr15	89345586	89351106	ACAN	chr15	89341277	89342888	194	132	259	195
280205	chr17	7238218	7247884	ACAP1	chr17	6928808	6942623	32	29	43	34.6667
495785	chr3	195162417	195166617	ACAP2	chr3	194206600	194214671	16	10	9	11.6667
495785	chr3	195162417	195166617	ACAP2	chr3	194388836	194392912	31	42	47	40
495785	chr3	195162417	195166617	ACAP2	chr3	195154264	195161121	602	485	826	637.667
133868	chr11	107982760	107992465	ACAT1	chr11	107978488	107981000	609	407	727	581
133868	chr11	107982760	107992465	ACAT1	chr11	108356302	108362654	16	13	12	13.6667
133868	chr11	107982760	107992465	ACAT1	chr11	108520592	108524329	28	35	42	35
658650	chr6	160181052	160182218	ACAT2	chr6	160163147	160172762	306	271	350	309
658650	chr6	160181052	160182218	ACAT2	chr6	160387402	160396459	34	42	35	37
57891	chr1	226364150	226376557	ACBD3	chr1	226377433	226378633	222	218	290	243.333
72272	chr10	27524501	27534566	ACBD5	chr10	26619359	26636420	5	3	6	4.66667
72272	chr10	27524501	27534566	ACBD5	chr10	27138687	27152473	12	7	8	9
72272	chr10	27524501	27534566	ACBD5	chr10	27535553	27535751	138	181	228	182.333
44154	chr1	180471076	180472609	ACBD6	chr1	180210059	180226408	31	29	28	29.3333
44154	chr1	180471076	180472609	ACBD6	chr1	180464624	180469175	814	661	995	823.333
44154	chr1	180471076	180472609	ACBD6	chr1	180828529	180838320	86	68	92	82
44154	chr1	180471076	180472609	ACBD6	chr1	181119885	181131987	61	46	49	52
44154	chr1	180471076	180472609	ACBD6	chr1	181361993	181370685	37	25	25	29
68596	chr10	15129208	15136019	ACBD7	chr10	13831653	13846350	5	5	13	7.66667
68596	chr10	15129208	15136019	ACBD7	chr10	14226711	14232708	11	16	23	16.6667
285779	chr17	32480180	32487023	ACCN1	chr17	32099022	32108258	26	33	17	25.3333
285779	chr17	32480180	32487023	ACCN1	chr17	32476548	32478654	634	565	790	663
156659	chr12	50443134	50452299	ACCN2	chr12	50454032	50458972	246	217	270	244.333
156659	chr12	50443134	50452299	ACCN2	chr12	51038585	51054396	9	5	10	8
705194	chr7	150744633	150756543	ACCN3	chr7	149408500	149409076	7	4	8	6.33333
705194	chr7	150744633	150756543	ACCN3	chr7	150054746	150063036	12	9	6	9
705194	chr7	150744633	150756543	ACCN3	chr7	150731900	150739103	220	141	242	201
397305	chr2	220371494	220383596	ACCN4	chr2	220332834	220336206	62	34	74	56.6667
544517	chr4	156786207	156789057	ACCN5	chr4	156780779	156785997	32	14	44	30
115636	chr11	44087024	44098121	ACCS	chr11	43903447	43915645	7	12	7	8.66667
115636	chr11	44087024	44098121	ACCS	chr11	44098674	44113185	106	105	168	126.333
115628	chr11	44068373	44071468	ACCSL	chr11	44075647	44078763	246	267	319	277.333
293068	chr17	61548609	61558823	ACE	chr17	61524925	61538321	118	72	109	99.6667
789319	chrX	15618031	15622794	ACE2	chrX	15613029	15617168	212	204	364	260
123873	chr11	76566181	76584526	ACER3	chr11	76584621	76591276	456	446	439	447
211384	chr14	23564580	23570049	ACIN1	chr14	23043213	23055131	12	10	25	15.6667
211384	chr14	23564580	23570049	ACIN1	chr14	23550488	23559305	302	198	433	311
370315	chr2	135596054	135596900	ACMSD	chr2	135595006	135606272	397	280	582	419.667
689404	chr7	96743050	96746650	ACN9	chr7	95698968	95712666	13	8	11	10.6667
689404	chr7	96743050	96746650	ACN9	chr7	95930494	95944635	15	11	20	15.3333
689404	chr7	96743050	96746650	ACN9	chr7	96096737	96108450	9	7	7	7.66667
689404	chr7	96743050	96746650	ACN9	chr7	96331103	96335276	27	24	15	22
689404	chr7	96743050	96746650	ACN9	chr7	96462605	96478335	16	22	10	16
689404	chr7	96743050	96746650	ACN9	chr7	96748277	96755482	218	241	290	249.667
689404	chr7	96743050	96746650	ACN9	chr7	97481574	97486208	10	15	23	16
760862	chr9	32382623	32396972	ACO1	chr9	32375202	32376557	133	160	155	149.333
760862	chr9	32382623	32396972	ACO1	chr9	32556326	32563728	52	53	42	49
760862	chr9	32382623	32396972	ACO1	chr9	32972466	32984455	13	33	26	24
434973	chr22	41864756	41866344	ACO2	chr22	41253799	41254523	66	36	77	59.6667
434973	chr22	41864756	41866344	ACO2	chr22	41859795	41860670	503	462	599	521.333
434973	chr22	41864756	41866344	ACO2	chr22	42994942	43005744	4	4	6	4.66667
579934	chr5	80686668	80693147	ACOT12	chr5	80695265	80698250	227	229	294	250
579934	chr5	80686668	80693147	ACOT12	chr5	81505875	81524302	17	11	19	15.6667
791762	chrX	23759553	23804082	ACOT9	chrX	24033569	24044926	9	13	11	11
453894	chr3	58521219	58523884	ACOX2	chr3	58303832	58316681	71	62	109	80.6667
453894	chr3	58521219	58523884	ACOX2	chr3	58510841	58512137	260	174	210	214.667
363233	chr2	111488837	111492524	ACOXL	chr2	111493412	111495462	457	466	605	509.333
332065	chr2	262406	274455	ACP1	chr2	258817	262247	183	209	255	215.667
332065	chr2	262406	274455	ACP1	chr2	658287	666487	24	20	21	21.6667
34692	chr1	147138865	147143119	ACP6	chr1	147137095	147138770	269	347	398	338
34692	chr1	147138865	147143119	ACP6	chr1	147364472	147370595	29	18	22	23
478658	chr3	140945205	140948298	ACPL2	chr3	140661700	140677601	12	27	16	18.3333
478658	chr3	140945205	140948298	ACPL2	chr3	140954294	140955693	158	141	165	154.667
478658	chr3	140945205	140948298	ACPL2	chr3	141301613	141311781	7	5	6	6
478658	chr3	140945205	140948298	ACPL2	chr3	141599533	141611929	5	7	6	6
478658	chr3	140945205	140948298	ACPL2	chr3	142295451	142306028	3	5	2	3.33333
476015	chr3	132028649	132048569	ACPP	chr3	132049872	132056476	158	166	162	162
143510	chr12	6754441	6771398	ACRBP	chr12	7783245	7790687	5	4	7	5.33333
804890	chrX	70795538	70801743	ACRC	chrX	70782235	70786089	88	72	150	103.333
138900	chr11	125550752	125552321	ACRV1	chr11	125552385	125553682	41	31	56	42.6667
321232	chr19	6126548	6136182	ACSBG2	chr19	6116890	6120225	181	321	215	239
278485	chr16	89154236	89165493	ACSF3	chr16	89165897	89175808	90	46	79	71.6667
553738	chr4	185746200	185769431	ACSL1	chr4	185176564	185188445	29	24	16	23
398337	chr2	223725185	223727564	ACSL3	chr2	223553319	223560425	30	26	38	31.3333
398337	chr2	223725185	223727564	ACSL3	chr2	223728226	223733934	305	149	353	269
398337	chr2	223725185	223727564	ACSL3	chr2	224806501	224808296	6	4	9	6.33333
96589	chr10	114130957	114134676	ACSL5	chr10	113942215	113949123	14	19	21	18
96589	chr10	114130957	114134676	ACSL5	chr10	114135171	114139581	108	111	146	121.667
96589	chr10	114130957	114134676	ACSL5	chr10	115135999	115140007	3	5	4	4
263559	chr16	20708093	20710422	ACSM1	chr16	20702188	20707122	526	550	729	601.667
263577	chr16	20775177	20776937	ACSM3	chr16	20779785	20781339	209	196	345	250
263577	chr16	20775177	20776937	ACSM3	chr16	20905896	20910768	15	28	27	23.3333
143647	chr12	7455402	7459564	ACSM4	chr12	7459871	7460634	275	242	405	307.333
143647	chr12	7455402	7459564	ACSM4	chr12	7768233	7772636	12	18	12	14
410693	chr20	25036380	25043735	ACSS1	chr20	23911155	23914052	21	17	29	22.3333
410693	chr20	25036380	25043735	ACSS1	chr20	24006595	24011966	26	17	28	23.6667
410693	chr20	25036380	25043735	ACSS1	chr20	25025110	25026142	403	326	463	397.333
410693	chr20	25036380	25043735	ACSS1	chr20	25173847	25184959	61	48	104	71
411846	chr20	33452578	33468129	ACSS2	chr20	33469650	33470764	51	70	86	69
58667	chr1	229562492	229571968	ACTA1	chr1	229558678	229578071	252	328	300	293.333
89679	chr10	90751013	90752197	ACTA2	chr10	89835295	89845817	2	2	3	2.33333
89679	chr10	90751013	90752197	ACTA2	chr10	90748291	90756761	406	370	732	502.667
89679	chr10	90751013	90752197	ACTA2	chr10	90971551	90988192	55	17	74	48.6667
572382	chr5	56777073	56779944	ACTBL2	chr5	56780755	56782306	280	273	428	327
239739	chr15	35080552	35095671	ACTC1	chr15	35074568	35077713	177	169	233	193
491008	chr3	179278890	179288214	ACTL6A	chr3	178731651	178745721	7	4	3	4.66667
491008	chr3	179278890	179288214	ACTL6A	chr3	179289235	179298447	80	127	214	140.333
778003	chr9	111622012	111628859	ACTL7A	chr9	111631182	111641389	301	315	351	322.333
778003	chr9	111622012	111628859	ACTL7A	chr9	111921416	111931285	9	11	11	10.3333
778002	chr9	111613777	111622011	ACTL7B	chr9	111628860	111631181	215	237	268	240
321608	chr19	8796011	8809388	ACTL9	chr19	9186012	9199080	26	22	20	22.6667
225567	chr14	69434104	69448752	ACTN1	chr14	68409282	68424942	10	7	3	6.66667
225567	chr14	69434104	69448752	ACTN1	chr14	69424500	69428680	404	325	392	373.667
60733	chr1	236840537	236853707	ACTN2	chr1	236833292	236838968	407	409	496	437.333
328286	chr19	39135953	39144510	ACTN4	chr19	39146834	39157548	208	200	218	208.667
222305	chr14	58662860	58667225	ACTR10	chr14	58668775	58678751	169	112	64	115
222305	chr14	58662860	58667225	ACTR10	chr14	59649558	59667092	4	2	3	3
93543	chr10	104261258	104262550	ACTR1A	chr10	103988665	103997527	31	19	49	33
93543	chr10	104261258	104262550	ACTR1A	chr10	104257768	104258690	422	377	700	499.667
93543	chr10	104261258	104262550	ACTR1A	chr10	104818012	104831069	4	6	6	5.33333
359466	chr2	98279112	98286492	ACTR1B	chr2	98289637	98301472	142	311	618	357
359466	chr2	98279112	98286492	ACTR1B	chr2	98753413	98768782	4	6	7	5.66667
351318	chr2	65452489	65459470	ACTR2	chr2	64231762	64245923	13	5	6	8
351318	chr2	65452489	65459470	ACTR2	chr2	65465062	65466251	315	278	316	303
351318	chr2	65452489	65459470	ACTR2	chr2	65655338	65662825	22	23	36	27
364107	chr2	114645986	114651473	ACTR3	chr2	113743895	113750085	10	4	4	6
364107	chr2	114645986	114651473	ACTR3	chr2	114505365	114517379	55	40	39	44.6667
364107	chr2	114645986	114651473	ACTR3	chr2	114643069	114644385	789	733	1048	856.667
705599	chr7	152450889	152457916	ACTR3B	chr7	151211791	151215437	10	7	10	9
705599	chr7	152450889	152457916	ACTR3B	chr7	151320915	151339948	7	14	12	11
705599	chr7	152450889	152457916	ACTR3B	chr7	151459491	151477881	18	17	17	17.3333
705599	chr7	152450889	152457916	ACTR3B	chr7	152022067	152029175	45	27	38	36.6667
705599	chr7	152450889	152457916	ACTR3B	chr7	152458249	152459327	719	630	1002	783.667
412705	chr20	37372292	37382197	ACTR5	chr20	37382885	37386284	6	7	6	6.33333
172361	chr12	100584952	100596174	ACTR6	chr12	100576329	100579803	225	224	273	240.667
172361	chr12	100584952	100596174	ACTR6	chr12	100942445	100959249	10	7	19	12
172361	chr12	100584952	100596174	ACTR6	chr12	101671168	101681875	15	10	23	16
452582	chr3	53915522	53924632	ACTR8	chr3	53167582	53170332	11	7	14	10.6667
452582	chr3	53915522	53924632	ACTR8	chr3	53371750	53378076	25	28	20	24.3333
452582	chr3	53915522	53924632	ACTR8	chr3	53924647	53925185	878	742	1128	916
487	chr1	2927637	2944794	ACTRT2	chr1	2920566	2925227	440	361	319	373.333
487	chr1	2927637	2944794	ACTRT2	chr1	3338276	3343969	38	35	69	47.3333
377870	chr2	158732161	158733757	ACVR1	chr2	158172396	158173218	17	27	38	27.3333
377870	chr2	158732161	158733757	ACVR1	chr2	158322668	158339655	18	18	34	23.3333
377870	chr2	158732161	158733757	ACVR1	chr2	158470525	158474398	21	10	21	17.3333
377870	chr2	158732161	158733757	ACVR1	chr2	158734287	158749770	178	260	260	232.667
377870	chr2	158732161	158733757	ACVR1	chr2	159598993	159614764	3	6	6	5
157077	chr12	52337237	52351584	ACVR1B	chr12	52352802	52353277	59	61	80	66.6667
377790	chr2	158474399	158485896	ACVR1C	chr2	158162013	158173218	17	10	26	17.6667
377790	chr2	158474399	158485896	ACVR1C	chr2	158339753	158348834	20	7	22	16.3333
377790	chr2	158474399	158485896	ACVR1C	chr2	158487433	158488112	369	172	482	341
377790	chr2	158474399	158485896	ACVR1C	chr2	158865663	158870328	11	6	12	9.66667
374564	chr2	148599900	148603822	ACVR2A	chr2	147844044	147853292	16	9	14	13
374564	chr2	148599900	148603822	ACVR2A	chr2	148241946	148258519	8	13	17	12.6667
374564	chr2	148599900	148603822	ACVR2A	chr2	148416501	148421800	23	20	29	24
374564	chr2	148599900	148603822	ACVR2A	chr2	148595658	148599242	248	197	588	344.333
374564	chr2	148599900	148603822	ACVR2A	chr2	149279936	149292947	7	10	12	9.66667
452123	chr3	52010821	52018535	ACY1	chr3	51704285	51713939	10	6	10	8.66667
121775	chr11	67417569	67429735	ACY3	chr11	67431098	67438454	194	112	189	165
227286	chr14	75534123	75537115	ACYP1	chr14	75530876	75532729	802	813	1225	946.667
227286	chr14	75534123	75537115	ACYP1	chr14	75769818	75773037	32	27	37	32
347868	chr2	54339451	54349206	ACYP2	chr2	54334493	54335154	629	598	841	689.333
347868	chr2	54339451	54349206	ACYP2	chr2	54929762	54937377	41	39	75	51.6667
347868	chr2	54339451	54349206	ACYP2	chr2	55061465	55075649	15	18	23	18.6667
327676	chr19	36065800	36067544	AD000090.1	chr19	35576924	35590054	6	9	5	6.66667
327676	chr19	36065800	36067544	AD000090.1	chr19	36061677	36064671	81	69	132	94
327667	chr19	36033658	36039398	AD000090.2	chr19	36041759	36046958	226	114	322	220.667
327701	chr19	36204880	36219241	AD000671.1	chr19	36189643	36200395	234	183	293	236.667
327756	chr19	36598109	36616321	AD001527.1	chr19	36624937	36638009	60	62	119	80.3333
414361	chr20	43276192	43283807	ADA	chr20	43283892	43290243	332	261	411	334.667
533728	chr4	123295978	123300136	ADAD1	chr4	122835863	122853418	7	6	5	6
533728	chr4	123295978	123300136	ADAD1	chr4	123303556	123311271	151	132	158	147
277590	chr16	84221012	84225814	ADAD2	chr16	84116111	84119614	110	70	124	101.333
277590	chr16	84221012	84225814	ADAD2	chr16	84766809	84774929	12	19	9	13.3333
246874	chr15	59040631	59042709	ADAM10	chr15	58561251	58570338	29	32	41	34
246874	chr15	59040631	59042709	ADAM10	chr15	59031273	59034211	569	559	541	556.333
246874	chr15	59040631	59042709	ADAM10	chr15	59217291	59218682	37	36	56	43
246874	chr15	59040631	59042709	ADAM10	chr15	59388566	59396612	17	15	23	18.3333
246874	chr15	59040631	59042709	ADAM10	chr15	59796285	59805035	6	11	10	9
288124	chr17	42832618	42839130	ADAM11	chr17	42827706	42831703	122	69	169	120
100589	chr10	128070588	128077489	ADAM12	chr10	128066210	128068664	246	225	466	312.333
334707	chr2	9689098	9699428	ADAM17	chr2	9705442	9712101	237	238	275	250
718773	chr8	39440950	39442904	ADAM18	chr8	39217170	39221280	5	8	8	7
718773	chr8	39440950	39442904	ADAM18	chr8	39434694	39437609	137	144	224	168.333
603664	chr5	156995435	157004260	ADAM19	chr5	157007628	157008254	269	239	281	263
718854	chr8	39692762	39698179	ADAM2	chr8	39689016	39690442	284	127	420	277
226000	chr14	70998144	71002275	ADAM20	chr14	70995565	70996869	94	79	128	100.333
686488	chr7	87561215	87565620	ADAM22	chr7	87567907	87569692	39	41	82	54
393191	chr2	207305427	207314172	ADAM23	chr2	207320209	207324414	156	149	156	153.667
714304	chr8	24142017	24152269	ADAM28	chr8	24164742	24168499	19	19	31	23
33335	chr1	120431471	120440812	ADAM30	chr1	120444241	120453511	198	581	240	339.667
718616	chr8	38962142	38967986	ADAM32	chr8	38690656	38703415	3	3	6	4
718616	chr8	38962142	38967986	ADAM32	chr8	38956180	38961990	165	132	245	180.667
714348	chr8	24297853	24300033	ADAM7	chr8	24301555	24303992	329	296	499	374.667
714331	chr8	24238062	24251886	ADAMDEC1	chr8	24253345	24255134	112	109	167	129.333
423843	chr21	28214457	28218321	ADAMTS1	chr21	28211715	28223186	330	395	394	373
565411	chr5	33890114	33892962	ADAMTS12	chr5	33894702	33901917	503	355	501	453
784309	chr9	136267204	136280614	ADAMTS13	chr9	136049375	136053516	23	15	33	23.6667
784309	chr9	136267204	136280614	ADAMTS13	chr9	136862759	136868952	7	4	10	7
140331	chr11	130316168	130326205	ADAMTS15	chr11	130723356	130729393	57	47	59	54.3333
258385	chr15	100880331	100885379	ADAMTS17	chr15	100466364	100478628	22	41	32	31.6667
258385	chr15	100880331	100885379	ADAMTS17	chr15	100869325	100877866	85	60	103	82.6667
258385	chr15	100880331	100885379	ADAMTS17	chr15	101407914	101413524	10	10	11	10.3333
275710	chr16	77464853	77472366	ADAMTS18	chr16	77456906	77460563	207	179	241	209
595462	chr5	128791627	128798272	ADAMTS19	chr5	128800189	128811639	232	239	297	256
609982	chr5	178767617	178777381	ADAMTS2	chr5	178778518	178786443	200	232	282	238
154827	chr12	43942186	43950458	ADAMTS20	chr12	43932310	43934180	134	118	156	136
517423	chr4	73433084	73442570	ADAMTS3	chr4	73419945	73432065	199	219	540	319.333
517423	chr4	73433084	73442570	ADAMTS3	chr4	73833112	73843835	10	10	9	9.66667
423900	chr21	28335109	28341607	ADAMTS5	chr21	28346455	28347130	397	360	474	410.333
575102	chr5	64777556	64778174	ADAMTS6	chr5	63927064	63943936	12	11	12	11.6667
575102	chr5	64777556	64778174	ADAMTS6	chr5	64105189	64108413	73	38	90	67
575102	chr5	64777556	64778174	ADAMTS6	chr5	64258368	64262114	31	29	53	37.6667
575102	chr5	64777556	64778174	ADAMTS6	chr5	64778410	64780817	286	361	523	390
140327	chr11	130296757	130307018	ADAMTS8	chr11	130078583	130091520	40	15	48	34.3333
140327	chr11	130296757	130307018	ADAMTS8	chr11	130307035	130316167	302	221	327	283.333
140327	chr11	130296757	130307018	ADAMTS8	chr11	130729394	130739071	167	75	169	137
455872	chr3	64672693	64676281	ADAMTS9	chr3	64677632	64684682	293	195	298	262
455827	chr3	64546185	64548376	ADAMTS9-AS1	chr3	64544110	64552511	363	317	542	407.333
756352	chr9	18473002	18476310	ADAMTSL1	chr9	18467358	18471361	263	256	388	302.333
784338	chr9	136395933	136408466	ADAMTSL2	chr9	136391995	136392687	148	34	166	116
35488	chr1	150501621	150544031	ADAMTSL4	chr1	150545578	150547832	370	405	402	392.333
35488	chr1	150501621	150544031	ADAMTSL4	chr1	150972231	150973652	15	14	14	14.3333
36484	chr1	154596617	154601605	ADAR	chr1	154735347	154740695	64	65	91	73.3333
428918	chr21	46491229	46496124	ADARB1	chr21	46497240	46501432	724	647	1065	812
428918	chr21	46491229	46496124	ADARB1	chr21	47299789	47307729	10	5	15	10
64829	chr10	1779435	1780609	ADARB2	chr10	1783018	1785357	278	267	521	355.333
275174	chr16	75655746	75664032	ADAT1	chr16	75664405	75674700	84	101	99	94.6667
653761	chr6	143766881	143775109	ADAT2	chr6	143002606	143013393	24	22	13	19.6667
653761	chr6	143766881	143775109	ADAT2	chr6	143758382	143764172	381	253	249	294.333
227962	chr14	78254385	78275373	ADCK1	chr14	78282927	78283606	41	36	50	42.3333
702203	chr7	140366555	140392221	ADCK2	chr7	140394467	140394772	54	67	93	71.3333
58065	chr1	227085018	227088371	ADCK3	chr1	226777908	226794372	30	12	22	21.3333
58065	chr1	227085018	227088371	ADCK3	chr1	227081717	227093521	232	198	363	264.333
328606	chr19	41215027	41238732	ADCK4	chr19	41199075	41201543	118	144	137	133
675016	chr7	45604128	45619671	ADCY1	chr7	45596746	45601938	129	124	150	134.333
40189	chr1	167883044	167896876	ADCY10	chr1	167876182	167882689	371	421	267	353
557337	chr5	7394055	7399507	ADCY2	chr5	7390950	7391365	317	274	400	330.333
339201	chr2	25138835	25146662	ADCY3	chr2	25150080	25156397	402	382	476	420
211702	chr14	24800814	24805365	ADCY4	chr14	24789270	24791727	159	135	200	164.667
473578	chr3	123162907	123172340	ADCY5	chr3	123178270	123178839	267	245	368	293.333
156352	chr12	49174578	49186511	ADCY6	chr12	49164056	49168684	152	155	117	141.333
268146	chr16	50300258	50315102	ADCY7	chr16	50317184	50320049	48	12	67	42.3333
746873	chr8	132053643	132056079	ADCY8	chr8	132048636	132050513	218	160	358	245.333
746873	chr8	132053643	132056079	ADCY8	chr8	133146051	133162317	5	9	7	7
259473	chr16	4163681	4169290	ADCY9	chr16	4158019	4161488	384	283	531	399.333
297908	chr18	902775	912992	ADCYAP1	chr18	899139	899475	197	200	264	220.333
670820	chr7	31088446	31093505	ADCYAP1R1	chr7	31073411	31085232	115	275	232	207.333
496970	chr4	2844877	2846675	ADD1	chr4	2832072	2840272	297	344	405	348.667
352942	chr2	70990316	71000235	ADD2	chr2	70091102	70106623	9	5	12	8.66667
352942	chr2	70990316	71000235	ADD2	chr2	70549769	70558229	15	20	22	19
352942	chr2	70990316	71000235	ADD2	chr2	70986375	70989372	468	455	696	539.667
95825	chr10	111752628	111756722	ADD3	chr10	111742246	111752335	152	134	208	164.667
95825	chr10	111752628	111756722	ADD3	chr10	112664354	112673405	5	3	4	4
526198	chr4	100200869	100212365	ADH1A	chr4	100213494	100224190	313	85	81	159.667
526206	chr4	100235295	100243840	ADH1B	chr4	100248060	100250858	59	61	75	65
526161	chr4	100076553	100084184	ADH4	chr4	100067059	100074036	243	238	256	245.667
526161	chr4	100076553	100084184	ADH4	chr4	100304839	100315702	8	19	16	14.3333
526179	chr4	100139788	100144021	ADH6	chr4	99407414	99413665	7	7	4	6
526179	chr4	100139788	100144021	ADH6	chr4	100128416	100137459	279	371	530	393.333
526238	chr4	100351444	100357284	ADH7	chr4	100360636	100364270	180	173	255	202.667
493062	chr3	186559823	186565414	ADIPOQ	chr3	186823932	186832652	130	76	106	104
493064	chr3	186571165	186574227	ADIPOQ-AS1	chr3	186578497	186596094	83	105	108	98.6667
51050	chr1	202926054	202928210	ADIPOR1	chr1	202307238	202308087	15	9	14	12.6667
51050	chr1	202926054	202928210	ADIPOR1	chr1	202921995	202933958	290	349	471	370
142182	chr12	1796050	1798892	ADIPOR2	chr12	1223093	1232271	3	5	12	6.66667
142182	chr12	1796050	1798892	ADIPOR2	chr12	1780544	1786255	283	266	373	307.333
142182	chr12	1796050	1798892	ADIPOR2	chr12	2038340	2049518	39	52	37	42.6667
415839	chr20	49544877	49556960	ADNP	chr20	49564167	49574909	235	162	259	218.667
320405	chr18	77863651	77867865	ADNP2	chr18	77855561	77858112	361	178	499	346
82244	chr10	64562869	64568265	ADO	chr10	63658153	63666260	14	11	12	12.3333
82244	chr10	64562869	64568265	ADO	chr10	63799943	63819507	6	9	14	9.66667
[truncated: 31,195 more rows]
