# Supplementary material for: ChiCMaxima: a robust and simple pipeline for detection and visualization of chromatin looping in Capture Hi-C
Source: Genome Biol. 2019 May 22;20:102. doi: 10.1186/s13059-019-1706-3 (PMC6532271; doi:10.1186/s13059-019-1706-3)
Supplement: Supplementary file 14 — Table S13. List of human neutrophil interactions called by ChiCMaxima from three CHi-C replicates. (XLSX 1968 kb) [file 13059_2019_1706_MOESM14_ESM.xlsx]

## Sheet: S13 - Neu CHi-C
Table S13. List of human neutrophil interactions called by ChiCMaxima from three CHi-C replicates
ID_Bait	chr_Bait	start_Bait	end_Bait	Bait_name	chr_OE	start_OE	end_OE	N.1	N.2	N.3	N.mean
78445	chr10	52641291	52645702	A1CF	chr10	52637257	52639333	140	47	71	86
206254	chr13	101241374	101243366	A2LD1	chr13	101247558	101250770	246	218	218	227.333
144108	chr12	9268746	9269882	A2M	chr12	9272082	9279207	285	250	207	247.333
144042	chr12	8983123	8986825	A2ML1-AS1	chr12	8993917	9002538	98	137	135	123.333
144039	chr12	8972319	8975489	A2ML1-AS2	chr12	8988947	9001634	151	80	33	88
435232	chr22	43104727	43123445	A4GALT	chr22	43138227	43140604	31	19	15	21.6667
157379	chr12	53718188	53721565	AAAS	chr12	53732141	53734417	331	190	180	233.667
178672	chr12	125541824	125553041	AACS	chr12	125535648	125541134	438	125	91	218
482073	chr3	151521668	151531842	AADAC	chr3	151516955	151534849	153	47	50	83.3333
482044	chr3	151445935	151456041	AADACL2	chr3	150518995	150528778	4	2	2	2.66667
482044	chr3	151445935	151456041	AADACL2	chr3	151457156	151467725	34	10	11	18.3333
2535	chr1	12773296	12776419	AADACL3	chr1	12759464	12764531	45	36	25	35.3333
2518	chr1	12700924	12716452	AADACL4	chr1	12168096	12178576	13	7	9	9.66667
549068	chr4	171010864	171015572	AADAT	chr4	169814361	169821645	4	2	3	3
549068	chr4	171010864	171015572	AADAT	chr4	170613782	170627671	19	6	6	10.3333
549068	chr4	171010864	171015572	AADAT	chr4	171005946	171009144	370	172	172	238
397048	chr2	219134749	219135860	AAMP	chr2	219323473	219333755	77	27	31	45
273743	chr16	70313654	70325070	AARS	chr16	70331538	70332963	648	233	214	365
287787	chr17	41128312	41133939	AARSD1	chr17	41121005	41127488	164	89	66	106.333
512394	chr4	57252367	57255776	AASDH	chr4	57248161	57250022	727	232	277	412
133220	chr11	105941458	105949844	AASDHPPT	chr11	104576021	104588092	4	7	2	4.33333
133220	chr11	105941458	105949844	AASDHPPT	chr11	105951629	105952485	277	72	82	143.667
696784	chr7	121780190	121788483	AASS	chr7	121776192	121795919	202	69	46	105.667
235738	chr14	106650092	106664716	AB019440.1	chr14	106665101	106667311	178	95	66	113
260602	chr16	8757589	8780880	ABAT	chr16	8782154	8782995	244	115	76	145
143599	chr12	7260342	7262367	ABC12-49244600F4.3	chr12	7040216	7041469	149	68	67	94.6667
143599	chr12	7260342	7262367	ABC12-49244600F4.3	chr12	7254411	7256158	450	219	232	300.333
143599	chr12	7260342	7262367	ABC12-49244600F4.3	chr12	7775692	7794153	11	7	7	8.33333
776826	chr9	107684509	107694252	ABCA1	chr9	107681409	107683097	286	101	94	160.333
776826	chr9	107684509	107694252	ABCA1	chr9	107909741	107921224	61	23	29	37.6667
294576	chr17	67240575	67245534	ABCA10	chr17	66768261	66775416	66	17	22	35
294576	chr17	67240575	67245534	ABCA10	chr17	67237706	67238232	189	42	59	96.6667
396091	chr2	215996772	216005331	ABCA12	chr2	216010023	216012222	295	72	100	155.667
25311	chr1	94584058	94587741	ABCA4	chr1	94576598	94581355	148	302	79	176.333
294607	chr17	67321593	67325780	ABCA5	chr17	67316605	67320760	182	81	82	115
294547	chr17	67137035	67148210	ABCA6	chr17	67149791	67152477	366	184	114	221.333
294502	chr17	66946677	66957316	ABCA8	chr17	66940902	66945724	152	54	21	75.6667
294525	chr17	67053971	67060673	ABCA9	chr17	66768804	66775416	16	7	13	12
294525	chr17	67053971	67060673	ABCA9	chr17	67062538	67067519	482	150	142	258
294512	chr17	66999518	67013082	ABCA9-AS1	chr17	67015388	67018718	215	35	43	97.6667
58705	chr1	229692817	229697283	ABCB10	chr1	228785399	228800703	31	10	7	16
58705	chr1	229692817	229697283	ABCB10	chr1	229392370	229406344	31	23	9	21
381459	chr2	169881986	169889602	ABCB11	chr2	169879977	169890664	571	144	107	274
686356	chr7	87109481	87112603	ABCB4	chr7	87418478	87434173	9	3	2	4.66667
397249	chr2	220077689	220091102	ABCB6	chr2	220091120	220091727	60	61	29	50
805896	chrX	74371809	74378654	ABCB7	chrX	74360975	74368096	76	28	37	47
622623	chr6	43395091	43407679	ABCC10	chr6	43389554	43390440	159	81	65	101.667
267603	chr16	48189744	48200897	ABCC12	chr16	47057636	47068720	22	13	9	14.6667
267603	chr16	48189744	48200897	ABCC12	chr16	48189342	48206782	57	198	97	117.333
92879	chr10	101526826	101552246	ABCC2	chr10	101556338	101557602	306	107	97	170
204753	chr13	95951787	95955271	ABCC4	chr13	95959827	95960170	271	101	116	162.667
492332	chr3	183733408	183737933	ABCC5	chr3	183731412	183732342	529	233	176	312.667
492325	chr3	183724060	183724316	ABCC5-AS1	chr3	183725921	183732342	267	92	292	217
148149	chr12	22090571	22104163	ABCC9	chr12	22086938	22089783	107	29	17	51
153554	chr12	40010935	40014886	ABCD2	chr12	40005682	40016488	321	74	117	170.667
25405	chr1	94876094	94886259	ABCD3	chr1	94872649	94875510	196	49	58	101
25405	chr1	94876094	94886259	ABCD3	chr1	95538846	95544666	7	7	4	6
227087	chr14	74768726	74798920	ABCD4	chr14	74763705	74765410	225	65	64	118
541105	chr4	146015816	146020399	ABCE1	chr4	146009386	146024668	316	67	121	168
705223	chr7	150923041	150936379	ABCF2	chr7	150905888	150921408	249	80	59	129.333
705223	chr7	150923041	150936379	ABCF2	chr7	151197800	151215437	15	8	5	9.33333
705223	chr7	150923041	150936379	ABCF2	chr7	151320915	151339948	18	6	7	10.3333
137048	chr11	119008735	119023006	ABCG4	chr11	119004390	119005164	300	160	107	189
344667	chr2	44064966	44069810	ABCG5	chr2	44069819	44073401	761	200	524	495
339740	chr2	27346267	27348910	ABHD1	chr2	27344914	27355885	104	56	54	71.3333
470002	chr3	111695488	111699177	ABHD10	chr3	110440737	110455852	8	2	3	4.33333
470002	chr3	111695488	111699177	ABHD10	chr3	111389472	111402013	66	25	29	40
470002	chr3	111695488	111699177	ABHD10	chr3	111693619	111695423	813	339	229	460.333
410775	chr20	25366671	25376452	ABHD12	chr20	25354440	25359281	42	18	20	26.6667
452122	chr3	52002602	52010820	ABHD14A	chr3	51431154	51436308	10	5	3	6
452122	chr3	52002602	52010820	ABHD14A	chr3	51707669	51714930	16	10	13	13
284587	chr17	27890004	27894879	ABHD15	chr17	27897714	27902713	294	207	169	223.333
284587	chr17	27890004	27894879	ABHD15	chr17	28257981	28266466	26	15	16	19
255166	chr15	89621638	89633335	ABHD2	chr15	89615148	89616023	203	75	121	133
302448	chr18	19275306	19287427	ABHD3	chr18	19259941	19261000	11	7	5	7.66667
211271	chr14	23062238	23067559	ABHD4	chr14	23073497	23076302	79	68	44	63.6667
211271	chr14	23062238	23067559	ABHD4	chr14	23318455	23329273	33	13	18	21.3333
211271	chr14	23062238	23067559	ABHD4	chr14	23777415	23778577	8	7	4	6.33333
450170	chr3	43724212	43735506	ABHD5	chr3	43737595	43737896	103	38	24	55
453819	chr3	58219742	58236777	ABHD6	chr3	58243719	58251088	75	31	29	45
72175	chr10	27148168	27151789	ABI1	chr10	27007843	27025122	33	17	20	23.3333
289143	chr17	47286829	47292714	ABI3	chr17	47275766	47294205	233	116	107	152
466450	chr3	100709288	100714790	ABI3BP	chr3	100707589	100716522	385	34	71	163.333
783706	chr9	133576743	133589751	ABL1	chr9	132601294	132605345	12	8	7	9
43789	chr1	179196747	179205715	ABL2	chr1	179212634	179216318	112	32	40	61.3333
97255	chr10	116442134	116447410	ABLIM1	chr10	116447894	116451804	445	149	132	242
498162	chr4	8152403	8167281	ABLIM2	chr4	8137194	8151267	296	239	105	213.333
601171	chr5	148520758	148526858	ABLIM3	chr5	148106440	148118525	9	2	5	5.33333
601171	chr5	148520758	148526858	ABLIM3	chr5	148514266	148530171	217	45	56	106
601171	chr5	148520758	148526858	ABLIM3	chr5	148644663	148647906	37	10	22	23
705148	chr7	150512976	150523919	ABP1	chr7	150529132	150535628	419	87	113	206.333
618422	chr6	26593067	26601342	ABT1	chr6	26331308	26336825	37	26	34	32.3333
618422	chr6	26593067	26601342	ABT1	chr6	26585900	26591291	292	70	105	155.667
112583	chr11	34376256	34385647	ABTB2	chr11	34190234	34202435	89	40	40	56.3333
112583	chr11	34376256	34385647	ABTB2	chr11	34372529	34374832	510	90	120	240
280782	chr17	9972695	9976981	AC000003.1	chr17	9978733	9989981	539	212	185	312
432240	chr22	29869289	29877404	AC000035.3	chr22	29865245	29868297	221	116	104	147
432240	chr22	29869289	29877404	AC000035.3	chr22	30868697	30871725	5	6	4	5
698469	chr7	126848723	126855584	AC000099.1	chr7	126860903	126862996	514	209	229	317.333
695317	chr7	117203158	117205915	AC000111.3	chr7	117206606	117211196	299	78	98	158.333
695349	chr7	117286445	117296105	AC000111.6	chr7	117280198	117283514	138	26	39	67.6667
698507	chr7	126990132	126991379	AC000123.4	chr7	126984580	126989322	809	267	250	442
698178	chr7	126018517	126019314	AC000370.2	chr7	126019574	126019789	768	337	236	447
687229	chr7	89899258	89899670	AC002064.4	chr7	89894613	89897552	210	71	210	163.667
177557	chr12	120017868	120022164	AC002070.1	chr12	120023095	120030686	281	189	122	197.333
688395	chr7	93518811	93526004	AC002076.10	chr7	93516907	93528212	307	124	112	181
265933	chr16	30583431	30599062	AC002310.7	chr16	30603111	30606537	108	41	30	59.6667
265135	chr16	26655086	26667187	AC002331.1	chr16	26670393	26670939	155	61	53	89.6667
787483	chrX	9935188	9945849	AC002365.1	chrX	9911736	9916818	47	27	23	32.3333
828153	chrX	147579628	147584803	AC002368.4	chrX	147586040	147587569	142	63	54	86.3333
688808	chr7	94843257	94846649	AC002429.5	chr7	94832589	94842106	399	144	136	226.333
687340	chr7	90224880	90229044	AC002456.2	chr7	90222605	90232276	286	97	74	152.333
695228	chr7	116938738	116942637	AC002465.2	chr7	116945418	116946534	429	130	164	241
430334	chr22	21354010	21359615	AC002472.9	chr22	21337491	21340295	69	67	35	57
629404	chr6	67067857	67072058	AC002485.1	chr6	67059430	67062000	197	36	63	98.6667
327644	chr19	35923942	35924938	AC002511.3	chr19	35921174	35930505	164	66	94	108
294839	chr17	68117083	68127423	AC002539.1	chr17	68127734	68128814	225	94	72	130.333
294839	chr17	68117083	68127423	AC002539.1	chr17	68511090	68527549	18	10	7	11.6667
282513	chr17	15942879	15950350	AC002553.1	chr17	15941023	15941565	493	245	211	316.333
175411	chr12	111505356	111513903	AC002978.1	chr12	111499160	111501966	553	203	235	330.333
175469	chr12	111723835	111753943	AC002979.1	chr12	111363298	111383153	86	36	30	50.6667
175469	chr12	111723835	111753943	AC002979.1	chr12	111722246	111722424	422	288	196	302
331732	chr19	57874301	57876210	AC003002.1	chr19	57877206	57877562	120	59	50	76.3333
693438	chr7	111446838	111456213	AC003077.1	chr7	111456846	111457546	393	131	142	222
693438	chr7	111446838	111456213	AC003077.1	chr7	112619630	112627858	13	6	5	8
693438	chr7	111446838	111456213	AC003077.1	chr7	112722443	112735478	9	5	3	5.66667
288017	chr17	42313834	42330958	AC003102.1	chr17	42349489	42351537	32	43	25	33.3333
789043	chrX	14781673	14783307	AC003658.1	chrX	14777744	14786672	101	30	30	53.6667
288831	chr17	46017787	46020845	AC003665.1	chr17	46010762	46029316	99	77	66	80.6667
288831	chr17	46017787	46020845	AC003665.1	chr17	46691732	46696334	3	4	4	3.66667
787561	chrX	10183841	10190318	AC003666.1	chrX	9294518	9302040	9	5	10	8
787561	chrX	10183841	10190318	AC003666.1	chrX	10181451	10183187	291	112	78	160.333
331781	chr19	58070618	58071857	AC003682.1	chr19	58077186	58081824	339	253	178	256.667
287465	chr17	39556895	39559653	AC003958.2	chr17	39561754	39564783	291	205	134	210
667078	chr7	19149889	19152619	AC003986.6	chr7	19153816	19154063	528	190	156	291.333
693519	chr7	111705301	111713189	AC004001.1	chr7	111688218	111700208	131	34	33	66
693519	chr7	111705301	111713189	AC004001.1	chr7	112036500	112048503	10	8	4	7.33333
693519	chr7	111705301	111713189	AC004001.1	chr7	112123946	112136006	6	4	4	4.66667
668903	chr7	24940241	24944765	AC004016.1	chr7	24946896	24950375	163	174	162	166.333
596408	chr5	131995259	132002938	AC004041.2	chr5	132010405	132013729	83	46	41	56.6667
523546	chr4	92022003	92034865	AC004054.1	chr4	92035384	92043277	135	32	36	67.6667
528211	chr4	106470817	106473904	AC004066.3	chr4	105407580	105422032	6	4	4	4.66667
528211	chr4	106470817	106473904	AC004066.3	chr4	106464467	106481293	490	99	155	248
528089	chr4	106098019	106101391	AC004069.3	chr4	106082636	106097369	252	57	80	129.667
669601	chr7	27143269	27156411	AC004080.12	chr7	25918726	25936200	9	5	6	6.66667
669601	chr7	27143269	27156411	AC004080.12	chr7	26758458	26765459	45	18	22	28.3333
669601	chr7	27143269	27156411	AC004080.12	chr7	27158218	27164725	722	102	193	339
664555	chr7	11446419	11448376	AC004160.4	chr7	11449071	11454552	260	75	137	157.333
285994	chr17	33327263	33339463	AC004223.1	chr17	32863988	32874733	4	5	4	4.33333
285994	chr17	33327263	33339463	AC004223.1	chr17	33340076	33350597	91	27	26	48
287335	chr17	39072966	39081007	AC004231.2	chr17	39085476	39088471	325	99	107	177
287335	chr17	39072966	39081007	AC004231.2	chr17	39308156	39326779	19	11	4	11.3333
287335	chr17	39072966	39081007	AC004231.2	chr17	39470113	39478883	49	15	19	27.6667
287335	chr17	39072966	39081007	AC004231.2	chr17	39690810	39698304	41	11	16	22.6667
596414	chr5	132021077	132026796	AC004237.1	chr5	131701916	131704171	7	7	6	6.66667
596414	chr5	132021077	132026796	AC004237.1	chr5	132010405	132017623	315	210	192	239
596414	chr5	132021077	132026796	AC004237.1	chr5	133067621	133086779	2	4	2	2.66667
695362	chr7	117326533	117332208	AC004240.2	chr7	117336768	117341504	511	101	83	231.667
695362	chr7	117326533	117332208	AC004240.2	chr7	117697772	117708983	9	6	4	6.33333
263590	chr16	20809499	20832372	AC004381.6	chr16	20834034	20838377	392	88	80	186.667
689210	chr7	96097482	96097899	AC004458.1	chr7	96092458	96105818	332	292	160	261.333
429936	chr22	19098663	19119852	AC004471.9	chr22	19121724	19128710	266	150	97	171
668717	chr7	24292338	24302526	AC004485.3	chr7	24283412	24291366	27	9	14	16.6667
691985	chr7	106932849	106935805	AC004492.1	chr7	106926342	106930349	101	14	47	54
669365	chr7	26414940	26426318	AC004540.4	chr7	25917864	25932771	8	9	5	7.33333
669365	chr7	26414940	26426318	AC004540.4	chr7	26193715	26210327	27	23	15	21.6667
669365	chr7	26414940	26426318	AC004540.4	chr7	27203006	27216014	37	16	17	23.3333
670274	chr7	29244468	29248959	AC004593.3	chr7	29251944	29256550	278	99	81	152.667
791573	chrX	23138197	23142068	AC004673.1	chrX	23130919	23149885	181	36	56	91
670744	chr7	30839356	30845759	AC004691.5	chr7	30835243	30839327	344	123	221	229.333
674504	chr7	43285149	43293141	AC004692.4	chr7	43282105	43282592	695	253	230	392.667
667002	chr7	18936264	18939440	AC004744.3	chr7	18925423	18945019	205	45	130	126.667
689476	chr7	96919479	96921456	AC004745.1	chr7	96915012	96918243	278	145	98	173.667
322833	chr19	16122752	16134790	AC004790.1	chr19	16115279	16121309	52	27	24	34.3333
673397	chr7	39649880	39651654	AC004837.4	chr7	39655239	39655868	274	75	91	146.667
696566	chr7	121209377	121214902	AC004875.1	chr7	121220193	121221430	88	27	43	52.6667
689902	chr7	98610216	98611812	AC004893.11	chr7	98614331	98615491	464	179	213	285.333
662253	chr7	2981215	2986553	AC004906.3	chr7	2975524	2978632	178	108	112	132.667
704797	chr7	149095265	149099206	AC004941.3	chr7	149089049	149092902	356	349	141	282
704797	chr7	149095265	149099206	AC004941.3	chr7	149323452	149331010	32	15	16	21
687191	chr7	89797750	89805367	AC004969.1	chr7	89806288	89807456	73	14	30	39
673664	chr7	40585156	40594948	AC004988.1	chr7	40259585	40271111	11	3	8	7.33333
673664	chr7	40585156	40594948	AC004988.1	chr7	40582390	40584286	141	70	56	89
673664	chr7	40585156	40594948	AC004988.1	chr7	41758692	41778275	7	3	4	4.66667
684306	chr7	80802658	80808518	AC005008.2	chr7	80791837	80809939	378	45	111	178
686128	chr7	86404114	86410019	AC005009.1	chr7	86400291	86418805	239	59	56	118
686130	chr7	86412415	86416357	AC005009.2	chr7	86418806	86421365	419	137	144	233.333
669962	chr7	28214270	28220875	AC005017.1	chr7	27216015	27216168	12	8	6	8.66667
669962	chr7	28214270	28220875	AC005017.1	chr7	28222137	28222550	810	320	253	461
674039	chr7	41727444	41736387	AC005027.4	chr7	40366047	40377606	22	6	9	12.3333
674039	chr7	41727444	41736387	AC005027.4	chr7	41726681	41726916	214	93	81	129.333
360641	chr2	102507522	102509732	AC005035.1	chr2	102513197	102515962	580	208	195	327.667
391582	chr2	201697328	201710181	AC005037.1	chr2	201710315	201713542	225	138	110	157.667
391582	chr2	201697328	201710181	AC005037.1	chr2	202067137	202077575	37	9	17	21
391582	chr2	201697328	201710181	AC005037.1	chr2	202259554	202271396	16	10	14	13.3333
391613	chr2	201822381	201832549	AC005037.3	chr2	201818539	201819235	309	66	81	152
391613	chr2	201822381	201832549	AC005037.3	chr2	202224838	202229406	53	8	13	24.6667
391613	chr2	201822381	201832549	AC005037.3	chr2	202309719	202315722	38	9	7	18
353933	chr2	74724092	74730955	AC005041.17	chr2	74719652	74720494	111	76	74	87
378112	chr2	159589994	159594240	AC005042.4	chr2	159585537	159588987	590	195	179	321.333
692212	chr7	107675249	107677856	AC005048.1	chr7	107678997	107682243	371	146	109	208.667
690221	chr7	99945535	99957189	AC005071.2	chr7	99958147	99959712	253	112	107	157.333
690229	chr7	99995835	100003646	AC005071.3	chr7	100009695	100011445	154	69	72	98.3333
668396	chr7	23205292	23213193	AC005082.1	chr7	22882686	22898578	8	4	6	6
668396	chr7	23205292	23213193	AC005082.1	chr7	23202777	23204964	92	66	49	69
670673	chr7	30621402	30628695	AC005154.5	chr7	30619961	30632311	83	14	27	41.3333
684686	chr7	81916023	81922657	AC005159.1	chr7	81909937	81914512	353	73	90	172
670204	chr7	29039930	29041158	AC005162.3	chr7	29037628	29039773	180	133	113	142
670230	chr7	29118306	29127727	AC005162.4	chr7	29112907	29131438	226	117	110	151
670196	chr7	29021999	29027595	AC005162.5	chr7	29016830	29021328	164	82	79	108.333
529821	chr4	111219390	111231594	AC005187.1	chr4	109939039	109954253	3	2	2	2.33333
599058	chr5	141906466	141919576	AC005215.1	chr5	141683449	141697078	16	12	6	11.3333
416678	chr20	52556648	52560771	AC005220.3	chr20	52182498	52186769	129	45	40	71.3333
416678	chr20	52556648	52560771	AC005220.3	chr20	52552339	52554890	408	162	151	240.333
281994	chr17	14112611	14117729	AC005224.2	chr17	14118876	14126277	168	72	65	101.667
281994	chr17	14112611	14117729	AC005224.2	chr17	14825816	14832093	5	14	5	8
403228	chr2	241993388	242007843	AC005237.4	chr2	242010377	242019992	84	38	19	47
281003	chr17	10956285	10958706	AC005284.1	chr17	10961021	10968663	406	165	172	247.667
280888	chr17	10436767	10461060	AC005323.1	chr17	10465577	10466777	128	36	37	67
281492	chr17	12607530	12615124	AC005358.3	chr17	12618918	12625941	177	62	65	101.333
599092	chr5	142028309	142037056	AC005370.1	chr5	141544859	141551135	16	11	11	12.6667
706942	chr7	157394807	157419983	AC005481.5	chr7	157389897	157393732	376	154	92	207.333
673330	chr7	39443814	39453173	AC005483.3	chr7	39441846	39457084	304	88	111	167.667
322380	chr19	13472343	13487123	AC005513.1	chr19	13461416	13467307	182	87	63	110.667
706699	chr7	156449637	156452943	AC005534.8	chr7	156445416	156447494	174	87	63	108
706703	chr7	156467718	156471115	AC005534.9	chr7	156471235	156475067	390	150	154	231.333
401510	chr2	234863824	234864689	AC005538.5	chr2	234852749	234862763	393	178	117	229.333
293990	chr17	65017447	65035836	AC005544.1	chr17	65045184	65049456	257	113	72	147.333
281025	chr17	11030374	11041661	AC005548.2	chr17	11042198	11048380	184	48	58	96.6667
328764	chr19	42067130	42072031	AC005626.1	chr19	42063473	42065467	700	228	257	395
281060	chr17	11169777	11171608	AC005725.1	chr17	11163438	11169212	656	301	324	427
598689	chr5	140532451	140539223	AC005754.1	chr5	140541107	140546580	174	23	41	79.3333
282158	chr17	14678861	14683932	AC005863.1	chr17	14686237	14696128	263	141	114	172.667
793794	chrX	30332281	30337512	AC005926.1	chrX	30323047	30324292	52	20	28	33.3333
282571	chr17	16219732	16239233	AC005971.3	chr17	16216449	16217227	353	159	109	207
666076	chr7	16128615	16132568	AC006035.2	chr7	16135729	16137647	255	59	74	129.333
663468	chr7	8153167	8156322	AC006042.6	chr7	7139608	7147088	10	5	6	7
663468	chr7	8153167	8156322	AC006042.6	chr7	7812773	7832146	31	15	10	18.6667
663468	chr7	8153167	8156322	AC006042.6	chr7	8157100	8161813	455	236	183	291.333
684583	chr7	81638222	81640005	AC006145.4	chr7	81131151	81145798	21	6	10	12.3333
684583	chr7	81638222	81640005	AC006145.4	chr7	81634836	81640686	182	71	98	117
694986	chr7	116210079	116213191	AC006159.4	chr7	116201521	116204180	348	85	111	181.333
694980	chr7	116182823	116192788	AC006159.5	chr7	116195909	116200733	559	177	183	306.333
500997	chr4	17608919	17616354	AC006160.5	chr4	17606084	17607429	318	119	137	191.333
500997	chr4	17608919	17616354	AC006160.5	chr4	17799106	17814594	28	8	14	16.6667
321691	chr19	9343318	9353405	AC006271.2	chr19	9356576	9357119	219	53	59	110.333
321691	chr19	9343318	9353405	AC006271.2	chr19	9579301	9583079	18	9	7	11.3333
320784	chr19	2906665	2917330	AC006277.2	chr19	2923283	2934464	396	165	97	219.333
313206	chr18	53858306	53862432	AC006305.1	chr18	53849710	53856574	262	114	105	160.333
685217	chr7	83545597	83552907	AC006322.1	chr7	83544634	83562264	231	57	68	118.667
342797	chr2	37826702	37832022	AC006369.2	chr2	37618082	37635048	35	8	19	20.6667
342797	chr2	37826702	37832022	AC006369.2	chr2	37833242	37840247	236	162	47	148.333
833126	chrY	15778782	15781202	AC006371.1	chrY	15775179	15776272	30	13	13	18.6667
706921	chr7	157310478	157323885	AC006372.1	chr7	157323968	157342852	514	82	65	220.333
706918	chr7	157303401	157307949	AC006372.6	chr7	157307969	157310477	262	159	99	173.333
706918	chr7	157303401	157307949	AC006372.6	chr7	157634652	157644921	10	6	6	7.33333
671038	chr7	31830858	31834729	AC006377.1	chr7	31835004	31835172	738	319	297	451.333
688428	chr7	93596333	93601243	AC006378.2	chr7	93592071	93595053	210	63	107	126.667
670911	chr7	31353919	31359988	AC006380.1	chr7	31348182	31353216	286	76	103	155
279153	chr17	2314092	2319703	AC006435.1	chr17	1579506	1583447	18	10	7	11.6667
279153	chr17	2314092	2319703	AC006435.1	chr17	1965344	1970162	32	18	17	22.3333
702188	chr7	140273589	140281339	AC006452.1	chr7	140285197	140295274	169	69	65	101
388350	chr2	191569644	191574683	AC006460.2	chr2	191576504	191580579	442	131	153	242
663326	chr7	7670628	7680978	AC006465.3	chr7	7219554	7229853	7	6	3	5.33333
663326	chr7	7670628	7680978	AC006465.3	chr7	7682482	7683035	103	37	36	58.6667
663326	chr7	7670628	7680978	AC006465.3	chr7	8002662	8013680	4	10	4	6
289219	chr17	47623289	47638762	AC006487.1	chr17	47615932	47622652	22	22	10	18
301841	chr18	14117699	14124966	AC006557.2	chr18	14112378	14131669	12	24	25	20.3333
147973	chr12	21560223	21566894	AC006559.1	chr12	21551599	21559430	191	49	111	117
672450	chr7	36501010	36504170	AC006960.7	chr7	37225132	37241195	15	6	14	11.6667
686711	chr7	88269219	88272948	AC006988.1	chr7	88266547	88268110	290	55	73	139.333
686711	chr7	88269219	88272948	AC006988.1	chr7	88982684	89000969	7	2	4	4.33333
667428	chr7	20171189	20182032	AC007001.4	chr7	20183873	20186671	411	84	94	196.333
394370	chr2	210893932	210895712	AC007038.7	chr2	210886099	210905355	201	58	78	112.333
394370	chr2	210893932	210895712	AC007038.7	chr2	211068082	211069092	33	9	19	20.3333
352998	chr2	71215399	71238800	AC007040.6	chr2	71206828	71215263	10	19	6	11.6667
430243	chr22	20874573	20891767	AC007050.17	chr22	20866800	20872761	519	286	164	323
228118	chr14	78856357	78870336	AC007056.1	chr14	78873507	78873672	60	15	17	30.6667
670231	chr7	29127728	29130040	AC007096.1	chr7	29115241	29134984	129	171	88	129.333
350586	chr2	63083481	63093347	AC007098.1	chr2	63094055	63094401	12	16	9	12.3333
354213	chr2	75699717	75702099	AC007099.2	chr2	75146467	75152935	8	8	6	7.33333
354213	chr2	75699717	75702099	AC007099.2	chr2	75693658	75697464	243	292	207	247.333
349523	chr2	59467626	59474178	AC007131.1	chr2	59462352	59465893	373	112	159	214.667
349523	chr2	59467626	59474178	AC007131.1	chr2	60199747	60217100	9	3	5	5.66667
349549	chr2	59548855	59555328	AC007131.2	chr2	59533606	59548758	212	22	45	93
349549	chr2	59548855	59555328	AC007131.2	chr2	60790660	60808780	9	6	5	6.66667
227428	chr14	76041807	76048096	AC007182.1	chr14	76035473	76037025	167	72	83	107.333
391864	chr2	202703438	202707658	AC007242.1	chr2	201301786	201305924	14	6	8	9.33333
391864	chr2	202703438	202707658	AC007242.1	chr2	202259554	202265074	23	5	9	12.3333
391864	chr2	202703438	202707658	AC007242.1	chr2	202702583	202717571	701	347	228	425.333
670505	chr7	30020860	30031878	AC007285.6	chr7	30017393	30020819	410	142	116	222.667
670528	chr7	30114142	30117439	AC007285.7	chr7	30118283	30121159	345	94	79	172.667
430286	chr22	21074475	21084073	AC007308.1	chr22	21104135	21118577	55	43	34	44
672378	chr7	36267377	36276565	AC007327.5	chr7	36263238	36281977	9	8	9	8.66667
268707	chr16	52281792	52289815	AC007333.1	chr16	52291954	52298360	706	166	109	327
268010	chr16	49689083	49714490	AC007339.1	chr16	49686792	49687357	270	144	93	169
672551	chr7	36873585	36884968	AC007349.7	chr7	36871919	36891582	122	32	44	66
672551	chr7	36873585	36884968	AC007349.7	chr7	37235481	37245065	14	4	10	9.33333
391895	chr2	202817838	202818898	AC007358.1	chr2	202811155	202824848	365	158	148	223.667
393006	chr2	206624678	206641859	AC007362.3	chr2	206773955	206783344	70	24	20	38
351209	chr2	65002925	65007574	AC007365.1	chr2	65010613	65019370	296	288	271	285
351209	chr2	65002925	65007574	AC007365.1	chr2	65649315	65668940	8	3	6	5.66667
393097	chr2	206976307	206983973	AC007383.4	chr2	206643917	206649043	7	4	3	4.66667
393097	chr2	206976307	206983973	AC007383.4	chr2	206970430	206985840	406	128	110	214.667
351277	chr2	65272002	65280740	AC007386.4	chr2	65661758	65669930	15	6	3	8
342660	chr2	37421923	37427666	AC007390.5	chr2	37421134	37421902	112	61	63	78.6667
342660	chr2	37421923	37427666	AC007390.5	chr2	37563995	37569747	15	9	12	12
342749	chr2	37672593	37690496	AC007391.1	chr2	37665578	37670628	53	15	12	26.6667
352920	chr2	70907748	70915617	AC007395.3	chr2	70915626	70921925	74	85	64	74.3333
342452	chr2	36770420	36781752	AC007401.2	chr2	36763311	36763815	166	44	58	89.3333
346965	chr2	51657421	51664215	AC007402.1	chr2	51651924	51655991	347	65	92	168
382013	chr2	171638259	171641967	AC007405.7	chr2	171635584	171652620	596	180	200	325.333
144113	chr12	9279208	9287943	AC007436.1	chr12	9273212	9273654	181	64	70	105
144937	chr12	11694590	11696292	AC007450.1	chr12	11692659	11698794	240	114	152	168.667
145537	chr12	13739260	13744348	AC007535.1	chr12	13735740	13737953	766	442	323	510.333
672280	chr7	35878511	35889686	AC007551.1	chr7	35866857	35877125	160	32	54	82
672280	chr7	35878511	35889686	AC007551.1	chr7	36354223	36370526	6	7	3	5.33333
381490	chr2	169956259	169964906	AC007556.3	chr2	169821921	169825570	68	22	30	40
381490	chr2	169956259	169964906	AC007556.3	chr2	169952750	169969000	300	114	112	175.333
396624	chr2	217734628	217739661	AC007557.1	chr2	216457740	216461470	5	2	3	3.33333
396624	chr2	217734628	217739661	AC007557.1	chr2	217741055	217743228	503	169	183	285
261359	chr16	12180269	12184172	AC007601.1	chr16	12185147	12202393	253	124	83	153.333
268224	chr16	50645927	50648567	AC007608.1	chr16	50022920	50031300	16	13	6	11.6667
268224	chr16	50645927	50648567	AC007608.1	chr16	50635133	50651379	440	527	381	449.333
267733	chr16	48684084	48687486	AC007611.1	chr16	48678445	48681442	19	12	11	14
490951	chr3	179112683	179117920	AC007620.3	chr3	179111203	179120922	323	94	85	167.333
145190	chr12	12507457	12515147	AC007621.1	chr12	12515342	12519127	206	77	64	115.667
145190	chr12	12507457	12515147	AC007621.1	chr12	12704446	12712920	39	22	16	25.6667
145190	chr12	12507457	12515147	AC007621.1	chr12	12871977	12874875	46	16	29	30.3333
393060	chr2	206849773	206862955	AC007679.3	chr2	206867008	206867378	230	81	84	131.667
346801	chr2	51166414	51173621	AC007682.1	chr2	51176892	51177253	248	65	75	129.333
346808	chr2	51185620	51189733	AC007682.2	chr2	51182667	51196867	194	15	35	81.3333
379438	chr2	163623892	163626890	AC007740.1	chr2	163628299	163629477	201	50	55	102
379236	chr2	163013915	163023237	AC007750.5	chr2	163025085	163027608	682	130	159	323.667
294312	chr17	66382529	66387178	AC007780.1	chr17	66376040	66391929	48	26	45	39.6667
175153	chr12	110205640	110213215	AC007834.3	chr12	110214440	110219563	209	118	113	146.667
227188	chr14	75179298	75195674	AC007956.1	chr14	75173441	75177266	258	61	58	125.667
700011	chr7	132714971	132721968	AC008038.1	chr7	132724011	132726967	518	126	153	265.667
700011	chr7	132714971	132721968	AC008038.1	chr7	133066362	133083071	18	6	5	9.66667
228191	chr14	79082516	79084562	AC008045.1	chr14	79073294	79089175	406	140	144	230
706367	chr7	155301716	155306664	AC008060.5	chr7	155295511	155298597	322	81	110	171
706333	chr7	155173835	155182619	AC008060.7	chr7	155169027	155172426	168	96	100	121.333
706350	chr7	155247684	155262051	AC008060.8	chr7	154703437	154718901	24	11	22	19
706350	chr7	155247684	155262051	AC008060.8	chr7	155422875	155434643	59	36	24	39.6667
379207	chr2	162928826	162933700	AC008063.2	chr2	162252360	162257964	5	3	2	3.33333
379207	chr2	162928826	162933700	AC008063.2	chr2	162926209	162927831	447	276	140	287.667
355847	chr2	80843106	80846853	AC008067.2	chr2	80840595	80841720	342	91	124	185.667
336791	chr2	17022736	17028169	AC008069.1	chr2	17016528	17034350	523	235	168	308.667
336794	chr2	17034351	17039791	AC008069.2	chr2	17028170	17030635	321	108	110	179.667
338984	chr2	24295863	24302128	AC008073.5	chr2	24281136	24290391	136	89	100	108.333
338984	chr2	24295863	24302128	AC008073.5	chr2	24689754	24708191	19	5	9	11
338984	chr2	24295863	24302128	AC008073.5	chr2	25008210	25020859	14	9	17	13.3333
338984	chr2	24295863	24302128	AC008073.5	chr2	25185658	25199840	10	11	10	10.3333
339005	chr2	24396269	24400364	AC008073.7	chr2	24390476	24395815	150	56	66	90.6667
339014	chr2	24423614	24425787	AC008073.9	chr2	24429056	24434860	264	121	98	161
351094	chr2	64676041	64685208	AC008074.3	chr2	64263777	64277854	46	16	17	26.3333
351094	chr2	64676041	64685208	AC008074.3	chr2	64685552	64686076	393	124	113	210
699676	chr7	131536573	131538666	AC008085.1	chr7	131538868	131544640	449	199	325	324.333
700407	chr7	134070085	134076097	AC008154.1	chr7	134067735	134068521	94	42	43	59.6667
386782	chr2	186664132	186666379	AC008174.3	chr2	186658945	186672598	542	120	158	273.333
336458	chr2	15828658	15834232	AC008271.1	chr2	15822467	15824624	184	96	87	122.333
378308	chr2	160242682	160244321	AC008277.1	chr2	160237369	160241718	466	119	140	241.667
336419	chr2	15701485	15705850	AC008278.2	chr2	15696011	15712784	202	70	99	123.667
336454	chr2	15818632	15822432	AC008278.3	chr2	15822467	15824624	33	33	24	30
581851	chr5	86534776	86538784	AC008394.1	chr5	86531968	86533544	436	128	163	242.333
602869	chr5	154402015	154408382	AC008410.1	chr5	154417189	154418532	97	37	53	62.3333
331084	chr19	54373773	54391658	AC008440.5	chr19	54394837	54398205	323	155	132	203.333
331084	chr19	54373773	54391658	AC008440.5	chr19	54962741	54973157	11	11	7	9.66667
327527	chr19	35321278	35324100	AC008555.3	chr19	35314280	35329868	366	284	134	261.333
578666	chr5	76431806	76434805	AC008581.1	chr5	76423684	76431016	300	132	111	181
584649	chr5	95187970	95189230	AC008592.4	chr5	95670825	95678707	29	6	20	18.3333
584651	chr5	95191249	95198706	AC008592.5	chr5	95200214	95202958	251	84	95	143.333
584651	chr5	95191249	95198706	AC008592.5	chr5	95670825	95678707	43	19	14	25.3333
584651	chr5	95191249	95198706	AC008592.5	chr5	95936498	95945961	16	6	17	13
728702	chr8	74183162	74188264	AC008598.1	chr8	74175965	74191726	205	191	75	157
608237	chr5	171703461	171707150	AC008671.1	chr5	171699731	171715668	24	19	17	20
603608	chr5	156800655	156804320	AC008676.1	chr5	156807857	156809004	273	121	110	168
603697	chr5	157112085	157118741	AC008694.3	chr5	157101274	157109409	10	8	18	12
331168	chr19	54935995	54949473	AC008746.3	chr19	54950627	54955080	176	73	60	103
598817	chr5	140997436	141001348	AC008781.7	chr5	140704716	140715056	9	13	9	10.3333
598817	chr5	140997436	141001348	AC008781.7	chr5	141312075	141328941	11	10	5	8.66667
567729	chr5	40793690	40802064	AC008810.1	chr5	39573315	39580959	8	4	4	5.33333
567729	chr5	40793690	40802064	AC008810.1	chr5	40781704	40788633	92	42	57	63.6667
573787	chr5	60850090	60854961	AC008836.1	chr5	60859915	60861966	506	192	201	299.667
566699	chr5	37801580	37802300	AC008869.1	chr5	37792669	37808569	438	186	145	256.333
566699	chr5	37801580	37802300	AC008869.1	chr5	38185890	38189914	25	7	10	14
572230	chr5	56154298	56165554	AC008937.2	chr5	55264255	55277670	23	8	4	11.6667
572230	chr5	56154298	56165554	AC008937.2	chr5	55563961	55573205	82	21	34	45.6667
572230	chr5	56154298	56165554	AC008937.2	chr5	56152278	56169853	255	62	69	128.667
564950	chr5	32378290	32379816	AC008949.1	chr5	32371600	32384456	140	50	41	77
597206	chr5	135048409	135058021	AC009009.1	chr5	135058378	135058803	246	142	98	162
258956	chr16	1029620	1036012	AC009041.2	chr16	1036134	1038654	301	281	165	249
273164	chr16	67647068	67654519	AC009095.4	chr16	67640599	67642960	445	172	230	282.333
261222	chr16	11428923	11444698	AC009121.1	chr16	11045521	11055793	37	15	10	20.6667
261222	chr16	11428923	11444698	AC009121.1	chr16	11447315	11452430	482	153	132	255.667
277591	chr16	84225815	84257830	AC009123.1	chr16	84261133	84265346	12	17	9	12.6667
277403	chr16	83434090	83438391	AC009142.1	chr16	83438856	83448911	243	120	123	162
276333	chr16	79702029	79710780	AC009159.1	chr16	79698064	79701185	359	140	139	212.667
393473	chr2	208174591	208175887	AC009226.1	chr2	207035075	207046950	4	3	3	3.33333
393473	chr2	208174591	208175887	AC009226.1	chr2	208164029	208173463	283	121	269	224.333
376766	chr2	155308983	155314644	AC009227.2	chr2	155304405	155306576	661	161	220	347.333
346725	chr2	50922472	50929597	AC009234.1	chr2	50914400	50933196	238	53	69	120
346725	chr2	50922472	50929597	AC009234.1	chr2	51674429	51681596	12	3	3	6
346725	chr2	50922472	50929597	AC009234.1	chr2	51755124	51769545	10	3	4	5.66667
378964	chr2	162199599	162208201	AC009299.1	chr2	162208323	162216639	167	57	72	98.6667
378936	chr2	162108416	162118044	AC009299.2	chr2	162094370	162100079	170	52	58	93.3333
365459	chr2	118749134	118755558	AC009303.1	chr2	118574010	118583497	37	12	20	23
365459	chr2	118749134	118755558	AC009303.1	chr2	118760970	118761949	373	133	155	220.333
365459	chr2	118749134	118755558	AC009303.1	chr2	119615525	119628293	8	3	2	4.33333
365390	chr2	118555596	118563122	AC009312.1	chr2	118544882	118548592	162	42	56	86.6667
378896	chr2	162013468	162020247	AC009313.1	chr2	162010570	162012747	175	45	71	97
699924	chr7	132443212	132448012	AC009365.4	chr7	132434530	132454485	366	100	108	191.333
663414	chr7	7986211	7991370	AC009473.1	chr7	7981773	7983420	348	108	114	190
381369	chr2	169641295	169644449	AC009475.2	chr2	170028315	170046031	8	3	5	5.33333
374592	chr2	148659912	148660536	AC009480.3	chr2	148658466	148659777	512	263	239	338
378991	chr2	162278434	162285226	AC009487.4	chr2	162275757	162277412	550	142	182	291.333
378991	chr2	162278434	162285226	AC009487.4	chr2	163279384	163286624	7	4	2	4.33333
350652	chr2	63274196	63276073	AC009501.4	chr2	63268692	63281943	299	171	111	193.667
350652	chr2	63274196	63276073	AC009501.4	chr2	63648723	63658507	15	4	5	8
361840	chr2	106471337	106474382	AC009505.2	chr2	106466603	106468950	499	160	193	284
378381	chr2	160470703	160474295	AC009506.1	chr2	160464425	160466184	117	37	64	72.6667
699951	chr7	132514929	132517014	AC009518.8	chr7	132518673	132522960	408	235	183	275.333
700651	chr7	134878946	134885205	AC009542.2	chr7	134320959	134334486	35	16	28	26.3333
700651	chr7	134878946	134885205	AC009542.2	chr7	134682139	134694556	40	23	30	31
700651	chr7	134878946	134885205	AC009542.2	chr7	134885224	134892443	873	372	312	519
249922	chr15	70017141	70023265	AC009677.1	chr15	70030765	70035475	198	116	80	131.333
249922	chr15	70017141	70023265	AC009677.1	chr15	70769878	70785713	21	21	19	20.3333
700958	chr7	135926229	135930509	AC009784.1	chr7	135921974	135936883	494	143	79	238.667
305802	chr18	30104299	30111824	AC009835.1	chr18	30114963	30117192	182	45	85	104
400597	chr2	231033334	231037959	AC009950.2	chr2	231032134	231032571	383	162	123	222.667
349948	chr2	60722184	60725012	AC009970.1	chr2	60716673	60717200	337	169	162	222.667
400537	chr2	230856524	230861388	AC009973.1	chr2	230872818	230877233	83	30	30	47.6667
400537	chr2	230856524	230861388	AC009973.1	chr2	231009702	231014720	22	6	5	11
99898	chr10	125494351	125510302	AC009987.1	chr10	125518984	125519797	97	39	47	61
242481	chr15	44822817	44829911	AC009996.1	chr15	44575219	44580221	18	16	16	16.6667
242481	chr15	44822817	44829911	AC009996.1	chr15	44815653	44821505	284	105	96	161.667
245938	chr15	56050721	56059493	AC009997.1	chr15	56062778	56065377	370	128	127	208.333
666841	chr7	18469758	18490399	AC010082.2	chr7	18491450	18493239	415	116	86	205.667
396965	chr2	218837220	218846235	AC010136.2	chr2	219556108	219566888	4	4	7	5
370785	chr2	137300815	137304108	AC010146.1	chr2	137295654	137296237	616	173	245	344.667
339383	chr2	25939081	25945218	AC010150.1	chr2	25949746	25957412	109	38	31	59.3333
476661	chr3	134126245	134129192	AC010207.1	chr3	134120997	134133405	379	440	309	376
476661	chr3	134126245	134129192	AC010207.1	chr3	134361791	134379575	17	15	6	12.6667
476661	chr3	134126245	134129192	AC010207.1	chr3	134833165	134850788	7	6	4	5.66667
172511	chr12	101048492	101052686	AC010209.1	chr12	101057580	101075779	95	98	41	78
590975	chr5	114937005	114941483	AC010226.4	chr5	114637936	114648232	53	16	34	34.3333
590975	chr5	114937005	114941483	AC010226.4	chr5	114943067	114949475	220	101	134	151.667
591074	chr5	115288934	115299576	AC010282.1	chr5	115300388	115306519	493	185	112	263.333
602636	chr5	153469738	153475565	AC010295.1	chr5	153466748	153480938	448	51	161	220
602636	chr5	153469738	153475565	AC010295.1	chr5	153781847	153791520	25	9	10	14.6667
331844	chr19	58356761	58384597	AC010326.1	chr19	58348519	58351662	130	30	32	64
565785	chr5	35034176	35037074	AC010368.1	chr5	34504577	34524204	8	6	7	7
565785	chr5	35034176	35037074	AC010368.1	chr5	35031119	35042323	400	136	147	227.667
575869	chr5	67262227	67272248	AC010376.1	chr5	67257257	67274902	166	102	123	130.333
563594	chr5	27984805	27988774	AC010455.1	chr5	27976833	27994860	22	8	12	14
330024	chr19	48552650	48555114	AC010458.1	chr19	48556362	48567084	156	67	56	93
278289	chr16	87734983	87747486	AC010536.1	chr16	87748635	87756884	443	236	174	284.333
278289	chr16	87734983	87747486	AC010536.1	chr16	88091810	88094980	14	10	9	11
278287	chr16	87726406	87733963	AC010536.2	chr16	87713056	87718550	150	144	110	134.667
271829	chr16	62858452	62863213	AC010546.1	chr16	62852019	62866987	361	240	151	250.667
384455	chr2	179499966	179504080	AC010680.1	chr2	179495241	179496370	234	34	49	105.667
393255	chr2	207473769	207475203	AC010731.2	chr2	207467752	207478469	175	46	97	106
393275	chr2	207503231	207509772	AC010731.3	chr2	207511193	207514643	838	277	310	475
344061	chr2	41820977	41823735	AC010739.1	chr2	41812922	41826613	102	52	33	62.3333
303026	chr18	21472406	21475822	AC010754.1	chr18	21465510	21471692	252	50	73	125
736007	chr8	97655976	97662338	AC010859.1	chr8	97652655	97655624	209	61	95	121.667
736007	chr8	97655976	97662338	AC010859.1	chr8	97773442	97782732	90	19	37	48.6667
338123	chr2	21344865	21349759	AC010872.2	chr2	21340471	21343332	336	65	70	157
332904	chr2	3651725	3655755	AC010907.2	chr2	3650015	3666952	144	61	240	148.333
103230	chr11	4463939	4472503	AC010930.1	chr11	4458869	4460206	486	112	157	251.667
103230	chr11	4463939	4472503	AC010930.1	chr11	5700313	5707360	16	7	5	9.33333
705190	chr7	150720024	150728615	AC010973.1	chr7	150456380	150469642	20	7	7	11.3333
705190	chr7	150720024	150728615	AC010973.1	chr7	150731900	150739103	512	195	182	296.333
369589	chr2	133415643	133418532	AC010974.3	chr2	133421101	133428934	447	132	135	238
355485	chr2	79726832	79729925	AC010975.1	chr2	79723355	79735631	201	103	70	124.667
368206	chr2	128224215	128225863	AC010976.2	chr2	128214912	128229809	210	100	156	155.333
398171	chr2	223182946	223186906	AC010980.2	chr2	223179025	223180739	316	123	135	191.333
85650	chr10	77152036	77167684	AC010997.1	chr10	77171382	77176267	222	114	96	144
246296	chr15	57255608	57268106	AC010999.1	chr15	57241817	57244492	21	20	21	20.6667
246296	chr15	57255608	57268106	AC010999.1	chr15	57417333	57426217	27	16	8	17
726618	chr8	67831881	67835836	AC011031.1	chr8	67816124	67830263	399	50	102	183.667
338840	chr2	23746714	23748787	AC011239.1	chr2	23725828	23745445	219	147	128	164.667
343104	chr2	38824491	38833092	AC011247.3	chr2	38837142	38850988	203	92	56	117
662432	chr7	3682500	3683828	AC011284.3	chr7	3679562	3681758	141	60	61	87.3333
675345	chr7	46798106	46804187	AC011294.3	chr7	46795361	46798000	474	143	143	253.333
495714	chr3	194864153	194868702	AC011325.1	chr3	194400760	194416531	53	20	20	31
495714	chr3	194864153	194868702	AC011325.1	chr3	194869112	194871165	309	105	151	188.333
600490	chr5	146453876	146465843	AC011357.1	chr5	146449708	146450163	299	84	89	157.333
604616	chr5	160082781	160092590	AC011363.1	chr5	160078111	160094550	266	181	180	209
589082	chr5	109216588	109220762	AC011366.3	chr5	109210385	109230346	264	58	48	123.333
608277	chr5	171863813	171879294	AC011407.1	chr5	171859274	171861296	364	178	163	235
608277	chr5	171863813	171879294	AC011407.1	chr5	172106729	172109955	19	12	11	14
328339	chr19	39573814	39596841	AC011443.1	chr19	39602205	39605969	135	69	54	86
328339	chr19	39573814	39596841	AC011443.1	chr19	40046232	40055477	21	14	12	15.6667
328201	chr19	38543471	38546215	AC011465.1	chr19	38546475	38553713	460	326	201	329
324324	chr19	22784025	22790756	AC011467.2	chr19	22795533	22799956	211	107	87	135
321954	chr19	10777033	10778793	AC011475.2	chr19	10786221	10794126	394	211	185	263.333
329783	chr19	46992305	47002560	AC011484.1	chr19	47008270	47011712	98	50	48	65.3333
328932	chr19	42920697	42933052	AC011497.1	chr19	42617296	42628922	21	25	15	20.3333
328932	chr19	42920697	42933052	AC011497.1	chr19	42937624	42938384	112	93	81	95.3333
699810	chr7	132031756	132038662	AC011625.1	chr7	132041095	132044950	161	156	138	151.667
674589	chr7	43562050	43573443	AC011738.4	chr7	43743675	43755110	27	5	3	11.6667
355813	chr2	80752200	80755142	AC011741.1	chr2	80745903	80758001	798	195	303	432
334448	chr2	8821099	8824736	AC011747.7	chr2	8359128	8374846	23	9	8	13.3333
334448	chr2	8821099	8824736	AC011747.7	chr2	8811210	8828142	103	42	79	74.6667
341791	chr2	34628660	34632131	AC011748.1	chr2	34632274	34634080	153	68	56	92.3333
341791	chr2	34628660	34632131	AC011748.1	chr2	34982974	35000195	3	3	2	2.66667
370560	chr2	136566352	136579822	AC011893.3	chr2	136581899	136588696	464	137	108	236.333
370560	chr2	136566352	136579822	AC011893.3	chr2	137172028	137188653	18	8	4	10
707014	chr7	157818448	157820817	AC011899.10	chr7	157814779	157817700	723	373	360	485.333
706982	chr7	157644922	157662476	AC011899.9	chr7	157664144	157665700	226	151	112	163
725423	chr8	64114923	64122494	AC011978.1	chr8	64125888	64126378	255	38	53	115.333
243408	chr15	47843264	47845877	AC012050.1	chr15	47841486	47842802	513	151	152	272
244379	chr15	51056770	51060365	AC012100.1	chr15	51062782	51065599	532	185	142	286.333
714103	chr8	23625837	23626477	AC012119.1	chr8	22657861	22675799	3	3	2	2.66667
714103	chr8	23625837	23626477	AC012119.1	chr8	23622763	23641172	250	61	90	133.667
305881	chr18	30343576	30351087	AC012123.1	chr18	30333760	30343061	198	53	69	106.667
150442	chr12	29271096	29277741	AC012150.1	chr12	29653172	29667420	17	8	4	9.66667
259818	chr16	5808644	5813214	AC012175.1	chr16	5817709	5825256	159	64	74	99
717705	chr8	35646020	35651234	AC012215.1	chr8	35641826	35645768	383	135	154	224
401943	chr2	236475721	236491563	AC012305.1	chr2	236472548	236474278	102	56	25	61
359115	chr2	96867770	96885100	AC012307.3	chr2	96859148	96866717	301	68	42	137
359115	chr2	96867770	96885100	AC012307.3	chr2	97178020	97184916	15	7	3	8.33333
328023	chr19	37726761	37730425	AC012309.4	chr19	37732589	37741708	541	185	280	335.333
331118	chr19	54622003	54643157	AC012314.8	chr19	54647786	54653910	219	118	77	138
345003	chr2	45147796	45150147	AC012354.1	chr2	45139317	45154392	571	217	368	385.333
348241	chr2	55504703	55510852	AC012358.1	chr2	55495767	55495937	209	84	92	128.333
348218	chr2	55435744	55447208	AC012358.7	chr2	54955943	54971579	11	6	4	7
348218	chr2	55435744	55447208	AC012358.7	chr2	55449358	55452899	202	42	62	102
348249	chr2	55534347	55538238	AC012358.8	chr2	55530837	55532157	363	77	120	186.667
361711	chr2	105988215	105992684	AC012360.6	chr2	105995298	105996296	538	278	221	345.667
361711	chr2	105988215	105992684	AC012360.6	chr2	107156269	107174330	12	7	4	7.66667
366091	chr2	120972997	120976985	AC012363.4	chr2	120978858	120988066	447	75	96	206
335215	chr2	11862104	11866370	AC012456.3	chr2	11858851	11860801	817	121	149	362.333
335217	chr2	11885173	11887693	AC012456.4	chr2	11893967	11903906	215	85	67	122.333
335217	chr2	11885173	11887693	AC012456.4	chr2	12868266	12883198	8	8	8	8
335217	chr2	11885173	11887693	AC012456.4	chr2	13134870	13151356	14	7	9	10
362628	chr2	109144635	109152181	AC012487.2	chr2	109158414	109166052	86	33	19	46
362628	chr2	109144635	109152181	AC012487.2	chr2	109394954	109401997	15	4	6	8.33333
384130	chr2	178560531	178566375	AC012499.1	chr2	178567346	178567842	141	63	52	85.3333
400779	chr2	231743647	231762017	AC012507.3	chr2	231764068	231772013	401	174	99	224.667
400782	chr2	231772014	231777477	AC012507.4	chr2	231762018	231780691	244	175	152	190.333
396458	chr2	217122614	217126407	AC012513.6	chr2	217119946	217121974	446	209	141	265.333
381876	chr2	171206926	171209245	AC012594.1	chr2	171202707	171214319	349	108	155	204
263259	chr16	19603119	19613126	AC012621.1	chr16	19600100	19602433	663	328	201	397.333
390480	chr2	198059736	198063912	AC013264.2	chr2	198056474	198067200	132	100	73	101.667
365887	chr2	120233357	120234537	AC013275.2	chr2	119626177	119637905	2	6	6	4.66667
365887	chr2	120233357	120234537	AC013275.2	chr2	120236774	120252482	89	136	127	117.333
171846	chr12	98997010	99001205	AC013283.1	chr12	98995287	98996949	193	79	54	108.667
674837	chr7	44812016	44830988	AC013436.6	chr7	44810800	44811973	344	148	96	196
372928	chr2	143761781	143765376	AC013444.1	chr2	143758205	143771246	167	61	119	115.667
382707	chr2	173934854	173949207	AC013461.1	chr2	173922857	173926750	276	78	64	139.333
388056	chr2	190640564	190644188	AC013468.1	chr2	190653626	190654586	104	24	48	58.6667
339711	chr2	27235655	27241543	AC013472.3	chr2	27220124	27231055	174	88	86	116
344158	chr2	42181346	42185198	AC013480.1	chr2	42167996	42179539	131	121	132	128
344179	chr2	42250839	42255725	AC013480.2	chr2	42249287	42263463	1234	240	197	557
344179	chr2	42250839	42255725	AC013480.2	chr2	42486041	42502845	22	14	13	16.3333
344179	chr2	42250839	42255725	AC013480.2	chr2	43111237	43125912	4	5	2	3.66667
360392	chr2	101744828	101752846	AC013722.1	chr2	101731502	101742873	129	60	63	84
377864	chr2	158710443	158713813	AC013731.1	chr2	158695938	158704803	344	56	68	156
377864	chr2	158710443	158713813	AC013731.1	chr2	159232488	159242199	12	6	8	8.66667
732884	chr8	87669585	87678149	AC013751.1	chr8	87665437	87666490	67	38	31	45.3333
102840	chr11	2878924	2889769	AC013791.10	chr11	2558431	2568001	51	23	21	31.6667
102840	chr11	2878924	2889769	AC013791.10	chr11	2894689	2904919	200	111	56	122.333
258387	chr15	100888624	100891243	AC015723.1	chr15	100877867	100894783	12	5	7	8
293056	chr17	61491614	61491812	AC015923.1	chr17	60773071	60792786	31	21	40	30.6667
293056	chr17	61491614	61491812	AC015923.1	chr17	61495730	61495893	477	164	230	290.333
304285	chr18	25531042	25538289	AC015933.2	chr18	25544434	25548999	64	27	28	39.6667
288144	chr17	42979068	42995720	AC015936.3	chr17	42998383	43008330	508	214	145	289
288144	chr17	42979068	42995720	AC015936.3	chr17	44091068	44108792	6	3	3	4
339641	chr2	26893511	26897707	AC015977.6	chr2	26890850	26892695	85	70	48	67.6667
700848	chr7	135611431	135613304	AC015987.1	chr7	135613366	135614105	824	349	188	453.667
315218	chr18	60488852	60513017	AC015989.1	chr18	60518272	60519195	206	40	43	96.3333
722218	chr8	53949717	53958099	AC016113.1	chr8	53944134	53944817	258	67	100	141.667
296830	chr17	76488337	76495298	AC016182.1	chr17	76485435	76485674	185	171	73	143
729422	chr8	76696203	76703622	AC016194.1	chr8	76707457	76721756	136	51	78	88.3333
257134	chr15	96830894	96831899	AC016251.1	chr15	96824787	96833719	661	90	118	289.667
278915	chr17	1075669	1094570	AC016292.1	chr17	1095770	1096852	129	118	22	89.6667
744434	chr8	123849078	123876494	AC016405.1	chr8	123882359	123890236	131	50	36	72.3333
559119	chr5	13170732	13175258	AC016553.1	chr5	13162928	13166194	375	55	97	175.667
572253	chr5	56231243	56241729	AC016644.1	chr5	55556634	55560745	25	11	11	15.6667
572253	chr5	56231243	56241729	AC016644.1	chr5	56228457	56242555	426	107	95	209.333
355706	chr2	80470450	80474263	AC016670.1	chr2	79553811	79560644	4	2	3	3
355706	chr2	80470450	80474263	AC016670.1	chr2	80474394	80475361	621	290	195	368.667
363916	chr2	113922865	113938924	AC016683.5	chr2	113906423	113913059	57	20	14	30.3333
342928	chr2	38262015	38264301	AC016689.1	chr2	38269729	38275591	285	75	70	143.333
393750	chr2	209118065	209122124	AC016697.3	chr2	209123052	209129298	243	90	106	146.333
372702	chr2	143069651	143072487	AC016706.1	chr2	143066001	143077517	472	63	114	216.333
355641	chr2	80254559	80259712	AC016716.2	chr2	80242332	80261086	583	234	167	328
345546	chr2	47036996	47044895	AC016722.1	chr2	47579112	47594831	9	2	2	4.33333
345553	chr2	47078934	47085466	AC016722.3	chr2	47087848	47088197	402	274	235	303.667
381112	chr2	168797156	168798978	AC016723.4	chr2	168793657	168796585	319	145	148	204
365833	chr2	120001588	120012611	AC016736.2	chr2	120012702	120018638	225	60	41	108.667
360346	chr2	101593126	101596772	AC016738.3	chr2	101581881	101587119	306	93	68	155.667
383547	chr2	176753831	176772031	AC016751.3	chr2	176748921	176751680	140	27	41	69.3333
402642	chr2	239134204	239140787	AC016757.3	chr2	238864019	238879844	40	15	19	24.6667
366294	chr2	121791158	121792988	AC016764.1	chr2	121783120	121795924	603	264	195	354
84141	chr10	71123308	71123624	AC016821.1	chr10	71121843	71138602	256	453	281	330
340543	chr2	30272929	30289656	AC016907.1	chr2	30266093	30272419	116	18	18	50.6667
340567	chr2	30360487	30371449	AC016907.3	chr2	30356898	30358167	701	186	246	377.667
340567	chr2	30360487	30371449	AC016907.3	chr2	30675656	30681749	17	9	13	13
340567	chr2	30360487	30371449	AC016907.3	chr2	31394032	31401136	9	7	8	8
369677	chr2	133668372	133676225	AC016909.1	chr2	133666107	133678706	389	48	120	185.667
373216	chr2	144693938	144696604	AC016910.1	chr2	144688952	144691395	494	216	235	315
373216	chr2	144693938	144696604	AC016910.1	chr2	145153643	145170891	10	4	6	6.66667
362101	chr2	107450623	107450921	AC016994.2	chr2	107445050	107448934	446	317	219	327.333
345328	chr2	46304451	46309557	AC017006.2	chr2	46292605	46311543	425	100	152	225.667
345328	chr2	46304451	46309557	AC017006.2	chr2	46590557	46600956	49	14	18	27
345328	chr2	46304451	46309557	AC017006.2	chr2	46877492	46893532	18	14	9	13.6667
345348	chr2	46389475	46395336	AC017006.3	chr2	46381656	46400559	265	128	112	168.333
402862	chr2	240081688	240090513	AC017028.1	chr2	240074944	240076479	675	228	234	379
333905	chr2	6970754	6982777	AC017076.5	chr2	6957059	6967667	310	56	86	150.667
352264	chr2	68454688	68458546	AC017083.1	chr2	68449698	68454475	277	108	74	153
352264	chr2	68454688	68458546	AC017083.1	chr2	69605590	69625433	12	5	3	6.66667
352276	chr2	68499363	68503707	AC017083.2	chr2	68504908	68510110	534	151	212	299
352276	chr2	68499363	68503707	AC017083.2	chr2	68916989	68924365	17	14	14	15
352265	chr2	68458547	68461186	AC017083.3	chr2	68463285	68470616	238	69	84	130.333
352865	chr2	70678061	70686539	AC017084.1	chr2	70687532	70690404	873	466	340	559.667
400909	chr2	232316580	232318550	AC017104.2	chr2	231970361	231986733	80	23	20	41
400909	chr2	232316580	232318550	AC017104.2	chr2	232321430	232332933	122	82	287	163.667
479226	chr3	142882975	142887640	AC018450.1	chr3	142878225	142893733	532	81	133	248.667
239155	chr15	33249877	33256595	AC018515.1	chr15	33239737	33240231	208	64	85	119
239155	chr15	33249877	33256595	AC018515.1	chr15	34094386	34112201	3	5	3	3.66667
266914	chr16	34679928	34683109	AC018558.1	chr16	34671804	34675019	503	102	114	239.667
292694	chr17	60089008	60102448	AC018628.1	chr17	60077580	60079028	172	49	65	95.3333
699535	chr7	131010766	131014763	AC018642.1	chr7	130789769	130808826	82	20	35	45.6667
699535	chr7	131010766	131014763	AC018642.1	chr7	131021391	131023103	237	61	109	135.667
699794	chr7	131943941	131947790	AC018643.4	chr7	131948310	131948704	89	81	35	68.3333
374302	chr2	147889185	147892764	AC018678.1	chr2	147885683	147887507	533	152	173	286
374302	chr2	147889185	147892764	AC018678.1	chr2	148391821	148396572	4	3	3	3.33333
345424	chr2	46655549	46657113	AC018682.6	chr2	46667091	46667527	72	32	32	45.3333
359967	chr2	100113943	100156231	AC018690.1	chr2	100160335	100161102	210	45	39	98
343143	chr2	39088831	39090117	AC018693.6	chr2	39074302	39081661	182	63	82	109
330583	chr19	52089926	52098767	AC018755.11	chr19	52087690	52101107	495	146	162	267.667
387032	chr2	187359727	187364693	AC018867.1	chr2	187366424	187367453	378	99	100	192.333
361926	chr2	106795423	106796052	AC018878.3	chr2	106366276	106378618	8	6	8	7.33333
361926	chr2	106795423	106796052	AC018878.3	chr2	106787211	106800312	341	142	185	222.667
333985	chr2	7217303	7221612	AC019048.1	chr2	7209897	7214782	239	86	86	137
675603	chr7	47800071	47804453	AC019066.3	chr7	47806336	47814994	388	116	123	209
402141	chr2	237296564	237304237	AC019068.2	chr2	237306671	237314185	267	108	118	164.333
362535	chr2	108833744	108836074	AC019100.3	chr2	108826843	108843128	446	132	141	239.667
526103	chr4	99846712	99851952	AC019131.1	chr4	99840584	99845607	435	73	95	201
526103	chr4	99846712	99851952	AC019131.1	chr4	100816533	100833031	25	7	8	13.3333
380114	chr2	165693725	165698989	AC019181.2	chr2	165690649	165693555	116	38	30	61.3333
377739	chr2	158296257	158299768	AC019201.1	chr2	158184398	158189477	87	28	34	49.6667
377739	chr2	158296257	158299768	AC019201.1	chr2	158288074	158292036	280	74	120	158
341543	chr2	33788111	33788883	AC020594.5	chr2	33789587	33796820	352	204	185	247
443967	chr3	23808200	23812125	AC020626.1	chr3	23816719	23817015	172	82	75	109.667
481794	chr3	150635201	150636310	AC020636.1	chr3	150637479	150644971	1014	601	145	586.667
481794	chr3	150635201	150636310	AC020636.1	chr3	151156163	151176048	9	8	4	7
481794	chr3	150635201	150636310	AC020636.1	chr3	151516955	151534341	14	6	10	10
241785	chr15	42184107	42197376	AC020659.1	chr15	42179119	42182467	211	114	83	136
543852	chr4	154792622	154798776	AC020703.1	chr4	154799013	154812092	644	158	232	344.667
676327	chr7	50175558	50188164	AC020743.2	chr7	50699549	50712920	42	17	13	24
676327	chr7	50175558	50188164	AC020743.2	chr7	51227512	51228603	30	6	9	15
273813	chr16	70779902	70791759	AC020763.1	chr16	70194144	70196632	9	7	6	7.33333
273813	chr16	70779902	70791759	AC020763.1	chr16	70794120	70795672	507	259	208	324.667
584894	chr5	95919184	95927048	AC020900.1	chr5	95332196	95342650	10	3	7	6.66667
584894	chr5	95919184	95927048	AC020900.1	chr5	95928967	95936473	164	59	41	88
327591	chr19	35590055	35605734	AC020907.1	chr19	35607355	35607797	216	116	81	137.667
331331	chr19	55892329	55898826	AC020922.1	chr19	55900438	55904871	463	232	202	299
359137	chr2	96986565	96990459	AC021188.4	chr2	97002287	97008828	328	110	133	190.333
359137	chr2	96986565	96990459	AC021188.4	chr2	97178020	97184916	55	36	21	37.3333
359137	chr2	96986565	96990459	AC021188.4	chr2	97410767	97422950	26	13	15	18
706512	chr7	155755323	155756273	AC021218.2	chr7	155757904	155762187	535	321	264	373.333
296762	chr17	76103774	76107152	AC021593.1	chr17	76109671	76109909	201	123	89	137.667
249936	chr15	70069866	70077900	AC021818.1	chr15	70079155	70079963	48	41	18	35.6667
72602	chr10	28596640	28600773	AC022021.1	chr10	28601051	28606107	246	166	99	170.333
604808	chr5	160656676	160657354	AC022120.1	chr5	160658183	160660551	243	92	98	144.333
585597	chr5	97974926	97975107	AC022142.1	chr5	97969768	97980057	441	318	159	306
328088	chr19	38028682	38042885	AC022148.1	chr19	37458634	37474007	15	4	7	8.66667
328088	chr19	38028682	38042885	AC022148.1	chr19	38024565	38028144	347	109	90	182
701523	chr7	137636045	137645086	AC022173.2	chr7	137633112	137648107	171	80	111	120.667
322186	chr19	12162841	12171530	AC022415.4	chr19	11908846	11917536	22	11	18	17
322186	chr19	12162841	12171530	AC022415.4	chr19	12155576	12157059	129	101	67	99
322205	chr19	12262669	12269340	AC022415.5	chr19	11908846	11913139	28	8	19	18.3333
322205	chr19	12262669	12269340	AC022415.5	chr19	12256018	12256716	129	71	92	97.3333
572142	chr5	55901742	55902125	AC022431.2	chr5	55897503	55906099	520	325	230	358.333
572142	chr5	55901742	55902125	AC022431.2	chr5	56117354	56119230	36	20	25	27
493457	chr3	187889620	187901214	AC022498.1	chr3	187475955	187495397	53	20	17	30
493457	chr3	187889620	187901214	AC022498.1	chr3	187889169	187905249	232	833	543	536
493457	chr3	187889620	187901214	AC022498.1	chr3	188668611	188671087	17	7	9	11
493457	chr3	187889620	187901214	AC022498.1	chr3	188844456	188858081	13	6	6	8.33333
83094	chr10	67465854	67473870	AC022538.1	chr10	67476847	67485577	257	77	74	136
258206	chr15	100257875	100263888	AC022692.1	chr15	100265274	100269324	50	31	21	34
726862	chr8	68623660	68626675	AC022861.1	chr8	68068641	68078112	6	8	3	5.66667
250599	chr15	72339044	72344992	AC022872.1	chr15	72333323	72337095	220	136	85	147
258642	chr15	101816805	101818647	AC023024.1	chr15	100877867	100888623	10	3	8	7
258642	chr15	101816805	101818647	AC023024.1	chr15	101623121	101633493	53	38	35	42
258642	chr15	101816805	101818647	AC023024.1	chr15	101813811	101815534	253	165	114	177.333
258642	chr15	101816805	101818647	AC023024.1	chr15	102179537	102192118	39	25	23	29
151332	chr12	32052599	32069592	AC023050.1	chr12	32070817	32086131	69	65	68	67.3333
724625	chr8	61604423	61604944	AC023102.1	chr8	61607414	61608678	498	128	129	251.667
724625	chr8	61604423	61604944	AC023102.1	chr8	61747758	61763893	31	6	17	18
724625	chr8	61604423	61604944	AC023102.1	chr8	62639030	62651121	10	4	3	5.66667
375670	chr2	151904591	151906592	AC023469.1	chr2	151899826	151909516	491	165	75	243.667
375640	chr2	151836635	151846615	AC023469.2	chr2	151829861	151835553	145	75	102	107.333
149093	chr12	25157789	25161205	AC023510.1	chr12	25162420	25167420	240	74	91	135
154376	chr12	42465506	42487837	AC023513.1	chr12	42488938	42492973	297	55	61	137.667
742924	chr8	119292651	119294751	AC023590.1	chr8	118111847	118119439	4	2	2	2.66667
742924	chr8	119292651	119294751	AC023590.1	chr8	119289273	119298885	719	228	222	389.667
474737	chr3	127381579	127388663	AC023593.1	chr3	127377477	127377633	284	114	132	176.667
496054	chr3	196359104	196362168	AC023797.1	chr3	196351848	196356134	157	91	74	107.333
443378	chr3	21871007	21871666	AC023798.1	chr3	21873390	21876408	264	66	125	151.667
267666	chr16	48438126	48458019	AC023818.1	chr16	48427942	48428546	98	35	47	60
438019	chr3	3684100	3692160	AC024158.1	chr3	3694764	3697285	586	128	166	293.333
438019	chr3	3684100	3692160	AC024158.1	chr3	4039443	4056139	14	9	11	11.3333
438276	chr3	4529815	4535454	AC024168.2	chr3	4523503	4527876	339	91	116	182
438276	chr3	4529815	4535454	AC024168.2	chr3	5223397	5235974	11	9	10	10
529987	chr4	111774326	111779159	AC024198.1	chr4	111781077	111783513	323	53	120	165.333
529987	chr4	111774326	111779159	AC024198.1	chr4	112450141	112468498	3	3	3	3
706125	chr7	154401097	154403856	AC024239.1	chr7	154404307	154406121	271	114	100	161.667
253577	chr15	83875407	83891067	AC024270.1	chr15	83869291	83870248	146	44	44	78
578945	chr5	77347429	77357513	AC024568.1	chr5	76232175	76248309	7	2	5	4.66667
578945	chr5	77347429	77357513	AC024568.1	chr5	77357951	77358423	456	129	104	229.667
285696	chr17	32191778	32206026	AC024610.1	chr17	31765370	31779497	2	3	6	3.66667
285696	chr17	32191778	32206026	AC024610.1	chr17	32178239	32189016	153	57	41	83.6667
151202	chr12	31476368	31479637	AC024940.1	chr12	31467990	31473143	247	104	165	172
275194	chr16	75731697	75740650	AC025287.1	chr16	75741413	75741737	30	19	14	21
565207	chr5	33277548	33284831	AC025472.1	chr5	33287852	33290323	390	90	88	189.333
160569	chr12	64495191	64497303	AC025576.1	chr12	64488458	64494136	98	26	125	83
698909	chr7	128540671	128551819	AC025594.1	chr7	128551827	128554979	127	83	39	83
698909	chr7	128540671	128551819	AC025594.1	chr7	128735698	128751986	15	6	4	8.33333
246900	chr15	59179669	59185922	AC025918.2	chr15	59186625	59187545	360	142	128	210
438481	chr3	5228182	5235779	AC026202.3	chr3	4348112	4359290	6	3	3	4
438481	chr3	5228182	5235779	AC026202.3	chr3	4752214	4761168	18	10	15	14.3333
438481	chr3	5228182	5235779	AC026202.3	chr3	5235975	5244551	141	50	48	79.6667
151673	chr12	33194147	33213965	AC026357.1	chr12	33190355	33194066	424	102	110	212
270835	chr16	59765131	59768934	AC026457.1	chr16	58850934	58866464	10	4	4	6
581301	chr5	84823412	84825128	AC026700.1	chr5	84820467	84821570	336	98	97	177
556398	chr5	4297737	4306828	AC026711.1	chr5	4290626	4296598	532	161	132	275
583602	chr5	92051477	92053230	AC026781.1	chr5	92049978	92050654	137	44	45	75.3333
556981	chr5	6111603	6119622	AC026797.1	chr5	6121433	6122239	243	86	87	138.667
565711	chr5	34793158	34802761	AC026801.2	chr5	34790113	34809856	461	188	162	270.333
459584	chr3	76466794	76471364	AC026877.1	chr3	76472310	76478598	179	62	62	101
253171	chr15	82335167	82338934	AC026956.1	chr15	82323796	82324699	195	106	116	139
280717	chr17	9720720	9726801	AC027045.1	chr17	9728912	9733674	8	9	5	7.33333
743887	chr8	122195647	122200017	AC027238.1	chr8	122186848	122202362	434	80	166	226.667
273841	chr16	70905383	70907438	AC027281.1	chr16	70907620	70909505	970	543	369	627.333
280141	chr17	6907157	6920155	AC027763.2	chr17	6905755	6906113	248	69	73	130
253815	chr15	84652681	84659759	AC027807.1	chr15	84647930	84664636	476	145	188	269.667
525642	chr4	98402897	98412896	AC034154.1	chr4	98415246	98415433	481	135	155	257
601753	chr5	150747876	150751086	AC034205.1	chr5	149988639	150001124	15	8	5	9.33333
601753	chr5	150747876	150751086	AC034205.1	chr5	150737302	150741708	295	72	120	162.333
596241	chr5	131346228	131348836	AC034228.2	chr5	130922554	130928481	22	12	13	15.6667
596239	chr5	131338044	131341756	AC034228.3	chr5	130919840	130928481	34	21	24	26.3333
596239	chr5	131338044	131341756	AC034228.3	chr5	131336834	131337290	411	345	302	352.667
596214	chr5	131268217	131282809	AC034228.4	chr5	131261826	131265850	309	60	86	151.667
591099	chr5	115378790	115379689	AC034236.1	chr5	115372005	115388520	216	56	61	111
591095	chr5	115356251	115372004	AC034236.2	chr5	115374017	115375901	247	49	78	124.667
591095	chr5	115356251	115372004	AC034236.2	chr5	115741478	115759250	10	4	3	5.66667
302299	chr18	18635617	18642649	AC036178.1	chr18	18643550	18643728	591	242	237	356.667
292982	chr17	61274653	61275321	AC037445.1	chr17	61270478	61278380	579	226	146	317
270739	chr16	59446558	59448694	AC040163.1	chr16	59444585	59446013	253	116	80	149.667
296306	chr17	73965350	73987299	AC040980.1	chr17	73955271	73961639	44	28	16	29.3333
495562	chr3	194303099	194309010	AC046143.5	chr3	194315567	194317209	131	26	49	68.6667
723141	chr8	56948717	56962004	AC046176.1	chr8	56695665	56708795	41	25	24	30
723141	chr8	56948717	56962004	AC046176.1	chr8	56966771	56972946	291	93	105	163
723141	chr8	56948717	56962004	AC046176.1	chr8	58255312	58259211	11	4	6	7
478432	chr3	140208298	140209898	AC048346.1	chr3	140212980	140215196	207	89	76	124
714052	chr8	23424387	23432475	AC051642.1	chr8	23421952	23436385	694	173	181	349.333
102687	chr11	2005194	2023179	AC051649.7	chr11	1719887	1726469	51	30	19	33.3333
533797	chr4	123537947	123541498	AC053545.3	chr4	123535123	123537856	559	216	237	337.333
480172	chr3	145614897	145620836	AC055758.1	chr3	145609970	145612529	508	121	157	262
496367	chr3	197556482	197564315	AC055764.1	chr3	197549761	197569420	181	66	84	110.333
287919	chr17	41825537	41827515	AC055813.1	chr17	41829311	41830174	639	500	409	516
257376	chr15	97632988	97635929	AC055873.1	chr15	97629146	97637603	368	127	105	200
376842	chr2	155538447	155554993	AC061961.2	chr2	155556747	155558879	78	26	31	45
296800	chr17	76309328	76312541	AC061992.2	chr17	76305716	76307691	120	97	89	102
402899	chr2	240319726	240332218	AC062017.1	chr2	240332601	240335578	219	95	91	135
468478	chr3	107081833	107093293	AC063944.1	chr3	107100022	107103084	312	66	122	166.667
169924	chr12	92814194	92815377	AC063949.1	chr12	91758344	91776540	6	6	5	5.66667
169924	chr12	92814194	92815377	AC063949.1	chr12	92826492	92827852	100	39	49	62.6667
596281	chr5	131516144	131526401	AC063976.4	chr5	131538371	131552023	58	31	95	61.3333
385885	chr2	183973141	183974244	AC064871.3	chr2	183964263	183979998	212	31	92	111.667
401989	chr2	236691274	236695891	AC064874.1	chr2	235904159	235919176	9	3	4	5.33333
401989	chr2	236691274	236695891	AC064874.1	chr2	236684094	236700958	358	81	153	197.333
401989	chr2	236691274	236695891	AC064874.1	chr2	237219482	237235186	7	6	3	5.33333
401989	chr2	236691274	236695891	AC064874.1	chr2	237985873	237997365	13	8	7	9.33333
364532	chr2	115913220	115921819	AC066593.1	chr2	115911580	115923060	292	95	110	165.667
494097	chr3	189856883	189862740	AC067718.1	chr3	190587379	190600474	17	4	8	9.66667
81983	chr10	63684545	63688453	AC067742.1	chr10	63674801	63693656	424	86	100	203.333
388463	chr2	191877639	191893225	AC067945.2	chr2	191894367	191896132	226	107	95	142.667
388463	chr2	191877639	191893225	AC067945.2	chr2	192047979	192058444	8	8	6	7.33333
344954	chr2	45009025	45016067	AC067957.1	chr2	45017910	45021292	440	332	228	333.333
382342	chr2	172626475	172635456	AC068039.4	chr2	172637224	172643217	12	9	7	9.33333
382342	chr2	172626475	172635456	AC068039.4	chr2	172954154	172963112	12	12	13	12.3333
99947	chr10	125668607	125671456	AC068058.1	chr10	125671490	125673263	102	96	62	86.6667
381872	chr2	171196248	171202103	AC068280.1	chr2	171202707	171203692	307	102	134	181
333079	chr2	4267389	4278492	AC068292.1	chr2	4265056	4266008	558	131	174	287.667
709626	chr8	8238661	8248628	AC068353.1	chr8	8233683	8237389	1206	746	527	826.333
709626	chr8	8238661	8248628	AC068353.1	chr8	9618966	9634650	7	7	4	6
320317	chr18	77421105	77447969	AC068473.1	chr18	77451114	77458928	210	98	66	124.667
320317	chr18	77421105	77447969	AC068473.1	chr18	77794996	77811486	15	9	10	11.3333
306561	chr18	32392811	32401125	AC068506.1	chr18	32387853	32406944	523	96	133	250.667
364436	chr2	115582385	115598189	AC068542.1	chr2	115575446	115576776	231	40	63	111.333
746216	chr8	129821061	129833018	AC068570.1	chr8	129834258	129834951	677	171	173	340.333
173309	chr12	103614315	103637450	AC068643.1	chr12	103608582	103611484	392	109	95	198.667
383691	chr2	177244837	177252725	AC068706.1	chr2	177244481	177244796	230	88	64	127.333
473287	chr3	122000412	122001729	AC068754.1	chr3	121806536	121822380	29	9	15	17.6667
473287	chr3	122000412	122001729	AC068754.1	chr3	121995372	122006749	352	83	147	194
144600	chr12	10653442	10658739	AC068775.1	chr12	10643583	10645256	35	7	9	17
176945	chr12	117705814	117723821	AC068799.1	chr12	117726260	117727527	346	113	97	185.333
255575	chr15	91477137	91484708	AC068831.3	chr15	90873037	90891286	5	6	4	5
255575	chr15	91477137	91484708	AC068831.3	chr15	91193005	91196098	26	21	16	21
255575	chr15	91477137	91484708	AC068831.3	chr15	91474708	91487639	156	55	80	97
255583	chr15	91509387	91510054	AC068831.8	chr15	90864444	90873036	27	8	10	15
255583	chr15	91509387	91510054	AC068831.8	chr15	91511114	91516126	904	362	325	530.333
255583	chr15	91509387	91510054	AC068831.8	chr15	91806169	91813633	46	20	14	26.6667
482025	chr3	151349921	151356323	AC069067.1	chr3	150540745	150557351	5	4	3	4
482025	chr3	151349921	151356323	AC069067.1	chr3	151349229	151349840	518	279	222	339.667
482025	chr3	151349921	151356323	AC069067.1	chr3	151664455	151667583	12	5	13	10
252377	chr15	79400377	79407603	AC069082.1	chr15	79397307	79398922	213	101	90	134.667
377951	chr2	159022782	159028219	AC069146.2	chr2	158346094	158362452	7	8	5	6.66667
377951	chr2	159022782	159028219	AC069146.2	chr2	159029052	159031440	424	122	176	240.667
365898	chr2	120301141	120311680	AC069154.2	chr2	120295453	120298728	285	89	117	163.667
177854	chr12	121332211	121343846	AC069214.1	chr12	121345147	121348585	226	107	93	142
495931	chr3	195963352	195978341	AC069257.8	chr3	195955685	195962453	279	93	105	159
662368	chr7	3445945	3459460	AC069286.1	chr7	3444252	3460678	464	186	163	271
705095	chr7	150280112	150283829	AC069304.1	chr7	150152679	150162329	66	29	35	43.3333
705095	chr7	150280112	150283829	AC069304.1	chr7	150275823	150279496	444	154	93	230.333
286345	chr17	34405627	34410796	AC069363.1	chr17	34399130	34404284	365	207	204	258.667
248615	chr15	65130647	65137299	AC069368.3	chr15	63774930	63788114	6	4	3	4.33333
248615	chr15	65130647	65137299	AC069368.3	chr15	65128476	65129851	221	137	117	158.333
353798	chr2	74206925	74215413	AC073046.4	chr2	74194255	74195810	54	36	32	40.6667
397188	chr2	219793126	219799268	AC073128.10	chr2	219789857	219790817	215	81	46	114
694906	chr7	115967531	115969615	AC073130.3	chr7	115963752	115971970	771	146	233	383.333
340639	chr2	30654269	30656625	AC073255.1	chr2	30650274	30653889	489	211	189	296.333
353832	chr2	74361314	74362538	AC073263.1	chr2	74363500	74366446	559	284	187	343.333
345612	chr2	47292124	47300128	AC073283.7	chr2	47303572	47307245	237	95	114	148.667
666287	chr7	16755654	16766587	AC073333.8	chr7	16770673	16781153	46	16	15	25.6667
702925	chr7	142977819	142989457	AC073342.12	chr7	142989567	142991185	264	91	75	143.333
663042	chr7	6713226	6713790	AC073343.1	chr7	6716755	6719568	700	252	242	398
693863	chr7	112749478	112761357	AC073346.2	chr7	112470546	112485315	6	5	5	5.33333
693863	chr7	112749478	112761357	AC073346.2	chr7	112763187	112765513	302	138	118	186
693985	chr7	113090855	113091667	AC073348.1	chr7	113093926	113094336	626	185	200	337
97734	chr10	117874268	117880882	AC073588.1	chr10	117870974	117885370	421	207	186	271.333
789572	chrX	16393742	16396904	AC073597.1	chrX	16391314	16406218	91	22	24	45.6667
156385	chr12	49349427	49359771	AC073610.1	chr12	49373704	49376486	141	82	79	100.667
156385	chr12	49349427	49359771	AC073610.1	chr12	49638180	49648560	10	9	9	9.33333
156382	chr12	49333266	49336024	AC073610.5	chr12	49327658	49329205	152	87	88	109
296936	chr17	77021883	77025543	AC073624.1	chr17	77017137	77018704	669	387	313	456.333
698602	chr7	127289511	127298661	AC073934.6	chr7	127018925	127034709	65	15	18	32.6667
698602	chr7	127289511	127298661	AC073934.6	chr7	127859599	127860533	29	13	13	18.3333
698602	chr7	127289511	127298661	AC073934.6	chr7	128376559	128388190	13	5	9	9
661961	chr7	1065596	1082452	AC073957.15	chr7	366876	379287	10	5	4	6.33333
661961	chr7	1065596	1082452	AC073957.15	chr7	1084762	1087408	463	251	214	309.333
340130	chr2	28884399	28889659	AC074011.2	chr2	28881642	28894469	873	341	335	516.333
339846	chr2	27803057	27808708	AC074091.1	chr2	27798271	27812555	437	138	137	237.333
339877	chr2	27937293	27939466	AC074091.13	chr2	27929976	27946355	300	213	87	200
339877	chr2	27937293	27939466	AC074091.13	chr2	28639689	28652689	6	14	10	10
566793	chr5	38081824	38083520	AC074129.1	chr5	38080362	38085434	713	299	158	390
327872	chr19	37177995	37182425	AC074138.3	chr19	37175224	37176963	513	265	171	316.333
329646	chr19	46234256	46237240	AC074212.3	chr19	46237393	46252024	207	74	74	118.333
86653	chr10	80502066	80511954	AC074323.1	chr10	80512279	80513823	363	233	183	259.667
662053	chr7	1725636	1738329	AC074389.6	chr7	1740465	1747974	628	301	246	391.667
351565	chr2	66267516	66273866	AC074391.1	chr2	66264710	66265655	519	163	143	275
470362	chr3	112809412	112816861	AC078785.1	chr3	113142440	113147754	21	11	14	15.3333
470362	chr3	112809412	112816861	AC078785.1	chr3	113925013	113938025	11	3	11	8.33333
473467	chr3	122644652	122651221	AC078794.1	chr3	122641894	122643664	392	220	173	261.667
487946	chr3	169484905	169489846	AC078802.1	chr3	170077052	170085818	11	2	4	5.66667
173530	chr12	104371119	104380113	AC078819.2	chr12	104367934	104370716	144	48	62	84.6667
371895	chr2	140576543	140584459	AC078851.1	chr2	140569969	140573539	62	18	26	35.3333
468812	chr3	108038255	108039759	AC078855.1	chr3	108040513	108043145	734	285	209	409.333
551532	chr4	178463156	178484989	AC078881.1	chr4	178486679	178487746	49	12	12	24.3333
382540	chr2	173322334	173335974	AC078883.3	chr2	173036103	173054364	26	28	22	25.3333
382540	chr2	173322334	173335974	AC078883.3	chr2	173320118	173336525	206	133	95	144.667
323516	chr19	20470309	20485019	AC078899.1	chr19	20065435	20085277	5	4	3	4
323516	chr19	20470309	20485019	AC078899.1	chr19	20486490	20491728	206	76	42	108
165619	chr12	79740605	79743724	AC078917.1	chr12	79734916	79739975	480	117	163	253.333
707119	chr7	158326446	158334419	AC078942.1	chr7	158300964	158312628	145	88	72	101.667
488572	chr3	171524708	171529566	AC078953.1	chr3	171520021	171530186	337	71	113	173.667
488572	chr3	171524708	171529566	AC078953.1	chr3	171771779	171783874	34	9	18	20.3333
789546	chrX	16314814	16317457	AC078993.1	chrX	16308722	16312033	139	24	37	66.6667
292355	chr17	58886757	58893300	AC079005.1	chr17	58894138	58900193	249	91	94	144.667
553577	chr4	185188446	185189692	AC079080.1	chr4	185192718	185197299	96	41	44	60.3333
727527	chr8	70739602	70747761	AC079089.1	chr8	70720396	70723848	146	43	77	88.6667
282725	chr17	16978636	16983801	AC079111.1	chr17	16988246	16990532	234	157	130	173.667
398493	chr2	224263734	224266318	AC079120.1	chr2	224261125	224262453	223	46	76	115
402089	chr2	237072120	237077830	AC079135.1	chr2	237083864	237095013	367	81	87	178.333
367163	chr2	124782517	124786838	AC079154.1	chr2	124779856	124781519	705	229	193	375.667
383979	chr2	178125221	178130928	AC079305.10	chr2	178121984	178132575	333	183	106	207.333
383979	chr2	178125221	178130928	AC079305.10	chr2	178588921	178603159	4	5	3	4
533539	chr4	122684930	122690839	AC079341.1	chr4	122695601	122695849	348	159	164	223.667
391924	chr2	202934826	202940082	AC079354.1	chr2	202941183	202950556	109	171	118	132.667
391938	chr2	202980380	202985289	AC079354.3	chr2	202989826	202990008	523	155	207	295
346189	chr2	49285223	49292457	AC079394.1	chr2	49295409	49296529	426	131	150	235.667
575701	chr5	66758677	66760941	AC079467.1	chr5	66763792	66764709	646	130	193	323
575701	chr5	66758677	66760941	AC079467.1	chr5	67407070	67414424	6	3	3	4
166800	chr12	83384835	83405777	AC079595.1	chr12	83381703	83381904	231	63	72	122
154748	chr12	43683570	43685885	AC079603.1	chr12	43677714	43689899	292	129	124	181.667
402930	chr2	240498105	240505607	AC079612.1	chr2	240489044	240492650	254	137	138	176.333
402930	chr2	240498105	240505607	AC079612.1	chr2	240902165	240920604	27	20	14	20.3333
663027	chr7	6624508	6634263	AC079742.4	chr7	7205403	7221646	11	4	3	6
363819	chr2	113594484	113606655	AC079753.1	chr2	113588495	113592712	150	55	91	98.6667
332068	chr2	283104	287292	AC079779.4	chr2	291825	296239	400	222	163	261.667
332043	chr2	196807	199069	AC079779.7	chr2	193264	203680	314	73	146	177.667
375973	chr2	152951975	152959709	AC079790.2	chr2	152942869	152946610	212	59	52	107.667
375973	chr2	152951975	152959709	AC079790.2	chr2	153234210	153241224	6	4	4	4.66667
375973	chr2	152951975	152959709	AC079790.2	chr2	153507176	153509686	23	4	7	11.3333
685033	chr7	82975946	82984868	AC079799.2	chr7	82988136	82992279	220	34	43	99
345866	chr2	48130849	48134742	AC079807.2	chr2	47399731	47410921	11	3	3	5.66667
345866	chr2	48130849	48134742	AC079807.2	chr2	48128879	48129564	667	214	219	366.667
345866	chr2	48130849	48134742	AC079807.2	chr2	48328329	48342728	61	24	33	39.3333
345866	chr2	48130849	48134742	AC079807.2	chr2	48653874	48668976	34	11	24	23
397901	chr2	222383486	222389522	AC079834.1	chr2	222377224	222396365	247	32	42	107
397901	chr2	222383486	222389522	AC079834.1	chr2	223403316	223420089	5	3	3	3.66667
256471	chr15	94623753	94628327	AC080032.1	chr15	94629614	94635390	491	252	293	345.333
295641	chr17	70708801	70720496	AC080037.1	chr17	70720509	70721412	340	151	104	198.333
295641	chr17	70708801	70720496	AC080037.1	chr17	70970626	70976641	17	9	11	12.3333
391521	chr2	201449367	201453446	AC080164.1	chr2	201455559	201463014	505	142	183	276.667
166559	chr12	82730993	82739612	AC083811.1	chr12	82740038	82740268	57	29	20	35.3333
522659	chr4	89410331	89420622	AC083829.1	chr4	89405633	89406289	699	140	226	355
522659	chr4	89410331	89420622	AC083829.1	chr4	89939035	89950153	27	6	10	14.3333
671366	chr7	33048075	33057448	AC083863.7	chr7	33058466	33059299	114	51	75	80
672338	chr7	36118284	36120955	AC083864.4	chr7	36128234	36130242	75	48	48	57
672338	chr7	36118284	36120955	AC083864.4	chr7	36338160	36343319	9	7	6	7.33333
701905	chr7	139065368	139075747	AC083883.1	chr7	139077083	139077370	370	99	121	196.667
701905	chr7	139065368	139075747	AC083883.1	chr7	139840898	139849037	14	3	7	8
393663	chr2	208842013	208843327	AC083900.1	chr2	208840304	208841104	188	236	167	197
750347	chr8	145659910	145665922	AC084125.4	chr8	145674891	145676334	100	103	88	97
689166	chr7	95932648	95940705	AC084368.1	chr7	95941830	95944635	539	132	139	270
285412	chr17	31202849	31210495	AC084809.2	chr17	31201229	31202799	316	157	110	194.333
285412	chr17	31202849	31210495	AC084809.2	chr17	32094458	32096710	6	5	2	4.33333
704040	chr7	146593218	146593816	AC084872.1	chr7	146595122	146601239	336	71	57	154.667
243303	chr15	47534156	47536596	AC084882.1	chr15	47538175	47540429	765	249	258	424
672493	chr7	36680627	36688729	AC087069.1	chr7	36688740	36696508	548	244	159	317
672493	chr7	36680627	36688729	AC087069.1	chr7	37767408	37779945	14	5	7	8.66667
147537	chr12	20125723	20126936	AC087237.1	chr12	20120707	20131467	378	134	118	210
243225	chr15	47245893	47254578	AC087433.1	chr15	47255982	47256808	84	46	28	52.6667
280628	chr17	9359412	9365360	AC087501.1	chr17	9369643	9378701	35	21	18	24.6667
296791	chr17	76267001	76276392	AC087645.1	chr17	76277529	76287799	31	25	27	27.6667
253705	chr15	84280779	84287446	AC087738.1	chr15	84277125	84277590	414	182	205	267
239229	chr15	33484018	33489091	AC090098.1	chr15	33491032	33492138	849	378	353	526.667
715125	chr8	27005062	27005677	AC090150.1	chr8	27006817	27007455	570	193	186	316.333
721834	chr8	52724434	52732554	AC090186.1	chr8	52722151	52723562	107	34	27	56
303837	chr18	24166518	24173112	AC090206.1	chr18	24173212	24175695	471	210	122	267.667
279311	chr17	3123068	3134647	AC090282.1	chr17	3109107	3117407	106	23	13	47.3333
313771	chr18	55680797	55693307	AC090324.1	chr18	55675934	55679750	428	187	156	257
712737	chr8	18666233	18668800	AC090420.1	chr8	18672215	18682853	190	189	160	179.667
745368	chr8	127151267	127154067	AC090573.1	chr8	127143190	127159190	92	19	32	47.6667
285236	chr17	30470057	30470999	AC090616.2	chr17	30466029	30466904	328	123	151	200.667
279109	chr17	2114048	2121936	AC090617.1	chr17	2107095	2126648	171	68	54	97.6667
288929	chr17	46371490	46372886	AC090627.1	chr17	46362614	46367918	254	123	113	163.333
312165	chr18	50460944	50467526	AC090660.1	chr18	50457758	50476442	186	46	41	91
312537	chr18	51611202	51614655	AC090666.1	chr18	51615375	51627083	6	6	7	6.33333
161125	chr12	66251080	66251924	AC090673.1	chr12	66260437	66261550	166	43	54	87.6667
237778	chr15	28018948	28025560	AC090696.2	chr15	28028833	28033319	421	143	132	232
258212	chr15	100287393	100293370	AC090825.2	chr15	99816142	99819748	13	10	8	10.3333
258212	chr15	100287393	100293370	AC090825.2	chr15	100065109	100077967	14	6	5	8.33333
258212	chr15	100287393	100293370	AC090825.2	chr15	100293926	100295205	162	118	69	116.333
440001	chr3	10522297	10523952	AC090841.1	chr3	10516489	10520144	425	249	181	285
441041	chr3	14689831	14693040	AC090952.5	chr3	14680504	14689576	495	180	126	267
441154	chr3	15160779	15177920	AC090954.1	chr3	16287371	16287620	7	7	8	7.33333
441077	chr3	14807934	14812919	AC090957.2	chr3	14805959	14815647	218	193	115	175.333
727486	chr8	70598964	70614892	AC091047.1	chr8	70622094	70625295	299	59	70	142.667
734812	chr8	93647524	93656142	AC091096.1	chr8	93660603	93663651	227	44	81	117.333
289089	chr17	47005121	47031529	AC091133.1	chr17	46992531	46996817	222	79	53	118
279604	chr17	4569753	4594037	AC091153.4	chr17	4561839	4562636	137	39	41	72.3333
284937	chr17	29283181	29285996	AC091177.1	chr17	29278088	29281754	32	21	14	22.3333
102620	chr11	1521441	1540827	AC091196.1	chr11	1223607	1228547	30	26	13	23
102620	chr11	1521441	1540827	AC091196.1	chr11	1514200	1515740	209	135	117	153.667
304816	chr18	27057839	27064484	AC091321.1	chr18	27050677	27066715	409	80	124	204.333
304816	chr18	27057839	27064484	AC091321.1	chr18	27352261	27371999	8	3	3	4.66667
567064	chr5	38814977	38822802	AC091435.2	chr5	38808907	38809379	143	31	55	76.3333
88460	chr10	86622918	86627896	AC091487.1	chr10	86628125	86638105	34	17	10	20.3333
711701	chr8	15379224	15379628	AC091559.1	chr8	15375431	15382917	714	367	252	444.333
316449	chr18	64320625	64323102	AC091643.1	chr18	64310174	64320400	165	48	94	102.333
666794	chr7	18336829	18339704	AC091697.1	chr7	18121308	18138131	66	18	16	33.3333
666794	chr7	18336829	18339704	AC091697.1	chr7	18332789	18336780	568	114	123	268.333
669124	chr7	25608722	25612226	AC091705.1	chr7	25601689	25614431	464	74	137	225
661967	chr7	1119003	1133678	AC091729.8	chr7	1139130	1142253	173	126	115	138
661984	chr7	1197010	1200280	AC091729.9	chr7	1193385	1194266	224	104	81	136.333
700809	chr7	135479401	135491267	AC091736.1	chr7	135495387	135503002	407	170	139	238.667
700809	chr7	135479401	135491267	AC091736.1	chr7	135693962	135697836	304	47	56	135.667
571745	chr5	54478208	54482382	AC091977.1	chr5	54473684	54487375	219	68	88	125
689222	chr7	96132429	96133386	AC092031.1	chr7	96133645	96143233	340	498	341	393
443863	chr3	23438751	23441692	AC092038.1	chr3	23430011	23435606	275	79	126	160
449824	chr3	42466644	42470502	AC092047.1	chr3	42475359	42485265	445	152	138	245
449824	chr3	42466644	42470502	AC092047.1	chr3	42954948	42972445	7	6	9	7.33333
449822	chr3	42460470	42464729	AC092048.1	chr3	42470503	42476624	162	113	123	132.667
278636	chr16	90000222	90008860	AC092143.1	chr16	89994441	89999725	81	65	51	65.6667
350521	chr2	62886472	62890963	AC092155.4	chr2	62894014	62896333	445	134	185	254.667
332179	chr2	686044	694682	AC092159.3	chr2	695823	700897	381	220	254	285
6386	chr1	30113931	30119220	AC092265.1	chr1	30123753	30125571	271	152	151	191.333
324796	chr19	24176984	24192248	AC092279.1	chr19	24174560	24175164	393	128	139	220
324796	chr19	24176984	24192248	AC092279.1	chr19	24347519	24358639	17	8	4	9.66667
324796	chr19	24176984	24192248	AC092279.1	chr19	24502356	24508893	9	4	2	5
274347	chr16	72612488	72616572	AC092289.1	chr16	72606334	72611433	281	171	100	184
274347	chr16	72612488	72616572	AC092289.1	chr16	73361592	73380173	8	2	2	4
327838	chr19	37022232	37029043	AC092295.5	chr19	37013560	37017640	104	24	21	49.6667
327838	chr19	37022232	37029043	AC092295.5	chr19	37316964	37329508	5	3	3	3.66667
327847	chr19	37061433	37072661	AC092295.7	chr19	37058733	37059041	20	17	12	16.3333
324554	chr19	23437350	23451255	AC092329.1	chr19	24502356	24520490	5	2	2	3
278467	chr16	89001969	89011311	AC092384.1	chr16	89015142	89024679	264	118	130	170.667
496703	chr4	1134385	1146135	AC092535.3	chr4	1147179	1147789	56	46	32	44.6667
510353	chr4	47559161	47563599	AC092597.3	chr4	47554004	47568904	196	57	63	105.333
548411	chr4	168824018	168830177	AC092621.1	chr4	168328696	168331652	7	2	6	5
548411	chr4	168824018	168830177	AC092621.1	chr4	168830913	168837396	156	29	105	96.6667
360127	chr2	100718771	100723132	AC092667.2	chr2	100731311	100738044	96	74	76	82
351685	chr2	66666185	66670392	AC092669.4	chr2	66664702	66676659	575	155	192	307.333
359653	chr2	98968858	98974970	AC092675.3	chr2	98965888	98967579	221	75	104	133.333
334933	chr2	10729203	10730544	AC092687.5	chr2	10719643	10736754	187	73	60	106.667
275798	chr16	77743478	77758893	AC092724.1	chr16	77739225	77743462	574	221	190	328.333
247016	chr15	59507189	59510619	AC092756.1	chr15	59512357	59517431	249	151	145	181.667
56736	chr1	222186067	222186868	AC092765.1	chr1	222187082	222199320	120	81	131	110.667
370824	chr2	137402452	137404553	AC092786.1	chr2	137406493	137406979	599	227	222	349.333
370824	chr2	137402452	137404553	AC092786.1	chr2	137724613	137734109	11	6	5	7.33333
57694	chr1	225596388	225605175	AC092811.1	chr1	224592572	224596464	16	5	8	9.66667
57694	chr1	225596388	225605175	AC092811.1	chr1	225589944	225592332	500	89	176	255
25848	chr1	96351954	96358269	AC092812.1	chr1	96361735	96364721	75	21	25	40.3333
347983	chr2	54765447	54769186	AC092839.3	chr2	54771379	54772737	311	105	126	180.667
347983	chr2	54765447	54769186	AC092839.3	chr2	55053830	55073211	14	3	7	8
347986	chr2	54772738	54774404	AC092839.4	chr2	54769187	54778585	244	48	72	121.333
379159	chr2	162774454	162776434	AC092841.1	chr2	162467653	162484161	7	4	5	5.33333
379159	chr2	162774454	162776434	AC092841.1	chr2	162780607	162783327	308	77	100	161.667
503268	chr4	24419783	24424102	AC092846.1	chr4	24412684	24418213	1028	315	335	559.333
469150	chr3	109211192	109216733	AC092905.1	chr3	109194518	109208140	209	68	109	128.667
480834	chr3	147623803	147637757	AC092925.1	chr3	147639243	147639580	483	116	95	231.333
480894	chr3	147796068	147801751	AC092958.1	chr3	147805002	147805228	429	85	114	209.333
488729	chr3	172028675	172038648	AC092964.1	chr3	171508846	171519074	35	8	27	23.3333
488729	chr3	172028675	172038648	AC092964.1	chr3	172014327	172019217	440	130	152	240.667
475374	chr3	130087764	130088332	AC093004.1	chr3	130086451	130092052	779	329	275	461
178711	chr12	125737810	125747583	AC093028.1	chr12	125748955	125750459	297	166	138	200.333
348032	chr2	54888688	54892284	AC093110.3	chr2	54883301	54888026	676	342	314	444
348032	chr2	54888688	54892284	AC093110.3	chr2	55060027	55073211	54	18	27	33
357294	chr2	85520234	85532793	AC093162.1	chr2	84668800	84683384	2	2	2	2
357294	chr2	85520234	85532793	AC093162.1	chr2	85541865	85545274	67	46	40	51
400582	chr2	230989680	230999008	AC093171.1	chr2	231000602	231009701	242	90	69	133.667
593250	chr5	122111880	122113314	AC093267.1	chr5	122113337	122114734	884	314	246	481.333
606980	chr5	167292237	167300942	AC093304.1	chr5	167305328	167306177	278	82	116	158.667
584199	chr5	93913103	93917429	AC093311.1	chr5	93908820	93911193	276	53	114	147.667
584199	chr5	93913103	93917429	AC093311.1	chr5	94364037	94377604	5	2	5	4
332443	chr2	1822020	1835491	AC093390.1	chr2	1820181	1821817	242	156	117	171.667
370607	chr2	136741463	136749415	AC093391.2	chr2	136751533	136767492	42	17	19	26
370607	chr2	136741463	136749415	AC093391.2	chr2	137133665	137139709	16	4	8	9.33333
440914	chr3	14185108	14187206	AC093495.4	chr3	14184209	14184377	123	60	50	77.6667
582923	chr5	89769063	89774911	AC093510.2	chr5	89779895	89787223	332	71	116	173
582923	chr5	89769063	89774911	AC093510.2	chr5	90703653	90714621	6	2	7	5
260411	chr16	7939645	7955930	AC093515.1	chr16	7956364	7956725	115	60	29	68
24976	chr1	93446633	93461668	AC093577.1	chr1	93464463	93465960	502	213	178	297.667
25013	chr1	93566378	93572383	AC093577.4	chr1	93552569	93558198	108	38	37	61
440785	chr3	13687304	13698891	AC093611.1	chr3	13136461	13148790	14	3	5	7.33333
527860	chr4	105411790	105414767	AC093628.1	chr4	105418099	105419716	383	128	151	220.667
528518	chr4	107332845	107343411	AC093680.1	chr4	107348141	107351759	101	37	36	58
340046	chr2	28533312	28534163	AC093690.1	chr2	28530219	28531234	222	121	98	147
681097	chr7	68525974	68529366	AC093693.1	chr7	68518844	68525246	185	135	108	142.667
545554	chr4	159919519	159928740	AC093700.1	chr4	159913681	159932250	152	123	45	106.667
706203	chr7	154718902	154726320	AC093726.6	chr7	154713714	154717565	246	65	97	136
706203	chr7	154718902	154726320	AC093726.6	chr7	155135835	155137675	47	20	39	35.3333
345607	chr2	47263467	47268906	AC093732.1	chr2	47261978	47281046	125	111	68	101.333
539110	chr4	139725605	139740674	AC093766.1	chr4	138964835	138976114	9	6	3	6
539110	chr4	139725605	139740674	AC093766.1	chr4	139723722	139724501	342	130	80	184
402976	chr2	240671838	240684830	AC093802.1	chr2	240688271	240689166	158	110	65	111
545072	chr4	158506469	158509536	AC093817.1	chr4	158510854	158513586	55	21	11	29
550952	chr4	176663921	176671121	AC093819.1	chr4	176672049	176683250	223	51	54	109.333
550952	chr4	176663921	176671121	AC093819.1	chr4	177329086	177341305	6	2	2	3.33333
395313	chr2	213625136	213630979	AC093865.1	chr2	213631010	213636243	333	244	161	246
519280	chr4	79107742	79110300	AC093897.1	chr4	79101967	79106651	519	173	167	286.333
19847	chr1	77854739	77859422	AC095030.1	chr1	77851305	77853379	739	268	261	422.667
373072	chr2	144232410	144239878	AC096558.1	chr2	143767269	143781420	17	9	4	10
373072	chr2	144232410	144239878	AC096558.1	chr2	144226688	144231440	315	90	80	161.667
377575	chr2	157786571	157789208	AC096589.1	chr2	157780267	157790160	283	117	119	173
50334	chr1	200111191	200115077	AC096633.1	chr1	199639402	199657498	7	6	4	5.66667
50334	chr1	200111191	200115077	AC096633.1	chr1	200119139	200125151	155	15	33	67.6667
55934	chr1	219561338	219575438	AC096642.1	chr1	219557600	219560903	430	160	186	258.667
56017	chr1	219834718	219836813	AC096643.1	chr1	219837930	219842386	418	221	229	289.333
51294	chr1	203964633	203970158	AC096645.1	chr1	203950830	203961979	410	154	139	234.333
383373	chr2	176193018	176199329	AC096649.1	chr2	176191525	176204912	528	151	309	329.333
383373	chr2	176193018	176199329	AC096649.1	chr2	176658599	176677890	24	10	11	15
350835	chr2	63919848	63925484	AC096664.1	chr2	63120218	63139941	6	3	5	4.66667
350835	chr2	63919848	63925484	AC096664.1	chr2	63909821	63916529	81	74	74	76.3333
350835	chr2	63919848	63925484	AC096664.1	chr2	64099007	64104231	25	7	9	13.6667
386396	chr2	185464323	185473477	AC096667.1	chr2	185474929	185476261	667	177	147	330.333
363330	chr2	111872736	111883621	AC096670.3	chr2	111871928	111872302	461	200	142	267.667
499451	chr4	12795948	12803998	AC096750.1	chr4	12804456	12807741	187	58	45	96.6667
457094	chr3	68678183	68687054	AC096922.1	chr3	68190955	68206541	6	3	5	4.66667
457094	chr3	68678183	68687054	AC096922.1	chr3	68676437	68695434	152	116	120	129.333
457801	chr3	70926100	70934093	AC096971.1	chr3	70925240	70935831	415	256	161	277.333
452389	chr3	53241813	53245478	AC097015.1	chr3	52749983	52753155	10	4	4	6
452389	chr3	53241813	53245478	AC097015.1	chr3	53235357	53241366	246	72	56	124.667
452389	chr3	53241813	53245478	AC097015.1	chr3	53745525	53750035	14	5	6	8.33333
445710	chr3	29049420	29053742	AC097361.1	chr3	29055408	29059116	297	66	89	150.667
541405	chr4	147043195	147043441	AC097372.1	chr4	147029877	147045186	727	52	261	346.667
504236	chr4	27620878	27639303	AC097380.1	chr4	27618127	27618440	111	22	38	57
498125	chr4	7939815	7944483	AC097381.1	chr4	7947463	7947763	144	95	72	103.667
543187	chr4	152482037	152487206	AC097455.1	chr4	152472315	152479783	328	108	128	188
398350	chr2	223777367	223787348	AC097461.4	chr2	223174386	223180739	6	6	7	6.33333
398350	chr2	223777367	223787348	AC097461.4	chr2	223564963	223580367	25	35	39	33
544352	chr4	156273862	156277968	AC097467.2	chr4	156266289	156271319	377	68	104	183
352440	chr2	69050828	69060264	AC097495.2	chr2	68695688	68697016	27	10	14	17
352440	chr2	69050828	69060264	AC097495.2	chr2	69061155	69061460	257	117	106	160
550110	chr4	174189057	174189493	AC097534.1	chr4	173934455	173943479	19	9	8	12
550110	chr4	174189057	174189493	AC097534.1	chr4	174179230	174186586	202	63	58	107.667
388741	chr2	192705523	192718847	AC098617.2	chr2	192721161	192736386	338	52	139	176.333
388741	chr2	192705523	192718847	AC098617.2	chr2	192895126	192908668	36	10	12	19.3333
388741	chr2	192705523	192718847	AC098617.2	chr2	193029541	193031660	53	12	15	26.6667
450502	chr3	44823334	44834832	AC098649.1	chr3	44561542	44577972	11	5	6	7.33333
450502	chr3	44823334	44834832	AC098649.1	chr3	44808873	44812076	67	18	21	35.3333
445857	chr3	29407562	29412112	AC098650.1	chr3	29406002	29415326	498	135	66	233
445857	chr3	29407562	29412112	AC098650.1	chr3	29848784	29867517	12	3	3	6
507595	chr4	38237905	38244524	AC098680.1	chr4	38695502	38713715	33	8	7	16
24534	chr1	91851952	91860609	AC098691.1	chr1	91845151	91849670	368	76	92	178.667
499727	chr4	13656172	13660692	AC098830.1	chr4	13652484	13652793	18	15	20	17.6667
314281	chr18	57412470	57418000	AC098847.1	chr18	57418401	57419008	212	83	75	123.333
508169	chr4	40462512	40474955	AC098869.1	chr4	40477753	40478016	191	63	56	103.333
388725	chr2	192653057	192660372	AC098872.3	chr2	192663020	192666109	103	22	42	55.6667
388725	chr2	192653057	192660372	AC098872.3	chr2	193024389	193041487	16	8	5	9.66667
543547	chr4	153818551	153824482	AC099339.1	chr4	153404564	153422214	40	4	7	17
543547	chr4	153818551	153824482	AC099339.1	chr4	153808236	153815435	230	66	131	142.333
543547	chr4	153818551	153824482	AC099339.1	chr4	153996911	154010471	109	22	29	53.3333
277230	chr16	82868141	82877186	AC099506.1	chr16	82865930	82866322	345	136	114	198.333
445202	chr3	27397888	27406909	AC099535.1	chr3	27407980	27408625	240	79	78	132.333
450707	chr3	45632014	45645644	AC099539.1	chr3	45649661	45654657	350	210	127	229
446530	chr3	31435762	31437655	AC099540.1	chr3	30053985	30072794	5	5	3	4.33333
446530	chr3	31435762	31437655	AC099540.1	chr3	31432798	31434332	768	398	241	469
455442	chr3	63318853	63324204	AC099545.1	chr3	64572602	64581208	8	6	4	6
706283	chr7	154986672	154991769	AC099552.4	chr7	154700243	154718901	14	9	2	8.33333
706283	chr7	154986672	154991769	AC099552.4	chr7	154984226	154985167	115	62	58	78.3333
706283	chr7	154986672	154991769	AC099552.4	chr7	155508792	155525596	3	4	4	3.66667
63180	chr1	244744391	244757248	AC099757.1	chr1	244762038	244763461	624	171	221	338.667
63180	chr1	244744391	244757248	AC099757.1	chr1	244921013	244938333	49	23	17	29.6667
63180	chr1	244744391	244757248	AC099757.1	chr1	245187759	245195652	56	11	19	28.6667
313531	chr18	54813047	54831932	AC100775.1	chr18	54812549	54812947	288	138	87	171
713153	chr8	19931874	19944876	AC100802.3	chr8	19219172	19231251	21	10	13	14.6667
713153	chr8	19931874	19944876	AC100802.3	chr8	19928804	19929280	421	109	118	216
749919	chr8	142516976	142519160	AC100803.1	chr8	142508513	142511549	42	33	24	33
291938	chr17	57066082	57069739	AC100832.1	chr17	56780567	56789379	21	19	5	15
291938	chr17	57066082	57069739	AC100832.1	chr17	57060361	57062876	111	59	58	76
290175	chr17	51061277	51064056	AC102948.1	chr17	50700050	50713694	6	8	4	6
290175	chr17	51061277	51064056	AC102948.1	chr17	51053627	51070196	434	108	158	233.333
358796	chr2	95709112	95720490	AC103563.9	chr2	95705524	95707509	479	372	231	360.667
444689	chr3	25911297	25919877	AC103588.1	chr3	25901768	25910984	101	34	41	58.6667
720594	chr8	48792847	48810864	AC103686.1	chr8	48788162	48791900	594	103	77	258
103314	chr11	4729406	4735188	AC103710.1	chr11	4723706	4724850	459	126	157	247.333
106788	chr11	16144657	16146562	AC103794.1	chr11	16139751	16151340	500	145	175	273.333
108823	chr11	22634465	22649497	AC103801.2	chr11	22651345	22655001	68	14	22	34.6667
732162	chr8	85207952	85213374	AC103816.1	chr8	85203333	85206742	196	29	56	93.6667
116607	chr11	48028349	48056146	AC103828.1	chr11	48058970	48068998	269	71	72	137.333
742170	chr8	117142014	117149562	AC103863.1	chr8	117135908	117151753	459	145	164	256
256406	chr15	94438428	94443402	AC103996.1	chr15	94432952	94436339	303	167	124	198
728184	chr8	72743513	72744958	AC104012.1	chr8	72741244	72743471	759	166	223	382.667
728184	chr8	72743513	72744958	AC104012.1	chr8	72877340	72894423	41	22	14	25.6667
282710	chr17	16890665	16896704	AC104024.2	chr17	16877118	16884108	41	29	20	30
385186	chr2	181844443	181846639	AC104076.3	chr2	181848447	181853408	313	195	120	209.333
573565	chr5	60211231	60220325	AC104113.3	chr5	60220425	60221072	356	163	123	214
573565	chr5	60211231	60220325	AC104113.3	chr5	60745561	60757384	13	3	3	6.33333
706483	chr7	155663991	155677017	AC104133.1	chr7	155677885	155678774	105	110	57	90.6667
358108	chr2	88836095	88845138	AC104134.2	chr2	88850388	88856616	338	101	103	180.667
22313	chr1	85258626	85259072	AC104169.1	chr1	85249884	85261989	260	156	114	176.667
744023	chr8	122648732	122658380	AC104233.1	chr8	122644083	122644282	178	81	69	109.333
744023	chr8	122648732	122658380	AC104233.1	chr8	123560678	123574229	6	4	3	4.33333
255894	chr15	92514852	92521622	AC104236.1	chr15	92523740	92528077	115	50	117	94
734655	chr8	93179646	93180246	AC104339.1	chr8	93185666	93188052	85	16	27	42.6667
114564	chr11	40781068	40782918	AC104387.1	chr11	40772338	40778834	558	76	130	254.667
103466	chr11	5225324	5241469	AC104389.16	chr11	5985393	6002149	4	2	2	2.66667
369541	chr2	133277794	133288326	AC104405.1	chr2	133270336	133275457	459	143	133	245
369541	chr2	133277794	133288326	AC104405.1	chr2	134099979	134115172	5	5	3	4.33333
750005	chr8	143021958	143030727	AC104417.1	chr8	143015715	143033360	476	157	126	253
450014	chr3	43250282	43252715	AC104434.1	chr3	43245388	43246365	421	195	207	274.333
450014	chr3	43250282	43252715	AC104434.1	chr3	43553219	43561124	30	29	27	28.6667
27352	chr1	100838675	100845342	AC104457.1	chr1	100845608	100847052	47	31	16	31.3333
483367	chr3	155459208	155463682	AC104472.1	chr3	154962493	154979990	7	7	7	7
483367	chr3	155459208	155463682	AC104472.1	chr3	155453754	155470079	646	137	249	344
336695	chr2	16702524	16708458	AC104623.2	chr2	16700363	16715304	652	364	275	430.333
336695	chr2	16702524	16708458	AC104623.2	chr2	16925810	16942592	165	41	105	103.667
361637	chr2	105717464	105731002	AC104655.2	chr2	105732500	105732703	306	108	144	186
402498	chr2	238498712	238509861	AC104667.3	chr2	238492805	238512274	95	51	88	78
339308	chr2	25639818	25653459	AC104699.1	chr2	25633899	25637987	247	84	93	141.333
348062	chr2	54971580	54977395	AC104781.1	chr2	54978516	54978670	662	329	292	427.667
348062	chr2	54971580	54977395	AC104781.1	chr2	55395769	55410623	16	5	12	11
334824	chr2	10223532	10224297	AC104794.4	chr2	10235582	10241910	154	80	68	100.667
334824	chr2	10223532	10224297	AC104794.4	chr2	10571133	10585659	89	13	32	44.6667
334824	chr2	10223532	10224297	AC104794.4	chr2	10808585	10821253	25	6	7	12.6667
398750	chr2	225102992	225109926	AC104802.1	chr2	225098795	225099831	254	85	85	141.333
403219	chr2	241921296	241934171	AC104809.2	chr2	241894885	241897238	34	30	22	28.6667
403204	chr2	241841318	241867093	AC104809.3	chr2	241868587	241870565	560	254	141	318.333
20214	chr1	79152520	79154652	AC104837.1	chr1	78606807	78607817	7	8	13	9.33333
20214	chr1	79152520	79154652	AC104837.1	chr1	79147051	79159356	437	56	151	214.667
116513	chr11	47598873	47600306	AC104942.1	chr11	47270926	47280813	14	8	10	10.6667
116513	chr11	47598873	47600306	AC104942.1	chr11	47594561	47605995	258	77	73	136
357407	chr2	86038814	86043064	AC105053.3	chr2	86028953	86038555	240	84	83	135.667
313918	chr18	56133335	56134967	AC105105.1	chr18	56136236	56140865	483	180	197	286.667
313918	chr18	56133335	56134967	AC105105.1	chr18	56451457	56467220	18	6	7	10.3333
304733	chr18	26776373	26778544	AC105245.1	chr18	26772775	26783955	35	13	11	19.6667
550092	chr4	174098090	174109628	AC105285.1	chr4	174094392	174095437	361	87	125	191
545658	chr4	160214977	160218478	AC105316.1	chr4	160210017	160212922	275	117	152	181.333
340248	chr2	29320296	29330046	AC105398.3	chr2	28262457	28273576	2	4	3	3
374895	chr2	149637499	149652244	AC105402.4	chr2	149657894	149658134	173	56	65	98
401011	chr2	232861098	232882131	AC105461.1	chr2	232855342	232859104	495	87	103	228.333
402342	chr2	237963367	237973252	AC105760.3	chr2	236665731	236679268	10	9	5	8
402342	chr2	237963367	237973252	AC105760.3	chr2	237256822	237272999	24	11	15	16.6667
402342	chr2	237963367	237973252	AC105760.3	chr2	237422210	237431018	38	13	34	28.3333
402342	chr2	237963367	237973252	AC105760.3	chr2	237598853	237614054	31	20	23	24.6667
402342	chr2	237963367	237973252	AC105760.3	chr2	237962062	237974862	328	134	172	211.333
50055	chr1	199165329	199171424	AC105941.1	chr1	199158506	199173694	490	113	148	250.333
495696	chr3	194812046	194817485	AC106705.2	chr3	194400760	194403841	43	26	34	34.3333
495696	chr3	194812046	194817485	AC106705.2	chr3	194806724	194826091	360	82	63	168.333
482217	chr3	151979492	151989579	AC106722.1	chr3	151974744	151975956	416	135	148	233
273976	chr16	71361756	71371750	AC106736.1	chr16	71377005	71377261	272	112	118	167.333
603662	chr5	156984006	156994058	AC106801.1	chr5	156981351	156981872	38	19	16	24.3333
340491	chr2	30111991	30114675	AC106870.1	chr2	30105861	30119514	360	137	185	227.333
340496	chr2	30121640	30123897	AC106870.2	chr2	30119515	30121583	623	465	292	460
695116	chr7	116604326	116608061	AC106873.4	chr7	116608815	116609674	430	209	188	275.667
401269	chr2	233876686	233877947	AC106876.2	chr2	233882279	233885650	313	178	204	231.667
179701	chr12	129149066	129161674	AC107020.1	chr12	129164450	129167142	303	137	111	183.667
510490	chr4	47974062	47978426	AC107068.1	chr4	47968461	47971200	268	66	98	144
350298	chr2	62094729	62096825	AC107081.5	chr2	62092775	62104530	183	61	112	118.667
741272	chr8	114414939	114421691	AC107890.1	chr8	114425706	114428967	81	11	22	38
278766	chr17	262444	263865	AC108004.3	chr17	594638	612288	51	29	25	35
333573	chr2	5828892	5834630	AC108025.2	chr2	5837686	5838580	143	68	84	98.3333
512044	chr4	56135731	56139818	AC108209.1	chr4	56131564	56141015	285	117	107	169.667
102890	chr11	3208601	3219519	AC108448.3	chr11	3226277	3228821	54	40	37	43.6667
332335	chr2	1345434	1350653	AC108462.1	chr2	1351836	1353661	227	149	127	167.667
363370	chr2	111993002	112000145	AC108463.1	chr2	111988556	112002961	115	96	101	104
363370	chr2	111993002	112000145	AC108463.1	chr2	112461027	112479534	8	6	6	6.66667
462089	chr3	84339096	84348796	AC108696.1	chr3	84349649	84350734	446	115	106	222.333
464946	chr3	96151680	96157352	AC108697.1	chr3	96146339	96148464	148	37	55	80
464867	chr3	95878375	95902979	AC108739.1	chr3	95903387	95907819	217	25	40	94
554364	chr4	187778610	187781422	AC108865.1	chr4	187771565	187784274	114	47	183	114.667
537959	chr4	136291196	136294250	AC108867.1	chr4	136289151	136298423	917	106	145	389.333
102897	chr11	3245576	3248332	AC109309.4	chr11	3250248	3257566	246	266	158	223.333
311655	chr18	48917605	48919292	AC109315.1	chr18	48923442	48925594	32	12	20	21.3333
287833	chr17	41369970	41383064	AC109326.1	chr17	41365006	41368355	107	98	69	91.3333
533933	chr4	123925124	123929327	AC109357.1	chr4	123929820	123935202	40	20	16	25.3333
573410	chr5	59724641	59730170	AC109486.1	chr5	59733050	59742678	495	121	83	233
573410	chr5	59724641	59730170	AC109486.1	chr5	60093287	60096362	18	7	5	10
580803	chr5	83267748	83271718	AC109496.1	chr5	83273292	83274518	248	52	98	132.667
445563	chr3	28614815	28621005	AC109586.1	chr3	28607340	28624455	376	167	238	260.333
297372	chr17	79371698	79373802	AC110285.1	chr17	79364206	79381224	219	111	108	146
511666	chr4	54965701	54970271	AC110298.1	chr4	54960111	54960667	286	152	138	192
465380	chr3	97540233	97541685	AC110491.1	chr3	97537123	97544982	267	164	163	198
512245	chr4	56793047	56801123	AC110611.1	chr4	56787431	56792886	237	75	88	133.333
364136	chr2	114746134	114749226	AC110769.1	chr2	114552525	114566519	44	19	14	25.6667
364136	chr2	114746134	114749226	AC110769.1	chr2	114744367	114746119	872	538	387	599
662075	chr7	1881075	1888085	AC110781.5	chr7	1889057	1902380	129	280	80	163
542917	chr4	151559524	151562309	AC110813.1	chr4	151558344	151564996	227	47	44	106
296612	chr17	75437247	75443481	AC111170.2	chr17	75433935	75453439	373	191	180	248
571624	chr5	54146426	54152522	AC112198.1	chr5	54153346	54160351	217	80	71	122.667
458242	chr3	72310003	72312584	AC112219.1	chr3	72014055	72024393	21	14	6	13.6667
458242	chr3	72310003	72312584	AC112219.1	chr3	72307422	72315615	543	225	200	322.667
458242	chr3	72310003	72312584	AC112219.1	chr3	73122051	73131089	13	8	7	9.33333
518713	chr4	77413695	77421053	AC112249.1	chr4	77410831	77423906	612	184	236	344
451176	chr3	47642666	47648585	AC112512.1	chr3	47635246	47642564	303	78	72	151
484822	chr3	159941781	159946589	AC112641.1	chr3	159936929	159938824	590	201	228	339.667
256227	chr15	93827543	93831528	AC112693.1	chr15	93831954	93841381	83	54	57	64.6667
402407	chr2	238165570	238166755	AC112715.2	chr2	238162914	238163112	491	216	229	312
402461	chr2	238332414	238337544	AC112721.1	chr2	238338312	238346755	350	267	162	259.667
792153	chrX	25224260	25224756	AC112778.1	chrX	25215248	25230177	112	16	23	50.3333
719735	chr8	42946616	42950941	AC113191.1	chr8	42952052	42960535	722	206	132	353.333
565619	chr5	34524205	34527732	AC114302.1	chr5	34523009	34523845	326	222	132	226.667
29638	chr1	107988292	107992191	AC114491.1	chr1	107992371	108008114	269	53	111	144.333
29664	chr1	108107960	108117229	AC114491.2	chr1	108101949	108105522	489	184	170	281
54405	chr1	215061912	215066242	AC114496.1	chr1	215056369	215072367	62	31	37	43.3333
403356	chr2	242662180	242678739	AC114730.11	chr2	242679671	242684947	148	88	58	98
403369	chr2	242751360	242773821	AC114730.3	chr2	242774857	242775643	221	102	51	124.667
403360	chr2	242687424	242697786	AC114730.7	chr2	242325839	242327602	18	7	11	12
403360	chr2	242687424	242697786	AC114730.7	chr2	242679671	242684947	85	64	42	63.6667
352615	chr2	69681751	69695641	AC114772.1	chr2	69698626	69701094	362	63	165	196.667
402812	chr2	239893547	239896559	AC114788.1	chr2	239890126	239901242	385	157	158	233.333
553156	chr4	183741759	183750195	AC114798.1	chr4	183750370	183757390	137	108	40	95
397265	chr2	220160298	220164682	AC114803.3	chr2	220131719	220133862	64	29	32	41.6667
332263	chr2	1060315	1064661	AC114808.3	chr2	1058457	1066416	638	406	318	454
332877	chr2	3486045	3506592	AC114810.5	chr2	3476674	3476850	32	23	22	25.6667
445016	chr3	26792275	26802542	AC114877.1	chr3	26804274	26805716	693	162	181	345.333
568551	chr5	43185152	43196278	AC114947.1	chr5	43196438	43196768	53	51	22	42
7424	chr1	34640946	34643851	AC115286.1	chr1	34636903	34640428	418	162	162	247.333
448767	chr3	38944444	38951566	AC116038.1	chr3	38940475	38942365	147	34	45	75.3333
448724	chr3	38841385	38841899	AC116038.2	chr3	38842218	38842942	1037	705	483	741.667
735728	chr8	96689854	96691658	AC116154.1	chr8	96684256	96694707	43	27	22	30.6667
577435	chr5	72449259	72453718	AC116345.1	chr5	72455865	72460565	17	20	9	15.3333
596348	chr5	131758776	131769186	AC116366.5	chr5	131778587	131781694	211	83	84	126
596357	chr5	131802698	131812303	AC116366.6	chr5	131814628	131819987	206	112	99	139
107092	chr11	17091057	17100015	AC116533.1	chr11	16806250	16821083	33	15	28	25.3333
267020	chr16	35115511	35139004	AC116553.1	chr16	35100588	35105222	102	15	19	45.3333
332229	chr2	940123	949577	AC116614.1	chr2	954226	954884	237	61	101	133
473766	chr3	123780446	123789572	AC117401.1	chr3	123777563	123779178	494	217	190	300.333
491683	chr3	181417166	181417570	AC117415.1	chr3	181410766	181415673	356	167	152	225
491683	chr3	181417166	181417570	AC117415.1	chr3	182397963	182402550	18	13	4	11.6667
465027	chr3	96384810	96387175	AC117444.1	chr3	96378993	96381731	159	48	57	88
460597	chr3	79630660	79639685	AC117479.1	chr3	79625853	79628433	595	125	166	295.333
471204	chr3	115399992	115402594	AC119795.1	chr3	115392021	115395263	268	63	96	142.333
727745	chr8	71482697	71503116	AC120194.1	chr8	71508116	71508285	80	15	21	38.6667
526472	chr4	101043625	101058516	AC121157.1	chr4	100546044	100552282	5	3	3	3.66667
526472	chr4	101043625	101058516	AC121157.1	chr4	101059184	101062535	127	37	39	67.6667
475606	chr3	130826902	130837187	AC121332.1	chr3	130822891	130825803	199	46	54	99.6667
475606	chr3	130826902	130837187	AC121332.1	chr3	131255836	131259803	11	3	5	6.33333
153499	chr12	39829256	39837434	AC121334.1	chr12	39820022	39827033	275	78	80	144.333
153607	chr12	40199842	40205192	AC121336.1	chr12	40207519	40208088	37	10	11	19.3333
282869	chr17	17672846	17689360	AC122129.3	chr17	17698134	17699250	76	50	28	51.3333
396347	chr2	216741724	216744901	AC122136.1	chr2	216740733	216741281	203	93	54	116.667
718766	chr8	39416581	39423158	AC123767.1	chr8	39413384	39413779	312	45	96	151
676389	chr7	50411807	50412756	AC124014.1	chr7	50248598	50256121	29	25	23	25.6667
676389	chr7	50411807	50412756	AC124014.1	chr7	50415143	50415515	211	94	98	134.333
162079	chr12	69180877	69189302	AC124890.1	chr12	69173345	69176394	87	30	38	51.6667
392370	chr2	204626738	204632016	AC125238.1	chr2	204639327	204640270	93	31	39	54.3333
247930	chr15	62526730	62549847	AC126323.2	chr15	62518015	62521202	176	57	49	94
297302	chr17	78971085	78980823	AC127496.1	chr17	78980928	78981412	46	36	43	41.6667
297311	chr17	78997936	79010374	AC127496.3	chr17	79013530	79016605	84	69	40	64.3333
162203	chr12	69591231	69599811	AC127894.1	chr12	69588436	69589064	42	15	19	25.3333
264357	chr16	23763840	23767231	AC130454.2	chr16	23769479	23770291	640	429	316	461.667
273257	chr16	68089122	68097049	AC130462.1	chr16	68076397	68087371	93	29	26	49.3333
550880	chr4	176387041	176398020	AC131094.1	chr4	176401618	176404985	123	48	48	73
492276	chr3	183516859	183523613	AC131160.1	chr3	183530867	183534139	133	67	62	87.3333
163436	chr12	73184078	73184875	AC131213.1	chr12	73187116	73188449	265	97	81	147.667
715909	chr8	29786004	29791167	AC131254.1	chr8	29794086	29794987	56	18	30	34.6667
102863	chr11	3000649	3011328	AC131971.1	chr11	3016899	3022351	123	38	38	66.3333
102853	chr11	2965308	2972282	AC131971.3	chr11	2961720	2962789	335	217	187	246.333
274477	chr16	73016384	73022136	AC132068.1	chr16	72159262	72164205	8	8	5	7
274477	chr16	73016384	73022136	AC132068.1	chr16	73009041	73013701	367	178	320	288.333
112443	chr11	33899900	33906435	AC132216.1	chr11	33907578	33908380	307	126	132	188.333
112443	chr11	33899900	33906435	AC132216.1	chr11	34458036	34470394	12	9	14	11.6667
112443	chr11	33899900	33906435	AC132216.1	chr11	35241214	35255606	11	5	3	6.33333
599899	chr5	144574693	144585068	AC132803.1	chr5	143959359	143973673	7	4	3	4.66667
403352	chr2	242628915	242646304	AC133528.2	chr2	241513992	241519899	9	6	4	6.33333
457589	chr3	70298072	70302999	AC134025.1	chr3	70294494	70305578	226	59	51	112
719888	chr8	43414177	43418398	AC134698.1	chr8	43418841	43424150	261	175	115	183.667
266023	chr16	31072183	31083126	AC135050.1	chr16	31057317	31061528	127	91	80	99.3333
280384	chr17	8257967	8263924	AC135178.1	chr17	8629776	8645438	29	30	21	26.6667
280384	chr17	8257967	8263924	AC135178.1	chr17	8902585	8922387	20	11	14	15
280375	chr17	8220854	8222465	AC135178.7	chr17	8007990	8015496	33	13	11	19
280375	chr17	8220854	8222465	AC135178.7	chr17	8223703	8231711	493	291	104	296
710906	chr8	12807448	12809754	AC135352.1	chr8	12805189	12807242	188	93	120	133.667
710902	chr8	12800533	12804685	AC135352.2	chr8	12805189	12807447	428	223	152	267.667
285044	chr17	29701174	29707014	AC135724.1	chr17	29710316	29713800	535	202	217	318
266793	chr16	34255114	34258726	AC135776.1	chr16	34265823	34266208	373	126	111	203.333
163768	chr12	74292225	74298847	AC136188.1	chr12	74282727	74291699	100	37	52	63
718830	chr8	39611518	39615112	AC136365.1	chr8	39619621	39622140	270	149	76	165
237583	chr15	27393597	27407391	AC136896.1	chr15	27409684	27411227	583	191	190	321.333
278444	chr16	88792685	88818896	AC138028.1	chr16	88820275	88824029	41	25	15	27
170146	chr12	93474916	93491944	AC138123.1	chr12	93492530	93504787	20	10	26	18.6667
288181	chr17	43306627	43324157	AC138150.4	chr17	43326206	43328870	246	99	73	139.333
288181	chr17	43306627	43324157	AC138150.4	chr17	43459414	43470561	57	20	27	34.6667
749920	chr8	142519161	142530635	AC138647.1	chr8	142533079	142538763	420	171	180	257
345732	chr2	47714155	47716465	AC138655.6	chr2	47720427	47732589	478	214	212	301.333
162180	chr12	69506135	69511963	AC139931.1	chr12	69498830	69503971	120	99	94	104.333
561665	chr5	21733658	21735868	AC140132.1	chr5	21729702	21732072	114	21	31	55.3333
518109	chr4	75513396	75516680	AC142293.3	chr4	75505063	75513147	179	121	98	132.667
375142	chr2	150438437	150444007	AC144449.1	chr2	150433143	150438121	128	64	58	83.3333
332394	chr2	1603355	1625382	AC144450.1	chr2	372738	385296	6	3	5	4.66667
175312	chr12	111066104	111084198	AC144522.1	chr12	111094654	111095755	199	66	73	112.667
661896	chr7	589122	592861	AC147651.1	chr7	1261811	1279516	7	7	5	6.33333
661901	chr7	635611	645253	AC147651.4	chr7	627766	632358	114	61	46	73.6667
661897	chr7	592862	604074	AC147651.5	chr7	627766	632358	23	24	13	20
350892	chr2	64104232	64112794	ACA59.1	chr2	64100307	64103426	163	71	80	104.667
384599	chr2	179886965	179893096	ACA59.2	chr2	179894402	179896296	673	205	243	373.667
261414	chr16	12389969	12395540	ACA64.1	chr16	12396786	12398066	810	366	387	521
809917	chrX	87399841	87404097	ACA64.5	chrX	87398324	87412238	248	62	94	134.667
448541	chr3	38172857	38183749	ACAA1	chr3	38169828	38170452	205	80	74	119.667
311213	chr18	47339155	47341273	ACAA2	chr18	47336580	47349099	720	206	223	383
286629	chr17	35760663	35771365	ACACA	chr17	34987372	35003996	18	8	12	12.6667
286629	chr17	35760663	35771365	ACACA	chr17	35780172	35780940	128	88	74	96.6667
175013	chr12	109547886	109559654	ACACB	chr12	109568963	109573313	24	12	5	13.6667
476133	chr3	132377167	132380058	ACAD11	chr3	132253539	132259525	51	18	33	34
476133	chr3	132377167	132380058	ACAD11	chr3	132384636	132385478	265	92	150	169
394427	chr2	211086927	211091873	ACADL	chr2	210820796	210832785	45	9	12	22
394427	chr2	211086927	211091873	ACADL	chr2	211094050	211099810	154	79	76	103
177815	chr12	121162947	121185293	ACADS	chr12	121149255	121158544	80	129	90	99.6667
177815	chr12	121162947	121185293	ACADS	chr12	121550586	121562252	24	22	7	17.6667
280191	chr17	7114907	7125387	ACADVL	chr17	7131682	7133291	343	192	179	238
255103	chr15	89345586	89351106	ACAN	chr15	89341277	89342888	215	146	126	162.333
495785	chr3	195162417	195166617	ACAP2	chr3	194394495	194400759	37	9	17	21
495785	chr3	195162417	195166617	ACAP2	chr3	195150991	195161326	415	107	136	219.333
133868	chr11	107982760	107992465	ACAT1	chr11	107978488	107980232	515	199	191	301.667
658650	chr6	160181052	160182218	ACAT2	chr6	160187805	160190923	298	111	133	180.667
658650	chr6	160181052	160182218	ACAT2	chr6	160385019	160399199	36	15	13	21.3333
658650	chr6	160181052	160182218	ACAT2	chr6	160468708	160484376	34	17	11	20.6667
57891	chr1	226364150	226376557	ACBD3	chr1	226377433	226384835	303	109	98	170
288171	chr17	43199789	43225804	ACBD4	chr17	43459414	43470561	20	13	11	14.6667
72272	chr10	27524501	27534566	ACBD5	chr10	27013297	27027887	22	3	8	11
72272	chr10	27524501	27534566	ACBD5	chr10	27535553	27535751	256	49	37	114
72272	chr10	27524501	27534566	ACBD5	chr10	28815691	28829276	6	4	4	4.66667
44154	chr1	180471076	180472609	ACBD6	chr1	180464624	180475113	647	283	251	393.667
44154	chr1	180471076	180472609	ACBD6	chr1	180832729	180848753	32	31	29	30.6667
44154	chr1	180471076	180472609	ACBD6	chr1	181114963	181130676	21	18	18	19
285779	chr17	32480180	32487023	ACCN1	chr17	32476548	32478654	1070	461	422	651
285779	chr17	32480180	32487023	ACCN1	chr17	33476049	33485964	13	10	6	9.66667
156659	chr12	50443134	50452299	ACCN2	chr12	50454032	50458972	178	122	109	136.333
705194	chr7	150744633	150756543	ACCN3	chr7	149408500	149416034	8	7	7	7.33333
705194	chr7	150744633	150756543	ACCN3	chr7	150765376	150766535	102	71	50	74.3333
397305	chr2	220371494	220383596	ACCN4	chr2	220332834	220336206	72	59	38	56.3333
544517	chr4	156786207	156789057	ACCN5	chr4	156784885	156794671	157	39	42	79.3333
115636	chr11	44087024	44098121	ACCS	chr11	44084665	44103407	124	39	59	74
115628	chr11	44068373	44071468	ACCSL	chr11	44062384	44078763	308	176	181	221.667
273170	chr16	67684481	67698216	ACD	chr16	67672322	67674057	224	109	75	136
293068	chr17	61548609	61558823	ACE	chr17	61567554	61568174	118	93	73	94.6667
789319	chrX	15618031	15622794	ACE2	chrX	15613029	15626418	321	65	76	154
123873	chr11	76566181	76584526	ACER3	chr11	76584621	76591276	340	259	137	245.333
211384	chr14	23564580	23570049	ACIN1	chr14	22886244	22901751	16	10	6	10.6667
211384	chr14	23564580	23570049	ACIN1	chr14	23559306	23561604	375	121	139	211.667
370315	chr2	135596054	135596900	ACMSD	chr2	135589702	135606272	820	423	182	475
689404	chr7	96743050	96746650	ACN9	chr7	96748277	96757624	175	48	79	100.667
689404	chr7	96743050	96746650	ACN9	chr7	97465819	97481573	11	7	6	8
689404	chr7	96743050	96746650	ACN9	chr7	97764449	97779090	11	10	4	8.33333
760862	chr9	32382623	32396972	ACO1	chr9	32375202	32376557	230	82	85	132.333
760862	chr9	32382623	32396972	ACO1	chr9	32568347	32585880	82	41	41	54.6667
760862	chr9	32382623	32396972	ACO1	chr9	32973781	32986150	20	11	8	13
434973	chr22	41864756	41866344	ACO2	chr22	41242507	41254523	11	9	13	11
434973	chr22	41864756	41866344	ACO2	chr22	41860671	41869525	973	80	97	383.333
579934	chr5	80686668	80693147	ACOT12	chr5	80681807	80698250	238	148	164	183.333
579934	chr5	80686668	80693147	ACOT12	chr5	81510210	81524302	14	15	9	12.6667
414676	chr20	44471525	44496169	ACOT8	chr20	44447061	44452861	113	46	42	67
453894	chr3	58521219	58523884	ACOX2	chr3	58289942	58307617	51	20	39	36.6667
363233	chr2	111488837	111492524	ACOXL	chr2	111485191	111495462	427	218	179	274.667
332065	chr2	262406	274455	ACP1	chr2	258817	262247	251	116	85	150.667
332065	chr2	262406	274455	ACP1	chr2	679232	682264	14	5	2	7
34692	chr1	147138865	147143119	ACP6	chr1	147138009	147138770	391	233	131	251.667
34692	chr1	147138865	147143119	ACP6	chr1	147372794	147382975	8	13	5	8.66667
478658	chr3	140945205	140948298	ACPL2	chr3	140954294	140955693	137	48	65	83.3333
476015	chr3	132028649	132048569	ACPP	chr3	132049872	132052109	336	77	83	165.333
143510	chr12	6754441	6771398	ACRBP	chr12	6090605	6097788	7	4	5	5.33333
143510	chr12	6754441	6771398	ACRBP	chr12	7254411	7256158	25	9	6	13.3333
804890	chrX	70795538	70801743	ACRC	chrX	70782235	70786089	60	17	38	38.3333
138900	chr11	125550752	125552321	ACRV1	chr11	125552385	125553682	84	61	34	59.6667
252179	chr15	78498248	78537992	ACSBG1	chr15	78488049	78494869	72	36	23	43.6667
321232	chr19	6126548	6136182	ACSBG2	chr19	6116890	6120225	209	166	88	154.333
289407	chr17	48499931	48505215	ACSF2	chr17	48506623	48511723	334	168	126	209.333
278485	chr16	89154236	89165493	ACSF3	chr16	89165897	89169428	104	85	49	79.3333
553738	chr4	185746200	185769431	ACSL1	chr4	185258985	185268834	13	9	3	8.33333
398337	chr2	223725185	223727564	ACSL3	chr2	223716915	223729875	232	111	89	144
96589	chr10	114130957	114134676	ACSL5	chr10	114135171	114139581	73	39	41	51
96589	chr10	114130957	114134676	ACSL5	chr10	115014522	115031314	4	2	3	3
263559	chr16	20708093	20710422	ACSM1	chr16	20703799	20707676	623	317	378	439.333
143647	chr12	7455402	7459564	ACSM4	chr12	7459871	7460634	538	203	180	307
410693	chr20	25036380	25043735	ACSS1	chr20	23982783	23986024	5	5	4	4.66667
410693	chr20	25036380	25043735	ACSS1	chr20	25025110	25026142	296	166	131	197.667
58667	chr1	229562492	229571968	ACTA1	chr1	229558678	229558900	224	88	93	135
89679	chr10	90751013	90752197	ACTA2	chr10	90748291	90756761	228	125	138	163.667
89679	chr10	90751013	90752197	ACTA2	chr10	90975535	90988192	18	13	17	16
572382	chr5	56777073	56779944	ACTBL2	chr5	56780755	56782306	479	173	160	270.667
572382	chr5	56777073	56779944	ACTBL2	chr5	57519710	57535371	10	5	4	6.33333
239739	chr15	35080552	35095671	ACTC1	chr15	35074568	35077713	302	108	86	165.333
297383	chr17	79477581	79481510	ACTG1	chr17	79458958	79476197	72	34	24	43.3333
353783	chr2	74117980	74121856	ACTG2	chr2	74572015	74591144	21	6	14	13.6667
491008	chr3	179278890	179288214	ACTL6A	chr3	178852539	178863487	8	5	3	5.33333
491008	chr3	179278890	179288214	ACTL6A	chr3	179289235	179290116	260	93	89	147.333
778003	chr9	111622012	111628859	ACTL7A	chr9	111631182	111641389	463	128	120	237
778002	chr9	111613777	111622011	ACTL7B	chr9	111628860	111631181	223	112	112	149
3783	chr1	18080410	18082292	ACTL8	chr1	18089207	18090853	122	98	70	96.6667
225567	chr14	69434104	69448752	ACTN1	chr14	68700420	68718188	8	7	9	8
225567	chr14	69434104	69448752	ACTN1	chr14	69424500	69433373	222	126	83	143.667
60733	chr1	236840537	236853707	ACTN2	chr1	236833292	236838968	722	224	227	391
222305	chr14	58662860	58667225	ACTR10	chr14	58661420	58670668	108	30	33	57
93543	chr10	104261258	104262550	ACTR1A	chr10	103988665	103997527	15	19	19	17.6667
93543	chr10	104261258	104262550	ACTR1A	chr10	104257768	104261099	208	97	68	124.333
93543	chr10	104261258	104262550	ACTR1A	chr10	105139055	105158201	6	4	4	4.66667
359466	chr2	98279112	98286492	ACTR1B	chr2	98286925	98290285	339	142	156	212.333
359466	chr2	98279112	98286492	ACTR1B	chr2	98614585	98625921	20	11	12	14.3333
351318	chr2	65452489	65459470	ACTR2	chr2	64069760	64081590	11	3	5	6.33333
351318	chr2	65452489	65459470	ACTR2	chr2	65284640	65295236	59	20	22	33.6667
351318	chr2	65452489	65459470	ACTR2	chr2	65463141	65466251	208	72	87	122.333
364107	chr2	114645986	114651473	ACTR3	chr2	113870950	113879824	17	5	11	11
364107	chr2	114645986	114651473	ACTR3	chr2	114643069	114644385	650	245	222	372.333
705599	chr7	152450889	152457916	ACTR3B	chr7	151320915	151339948	16	11	5	10.6667
705599	chr7	152450889	152457916	ACTR3B	chr7	151872033	151880465	31	18	14	21
705599	chr7	152450889	152457916	ACTR3B	chr7	152444176	152459327	737	330	148	405
487	chr1	2927637	2944794	ACTRT2	chr1	2923852	2925227	443	207	160	270
377870	chr2	158732161	158733757	ACVR1	chr2	158162013	158173218	17	7	7	10.3333
377870	chr2	158732161	158733757	ACVR1	chr2	158470525	158474398	10	4	5	6.33333
377870	chr2	158732161	158733757	ACVR1	chr2	158734287	158736016	275	112	73	153.333
377790	chr2	158474399	158485896	ACVR1C	chr2	158154650	158173218	12	6	10	9.33333
377790	chr2	158474399	158485896	ACVR1C	chr2	158487433	158488112	383	117	102	200.667
448626	chr3	38487578	38496689	ACVR2B	chr3	38504919	38513113	35	17	7	19.6667
157074	chr12	52283133	52306764	ACVRL1	chr12	52264216	52280806	111	69	41	73.6667
121775	chr11	67417569	67429735	ACY3	chr11	67431098	67438454	343	216	130	229.667
227286	chr14	75534123	75537115	ACYP1	chr14	75530876	75532729	693	369	284	448.667
227286	chr14	75534123	75537115	ACYP1	chr14	75954339	75969547	33	20	19	24
347868	chr2	54339451	54349206	ACYP2	chr2	54195058	54201716	49	20	24	31
347868	chr2	54339451	54349206	ACYP2	chr2	54334493	54335154	570	162	177	303
347868	chr2	54339451	54349206	ACYP2	chr2	55062618	55075649	10	4	7	7
327676	chr19	36065800	36067544	AD000090.1	chr19	36061677	36064671	75	48	56	59.6667
327667	chr19	36033658	36039398	AD000090.2	chr19	36041759	36046958	218	152	141	170.333
414361	chr20	43276192	43283807	ADA	chr20	43283892	43290243	427	342	181	316.667
533728	chr4	123295978	123300136	ADAD1	chr4	123311272	123317673	91	24	24	46.3333
277590	chr16	84221012	84225814	ADAD2	chr16	84188473	84203577	98	67	40	68.3333
246874	chr15	59040631	59042709	ADAM10	chr15	58626194	58628325	25	9	7	13.6667
246874	chr15	59040631	59042709	ADAM10	chr15	58805368	58809933	50	25	29	34.6667
246874	chr15	59040631	59042709	ADAM10	chr15	59033731	59038284	368	170	189	242.333
246874	chr15	59040631	59042709	ADAM10	chr15	59957837	59976919	15	8	8	10.3333
288124	chr17	42832618	42839130	ADAM11	chr17	42827706	42831703	81	99	85	88.3333
334707	chr2	9689098	9699428	ADAM17	chr2	9300282	9316719	10	4	5	6.33333
718773	chr8	39440950	39442904	ADAM18	chr8	39433678	39437796	166	86	111	121
603664	chr5	156995435	157004260	ADAM19	chr5	157007628	157008254	253	101	110	154.667
718854	chr8	39692762	39698179	ADAM2	chr8	39684995	39690442	246	55	77	126
226000	chr14	70998144	71002275	ADAM20	chr14	70351159	70368938	7	3	2	4
226000	chr14	70998144	71002275	ADAM20	chr14	71004670	71008011	197	68	59	108
686488	chr7	87561215	87565620	ADAM22	chr7	87567907	87569955	39	24	26	29.6667
393191	chr2	207305427	207314172	ADAM23	chr2	206602944	206618305	4	2	2	2.66667
33335	chr1	120431471	120440812	ADAM30	chr1	120444241	120448469	669	275	245	396.333
718616	chr8	38962142	38967986	ADAM32	chr8	38695970	38710852	6	4	4	4.66667
718616	chr8	38962142	38967986	ADAM32	chr8	38956180	38961990	263	55	48	122
714348	chr8	24297853	24300033	ADAM7	chr8	24292420	24303992	532	174	147	284.333
714331	chr8	24238062	24251886	ADAMDEC1	chr8	24253345	24255134	207	51	65	107.667
423843	chr21	28214457	28218321	ADAMTS1	chr21	28211715	28223186	548	358	209	371.667
321597	chr19	8670773	8673929	ADAMTS10	chr19	8520846	8524509	21	17	29	22.3333
321597	chr19	8670773	8673929	ADAMTS10	chr19	8658751	8659414	119	123	92	111.333
565411	chr5	33890114	33892962	ADAMTS12	chr5	33894702	33896016	860	287	287	478
140331	chr11	130316168	130326205	ADAMTS15	chr11	130330692	130333149	446	199	198	281
140331	chr11	130316168	130326205	ADAMTS15	chr11	130723356	130729393	8	6	13	9
258385	chr15	100880331	100885379	ADAMTS17	chr15	101407914	101418762	17	5	15	12.3333
275710	chr16	77464853	77472366	ADAMTS18	chr16	77473897	77475866	473	177	203	284.333
595462	chr5	128791627	128798272	ADAMTS19	chr5	128798774	128800114	538	195	163	298.667
609982	chr5	178767617	178777381	ADAMTS2	chr5	178778518	178786443	443	230	158	277
423900	chr21	28335109	28341607	ADAMTS5	chr21	28346455	28347130	523	148	174	281.667
575102	chr5	64777556	64778174	ADAMTS6	chr5	64127287	64146407	5	2	4	3.66667
575102	chr5	64777556	64778174	ADAMTS6	chr5	64778410	64779104	430	244	158	277.333
140327	chr11	130296757	130307018	ADAMTS8	chr11	130307035	130316167	365	133	124	207.333
140327	chr11	130296757	130307018	ADAMTS8	chr11	130727889	130731663	29	11	17	19
455872	chr3	64672693	64676281	ADAMTS9	chr3	64677632	64681656	371	202	191	254.667
455827	chr3	64546185	64548376	ADAMTS9-AS1	chr3	64544110	64552511	602	374	328	434.667
756352	chr9	18473002	18476310	ADAMTSL1	chr9	18477663	18479182	545	227	229	333.667
784338	chr9	136395933	136408466	ADAMTSL2	chr9	136391995	136392687	180	180	100	153.333
253717	chr15	84321060	84326442	ADAMTSL3	chr15	84327469	84333524	194	151	93	146
35488	chr1	150501621	150544031	ADAMTSL4	chr1	150489206	150500045	236	64	53	117.667
661950	chr7	992498	1000005	ADAP1	chr7	1004237	1006587	225	110	92	142.333
36484	chr1	154596617	154601605	ADAR	chr1	154606002	154612880	713	187	220	373.333
36484	chr1	154596617	154601605	ADAR	chr1	155025328	155036064	67	29	29	41.6667
428918	chr21	46491229	46496124	ADARB1	chr21	46484355	46501432	491	325	248	354.667
428918	chr21	46491229	46496124	ADARB1	chr21	47620704	47639232	5	3	6	4.66667
64829	chr10	1779435	1780609	ADARB2	chr10	1783018	1785357	612	274	260	382
275174	chr16	75655746	75664032	ADAT1	chr16	75664405	75675418	58	35	23	38.6667
653761	chr6	143766881	143775109	ADAT2	chr6	142995376	143013393	20	13	9	14
653761	chr6	143766881	143775109	ADAT2	chr6	143758382	143764172	399	62	148	203
227962	chr14	78254385	78275373	ADCK1	chr14	78282927	78283606	43	18	12	24.3333
702203	chr7	140366555	140392221	ADCK2	chr7	140394467	140394772	62	25	9	32
58065	chr1	227085018	227088371	ADCK3	chr1	227081717	227084916	335	249	176	253.333
328606	chr19	41215027	41238732	ADCK4	chr19	41199075	41201543	146	74	45	88.3333
750340	chr8	145595720	145609593	ADCK5	chr8	145665923	145678165	20	16	11	15.6667
675016	chr7	45604128	45619671	ADCY1	chr7	45596746	45601938	215	67	58	113.333
40189	chr1	167883044	167896876	ADCY10	chr1	167876182	167882689	180	58	96	111.333
557337	chr5	7394055	7399507	ADCY2	chr5	7390950	7404684	439	132	202	257.667
339201	chr2	25138835	25146662	ADCY3	chr2	24619373	24634178	10	14	8	10.6667
339201	chr2	25138835	25146662	ADCY3	chr2	25149728	25150079	558	341	274	391
473578	chr3	123162907	123172340	ADCY5	chr3	123178270	123178839	342	110	148	200
473578	chr3	123162907	123172340	ADCY5	chr3	123350485	123360259	18	11	6	11.6667
156352	chr12	49174578	49186511	ADCY6	chr12	49166920	49168684	126	65	44	78.3333
268146	chr16	50300258	50315102	ADCY7	chr16	50296920	50298324	39	25	33	32.3333
746873	chr8	132053643	132056079	ADCY8	chr8	132048636	132050513	364	162	184	236.667
746873	chr8	132053643	132056079	ADCY8	chr8	132416448	132433391	6	3	4	4.33333
746873	chr8	132053643	132056079	ADCY8	chr8	133027693	133043175	6	4	3	4.33333
259473	chr16	4163681	4169290	ADCY9	chr16	4158019	4170554	387	269	255	303.667
297908	chr18	902775	912992	ADCYAP1	chr18	899139	902109	272	68	57	132.333
670820	chr7	31088446	31093505	ADCYAP1R1	chr7	31077966	31085232	158	254	269	227
496970	chr4	2844877	2846675	ADD1	chr4	2246332	2260879	17	9	3	9.66667
496970	chr4	2844877	2846675	ADD1	chr4	2839735	2840272	275	124	128	175.667
352942	chr2	70990316	71000235	ADD2	chr2	70983939	70989372	333	310	239	294
95825	chr10	111752628	111756722	ADD3	chr10	111752131	111758720	120	37	63	73.3333
526198	chr4	100200869	100212365	ADH1A	chr4	100213717	100219569	124	54	40	72.6667
526206	chr4	100235295	100243840	ADH1B	chr4	100248060	100250858	84	14	40	46
526161	chr4	100076553	100084184	ADH4	chr4	100067059	100074036	245	74	110	143
526179	chr4	100139788	100144021	ADH6	chr4	99540739	99556399	8	4	5	5.66667
526179	chr4	100139788	100144021	ADH6	chr4	100131507	100137459	614	150	156	306.667
526238	chr4	100351444	100357284	ADH7	chr4	100360636	100361233	200	54	76	110
412663	chr20	37209070	37215447	ADIG	chr20	37199025	37202566	137	63	56	85.3333
493062	chr3	186559823	186565414	ADIPOQ	chr3	185666150	185680906	7	5	6	6
493062	chr3	186559823	186565414	ADIPOQ	chr3	186574228	186578496	181	62	101	114.667
493064	chr3	186571165	186574227	ADIPOQ-AS1	chr3	186578497	186590077	141	51	67	86.3333
51050	chr1	202926054	202928210	ADIPOR1	chr1	202928624	202933958	176	97	94	122.333
142182	chr12	1796050	1798892	ADIPOR2	chr12	1388361	1404120	10	4	4	6
142182	chr12	1796050	1798892	ADIPOR2	chr12	1898009	1898725	23	8	20	17
142182	chr12	1796050	1798892	ADIPOR2	chr12	2036335	2038339	29	6	19	18
320405	chr18	77863651	77867865	ADNP2	chr18	77854033	77858112	383	96	92	190.333
82244	chr10	64562869	64568265	ADO	chr10	64379940	64385227	143	47	55	81.6667
82244	chr10	64562869	64568265	ADO	chr10	64569473	64577588	884	35	219	379.333
82244	chr10	64562869	64568265	ADO	chr10	64896219	64904858	36	16	22	24.6667
82244	chr10	64562869	64568265	ADO	chr10	65471746	65472948	20	7	6	11
282480	chr17	15845336	15851234	ADORA2B	chr17	15837979	15843689	195	120	97	137.333
30800	chr1	112101231	112106609	ADORA3	chr1	112098454	112109606	144	87	92	107.667
250787	chr15	73072205	73077870	ADPGK	chr15	72569087	72577619	17	10	8	11.6667
250787	chr15	73072205	73077870	ADPGK	chr15	73078940	73080527	552	233	191	325.333
250787	chr15	73072205	73077870	ADPGK	chr15	73926006	73927572	10	9	15	11.3333
209974	chr13	114106930	114111600	ADPRHL1	chr13	114114054	114116204	325	116	133	191.333
715040	chr8	26720502	26726075	ADRA1A	chr8	26716889	26732103	399	177	215	263.667
715040	chr8	26720502	26726075	ADRA1A	chr8	27481606	27485428	7	8	8	7.66667
604427	chr5	159341749	159345488	ADRA1B	chr5	158342809	158356329	9	3	7	6.33333
604427	chr5	159341749	159345488	ADRA1B	chr5	159334774	159339644	847	465	386	566
96169	chr10	112832585	112839323	ADRA2A	chr10	112827887	112843215	295	254	242	263.667
359095	chr2	96780361	96788417	ADRA2B	chr2	96797108	96799843	168	98	80	115.333
497158	chr4	3761321	3774298	ADRA2C	chr4	3778934	3780174	111	110	90	103.667
97076	chr10	115798543	115807451	ADRB1	chr10	115793065	115798110	308	70	93	157
601068	chr5	148201249	148211066	ADRB2	chr5	147559945	147564228	23	5	7	11.6667
601068	chr5	148201249	148211066	ADRB2	chr5	148738848	148747786	22	4	13	13
418861	chr20	60871672	60890793	ADRM1	chr20	60869146	60870544	814	386	293	497.667
434750	chr22	40737045	40748584	ADSL	chr22	39929702	39944795	26	5	9	13.3333
434750	chr22	40737045	40748584	ADSL	chr22	40724846	40729999	252	110	96	152.667
434750	chr22	40737045	40748584	ADSL	chr22	40894879	40899048	31	21	22	24.6667
434750	chr22	40737045	40748584	ADSL	chr22	41020645	41040169	19	24	9	17.3333
235521	chr14	105182641	105202200	ADSSL1	chr14	105174366	105178816	228	206	115	183
210985	chr14	22065499	22082209	AE000658.2	chr14	22089888	22091039	13	6	9	9.33333
211035	chr14	22246534	22249896	AE000659.2	chr14	22251151	22253982	378	135	152	221.667
211135	chr14	22608940	22611263	AE000660.1	chr14	22602906	22621324	255	143	160	186
211257	chr14	23021261	23030340	AE000662.92	chr14	23014172	23033077	174	90	141	135
211257	chr14	23021261	23030340	AE000662.92	chr14	23318455	23324861	59	29	28	38.6667
320806	chr19	3059842	3068607	AES	chr19	3848119	3866552	9	7	4	6.66667
227345	chr14	75751241	75761416	AF111167.1	chr14	75765010	75769817	55	39	41	45
227853	chr14	77870133	77872885	AF111168.2	chr14	77880010	77882505	73	48	39	53.3333
424597	chr21	30560019	30560474	AF124730.4	chr21	30561908	30562600	596	212	138	315.333
424597	chr21	30560019	30560474	AF124730.4	chr21	30661415	30669517	53	15	19	29
424597	chr21	30560019	30560474	AF124730.4	chr21	30735398	30741894	20	13	21	18
420240	chr21	16332529	16333937	AF127577.10	chr21	16331129	16335543	552	184	154	296.667
420248	chr21	16342253	16344136	AF127577.11	chr21	16337717	16340171	505	157	119	260.333
420220	chr21	16288744	16292273	AF127577.8	chr21	16283250	16285866	116	26	33	58.3333
424564	chr21	30431527	30435396	AF129075.5	chr21	30421736	30439228	178	107	125	136.667
424564	chr21	30431527	30435396	AF129075.5	chr21	30740306	30751028	50	14	22	28.6667
710406	chr8	10963469	10968690	AF131215.2	chr8	10958342	10961683	408	118	65	197
710413	chr8	10981035	10990686	AF131215.3	chr8	10991654	10993656	816	227	242	428.333
710416	chr8	10993657	10996630	AF131215.4	chr8	10990687	11009229	227	62	107	132
710393	chr8	10924507	10927347	AF131215.6	chr8	10923465	10924146	562	472	266	433.333
710502	chr8	11203058	11208972	AF131216.5	chr8	11212437	11214763	265	96	124	161.667
710494	chr8	11180600	11183225	AF131216.6	chr8	11183928	11185480	203	81	77	120.333
420127	chr21	16026914	16035570	AF165138.7	chr21	15825611	15832255	19	14	12	15
420127	chr21	16026914	16035570	AF165138.7	chr21	16038295	16039583	138	44	60	80.6667
741958	chr8	116520070	116523103	AF178030.2	chr8	116518077	116526490	631	157	153	313.667
741958	chr8	116520070	116523103	AF178030.2	chr8	116916815	116933179	20	5	7	10.6667
750394	chr8	145923812	145927598	AF186192.1	chr8	145921443	145933383	135	79	46	86.6667
799278	chrX	48935142	48938502	AF196779.12	chrX	48927422	48933705	64	35	24	41
799202	chrX	48589819	48595870	AF196970.3	chrX	48558653	48575722	24	9	8	13.6667
799171	chrX	48364132	48371388	AF196972.9	chrX	47925336	47928766	18	6	8	10.6667
799171	chrX	48364132	48371388	AF196972.9	chrX	48665536	48683395	26	10	13	16.3333
527252	chr4	103485281	103488948	AF213884.1	chr4	103483423	103484966	504	266	211	327
527252	chr4	103485281	103488948	AF213884.1	chr4	103924172	103935165	33	17	17	22.3333
747378	chr8	133692199	133696311	AF216667.1	chr8	133689796	133699639	668	215	242	375
747439	chr8	133852946	133856865	AF230666.2	chr8	133857643	133858255	221	113	72	135.333
747439	chr8	133852946	133856865	AF230666.2	chr8	134036143	134046382	15	9	12	12
601213	chr5	148647907	148653737	AFAP1L1	chr5	148106440	148110415	28	12	5	15
601213	chr5	148647907	148653737	AFAP1L1	chr5	148526859	148533533	72	32	42	48.6667
601213	chr5	148647907	148653737	AFAP1L1	chr5	148646092	148646685	481	317	235	344.333
601213	chr5	148647907	148653737	AFAP1L1	chr5	148959078	148978641	23	8	9	13.3333
97174	chr10	116161016	116179427	AFAP1L2	chr10	116154578	116157301	242	58	105	135
522203	chr4	87852276	87859763	AFF1	chr4	87844987	87848355	509	109	153	257
360136	chr2	100753103	100763289	AFF3	chr2	100764234	100767918	68	41	39	49.3333
596504	chr5	132297911	132300277	AFF4	chr5	132291028	132296280	160	59	83	100.667
301394	chr18	12369217	12378670	AFG3L2	chr18	12364635	12367540	682	232	174	362.667
517715	chr4	74344675	74351527	AFM	chr4	74344174	74344606	151	86	49	95.3333
517700	chr4	74294117	74296951	AFP	chr4	74286847	74300112	447	170	148	255
351123	chr2	64750059	64756237	AFTPH	chr2	64344344	64362832	14	8	8	10
351123	chr2	64750059	64756237	AFTPH	chr2	64542180	64560723	27	9	12	16
351123	chr2	64750059	64756237	AFTPH	chr2	64761935	64767014	262	73	80	138.333
351123	chr2	64750059	64756237	AFTPH	chr2	65078115	65087475	31	21	17	23
551507	chr4	178359092	178367324	AGA	chr4	178367394	178377343	198	49	70	105.667
401923	chr2	236397749	236406215	AGAP1	chr2	236407247	236407745	547	297	198	347.333
705199	chr7	150782321	150785672	AGAP3	chr7	150043369	150063036	22	8	11	13.6667
705199	chr7	150782321	150785672	AGAP3	chr7	151320915	151330964	21	7	14	14
78036	chr10	51479000	51499439	AGAP7	chr10	51501978	51505079	164	50	46	86.6667
254315	chr15	86680950	86687149	AGBL1	chr15	86676736	86678614	383	145	170	232.667
116538	chr11	47731934	47738084	AGBL2	chr11	47509350	47518912	19	8	7	11.3333
700585	chr7	134670203	134673323	AGBL3	chr7	134678806	134682138	205	57	59	107
700585	chr7	134670203	134673323	AGBL3	chr7	134840739	134847126	72	14	32	39.3333
11496	chr1	50485989	50489923	AGBL4	chr1	50484077	50485675	300	77	107	161.333
339716	chr2	27263510	27279139	AGBL5	chr2	27279295	27281973	449	207	144	266.667
399753	chr2	228332065	228338268	AGFG1	chr2	228341271	228343352	329	75	132	178.667
690243	chr7	100135589	100138654	AGFG2	chr7	100144501	100155396	12	13	7	10.6667
578626	chr5	76323564	76325667	AGGF1	chr5	76321497	76321655	135	68	84	95.6667
702456	chr7	141249571	141251912	AGK	chr7	141239849	141244311	319	201	207	242.333
27202	chr1	100313162	100317801	AGL	chr1	100919007	100929277	23	10	11	14.6667
3352	chr1	15908460	15915579	AGMAT	chr1	15904571	15905902	13	9	14	12
665921	chr7	15600655	15601943	AGMO	chr7	15593945	15609757	413	84	197	231.333
719375	chr8	41419580	41434997	AGPAT6	chr8	41686717	41703728	31	7	10	16
521076	chr4	84447588	84463441	AGPAT9	chr4	84548487	84563873	65	22	9	32
252246	chr15	78798509	78813481	AGPHD1	chr15	78813707	78815583	239	114	84	145.667
384020	chr2	178255995	178260243	AGPS	chr2	178260837	178262804	88	52	48	62.6667
666324	chr7	16872902	16878949	AGR2	chr7	16880177	16882512	711	116	157	328
666340	chr7	16921524	16923584	AGR3	chr7	16920822	16921478	523	233	162	306
59037	chr1	230849236	230855684	AGT	chr1	230859983	230860778	218	58	97	124.333
771392	chr9	88355594	88357369	AGTPBP1	chr9	88353112	88355060	82	48	49	59.6667
771392	chr9	88355594	88357369	AGTPBP1	chr9	88549822	88561486	17	7	19	14.3333
771392	chr9	88355594	88357369	AGTPBP1	chr9	88894874	88897462	5	5	10	6.66667
481097	chr3	148413140	148417483	AGTR1	chr3	148417829	148421816	185	46	62	97.6667
818498	chrX	115292344	115307003	AGTR2	chrX	115314971	115322120	93	16	19	42.6667
2331	chr1	11793489	11797297	AGTRAP	chr1	11122976	11125911	11	5	3	6.33333
403198	chr2	241805877	241821881	AGXT	chr2	241376425	241394351	7	4	7	6
565790	chr5	35043586	35051674	AGXT2	chr5	35042324	35042786	162	40	50	84
529297	chr4	109679489	109686848	AGXT2L1	chr4	109687457	109690783	446	158	194	266
609754	chr5	177653649	177662160	AGXT2L2	chr5	177648064	177651879	85	43	43	57
63845	chr1	247094208	247098686	AHCTF1	chr1	246730514	246737064	30	13	7	16.6667
30311	chr1	110522706	110534653	AHCYL1	chr1	110314004	110328475	96	29	47	57.3333
30311	chr1	110522706	110534653	AHCYL1	chr1	110543234	110550201	168	51	51	90
6008	chr1	27928426	27931673	AHDC1	chr1	27924668	27927978	45	42	27	38
120801	chr11	62320337	62328425	AHNAK	chr11	62337078	62340421	416	195	170	260.333
666461	chr7	17333329	17339625	AHR	chr7	17342796	17342956	329	70	111	170
555463	chr5	301198	312667	AHRR	chr5	335664	341904	74	30	25	43
227866	chr14	77922017	77926065	AHSA1	chr14	77918170	77930417	257	105	117	159.667
493004	chr3	186329664	186335561	AHSG	chr3	185453432	185472100	9	5	4	6
493004	chr3	186329664	186335561	AHSG	chr3	186336740	186337679	287	166	128	193.667
493004	chr3	186329664	186335561	AHSG	chr3	186531564	186547966	27	30	30	29
266112	chr16	31538229	31539544	AHSP	chr16	31852191	31864441	30	8	6	14.6667
822704	chrX	129294928	129303712	AIFM1	chrX	129292772	129293408	307	70	82	153
653627	chr6	143380383	143385999	AIG1	chr6	143009910	143028937	27	13	15	18.3333
653627	chr6	143380383	143385999	AIG1	chr6	143386795	143391950	277	106	97	160
5736	chr1	26677864	26685407	AIM1L	chr1	26670264	26676096	476	312	243	343.667
5736	chr1	26677864	26685407	AIM1L	chr1	27264666	27276177	16	13	14	14.3333
37608	chr1	159111626	159124664	AIM2	chr1	159104227	159108937	277	27	58	120.667
528487	chr4	107234896	107240195	AIMP1	chr4	107230901	107232786	362	70	148	193.333
428790	chr21	45697783	45738235	AIRE	chr21	45743184	45754238	74	50	24	49.3333
783	chr1	4706843	4717666	AJAP1	chr1	4697343	4703936	354	195	156	235
783233	chr9	130634357	130670082	AK1	chr9	129695376	129708929	10	3	4	5.66667
783233	chr9	130634357	130670082	AK1	chr9	130623888	130632291	84	54	26	54.6667
7125	chr1	33546157	33562510	AK2	chr1	33539203	33542382	503	243	165	303.667
7125	chr1	33546157	33562510	AK2	chr1	34071605	34081705	8	8	4	6.66667
751972	chr9	4731566	4742084	AK3	chr9	4976387	4996006	22	13	5	13.3333
751972	chr9	4731566	4742084	AK3	chr9	5593825	5604390	15	5	3	7.66667
15916	chr1	65610395	65615354	AK4	chr1	64721573	64726602	10	6	12	9.33333
15916	chr1	65610395	65615354	AK4	chr1	65622095	65622259	467	220	214	300.333
15916	chr1	65610395	65615354	AK4	chr1	66150665	66162567	10	6	10	8.66667
15916	chr1	65610395	65615354	AK4	chr1	66902825	66919478	8	7	3	6
19820	chr1	77743150	77755058	AK5	chr1	77739946	77741564	415	121	125	220.333
233473	chr14	96852074	96864500	AK7	chr14	96844986	96846163	286	54	74	138
291450	chr17	55160977	55164191	AKAP1	chr17	54896829	54902884	16	17	7	13.3333
291450	chr17	55160977	55164191	AKAP1	chr17	55164513	55165660	352	174	189	238.333
283346	chr17	19879250	19884449	AKAP10	chr17	19264261	19268139	11	7	7	8.33333
283346	chr17	19879250	19884449	AKAP10	chr17	19875849	19891667	413	198	229	280
283346	chr17	19879250	19884449	AKAP10	chr17	20928706	20942904	16	7	7	10
187968	chr13	42845474	42848373	AKAP11	chr13	42839103	42839990	301	122	144	189
656082	chr6	151558969	151563172	AKAP12	chr6	151552899	151565731	142	131	123	132
785352	chrX	1693613	1711602	AKAP17A	chrX	1662299	1681577	132	39	29	66.6667
142990	chr12	4756948	4759257	AKAP3	chr12	4752157	4753319	374	290	144	269.333
799524	chrX	49958463	49971001	AKAP4	chrX	49954631	49954984	45	17	23	28.3333
224290	chr14	64925775	64932776	AKAP5	chr14	64933728	64933910	411	201	191	267.667
214258	chr14	32797330	32798907	AKAP6	chr14	32790451	32802344	1273	424	135	610.667
214258	chr14	32797330	32798907	AKAP6	chr14	33411940	33428255	10	3	4	5.66667
649935	chr6	131455418	131462513	AKAP7	chr6	131452163	131455104	27	20	19	22
322713	chr19	15516830	15530487	AKAP8L	chr19	15506840	15511927	431	252	164	282.333
687778	chr7	91549727	91572959	AKAP9	chr7	91578679	91578990	212	52	58	107.333
643010	chr6	110010245	110015472	AKD1	chr6	110023131	110023580	42	24	13	26.3333
643010	chr6	110010245	110015472	AKD1	chr6	110365626	110366499	22	7	6	11.6667
643010	chr6	110010245	110015472	AKD1	chr6	110496753	110509879	5	3	3	3.66667
8638	chr1	39448021	39458157	AKIRIN1	chr1	39463925	39469231	236	106	69	137
30060	chr1	109496842	109513130	AKNAD1	chr1	109514506	109520710	107	43	34	61.3333
10299	chr1	46012546	46017074	AKR1A1	chr1	45465302	45483942	22	12	16	16.6667
10299	chr1	46012546	46017074	AKR1A1	chr1	45995505	46002524	93	59	47	66.3333
700424	chr7	134140295	134146545	AKR1B1	chr7	134133310	134139846	19	15	13	15.6667
700442	chr7	134204139	134214729	AKR1B10	chr7	134185722	134195980	28	7	18	17.6667
65743	chr10	4932436	4935428	AKR1C1	chr10	4925891	4929659	203	53	54	103.333
65776	chr10	5053218	5062782	AKR1C2	chr10	5063152	5069804	12	24	6	14
65786	chr10	5074191	5083266	AKR1C3	chr10	5086146	5088756	200	71	80	117
65825	chr10	5221202	5239951	AKR1C4	chr10	5249822	5251427	197	65	37	99.6667
65827	chr10	5239963	5249821	AKR1CL1	chr10	5251428	5252136	51	24	44	39.6667
65702	chr10	4827581	4830333	AKR1E2	chr10	4818576	4837651	207	54	188	149.667
62988	chr1	244009552	244019722	AKT3	chr1	244021231	244022674	326	121	136	194.333
62988	chr1	244009552	244019722	AKT3	chr1	244435415	244443763	10	7	12	9.66667
269102	chr16	53535280	53537586	AKTIP	chr16	53167958	53169698	31	11	21	21
269102	chr16	53535280	53537586	AKTIP	chr16	53527864	53539626	208	112	84	134.667
269102	chr16	53535280	53537586	AKTIP	chr16	53734785	53735579	23	7	7	12.3333
823742	chrX	132876309	132883836	AL009174.1	chrX	132887041	132887899	395	144	153	230.667
415055	chr20	46195040	46201256	AL021394.1	chr20	46185965	46203945	187	48	51	95.3333
43139	chr1	177152787	177159212	AL021398.1	chr1	177161797	177166330	646	278	312	412
434123	chr22	37527483	37539201	AL022314.1	chr22	37513285	37520278	262	132	131	175
258918	chr16	696227	701465	AL022341.3	chr16	704851	709092	230	241	184	218.333
435298	chr22	43433937	43434687	AL022476.2	chr22	42664879	42682719	3	4	4	3.66667
435298	chr22	43433937	43434687	AL022476.2	chr22	43437394	43454270	204	86	73	121
5409	chr1	25236424	25237735	AL023096.1	chr1	25227471	25235669	431	260	172	287.667
615745	chr6	17877960	17891367	AL023807.2	chr6	17892635	17894431	181	43	60	94.6667
826596	chrX	142527951	142536759	AL030997.1	chrX	142536903	142539496	98	33	40	57
5320	chr1	24796618	24807969	AL031431.1	chr1	24790203	24795524	520	288	184	330.667
405385	chr20	7676207	7679978	AL031653.1	chr20	7680920	7693246	330	316	221	289
405702	chr20	8588906	8591101	AL031655.1	chr20	8591983	8592782	400	128	134	220.667
613194	chr6	9195518	9202356	AL031785.1	chr6	9204648	9205891	247	57	84	129.333
611368	chr6	3153503	3155608	AL031963.1	chr6	2236743	2241963	6	4	6	5.33333
611368	chr6	3153503	3155608	AL031963.1	chr6	3139358	3149254	395	184	166	248.333
610797	chr6	1076701	1081594	AL033381.1	chr6	1069903	1085481	640	293	276	403
825453	chrX	138675835	138683500	AL033403.1	chrX	138684887	138686120	94	25	22	47
408637	chr20	17822955	17834720	AL035045.1	chr20	17810122	17817920	175	71	74	106.667
415358	chr20	47355730	47356351	AL035106.1	chr20	47347226	47348733	219	103	85	135.667
415358	chr20	47355730	47356351	AL035106.1	chr20	48302439	48310202	11	3	4	6
404071	chr20	2683195	2688934	AL035460.2	chr20	2691318	2692509	264	150	135	183
659242	chr6	162035127	162036766	AL035697.1	chr6	162033353	162039080	618	308	185	370.333
21993	chr1	84258188	84260548	AL035706.1	chr1	84266320	84268191	547	222	228	332.333
409027	chr20	19320969	19328480	AL049647.1	chr20	19329442	19330569	222	164	93	159.667
235328	chr14	104173836	104183394	AL049840.1	chr14	103780204	103795355	20	12	10	14
235328	chr14	104173836	104183394	AL049840.1	chr14	104184930	104189523	775	411	271	485.667
235328	chr14	104173836	104183394	AL049840.1	chr14	104372763	104380433	30	18	15	21
416436	chr20	51678447	51679777	AL050316.1	chr20	51671831	51689026	165	50	39	84.6667
417931	chr20	57176255	57182143	AL050327.1	chr20	56796375	56808977	18	10	10	12.6667
417931	chr20	57176255	57182143	AL050327.1	chr20	57168291	57184768	176	81	304	187
414657	chr20	44374355	44378782	AL050348.1	chr20	43942626	43955899	14	7	9	10
659726	chr6	163604537	163612928	AL078585.1	chr6	163600186	163603011	788	359	284	477
636531	chr6	89673874	89674731	AL079342.1	chr6	89676161	89681056	351	180	129	220
656650	chr6	153372491	153376848	AL080276.1	chr6	153370349	153379935	563	155	171	296.333
87587	chr10	83807257	83811625	AL096864.1	chr10	83814004	83816015	296	92	118	168.667
404907	chr20	6205028	6212582	AL109618.1	chr20	6201765	6216388	135	61	51	82.3333
823230	chrX	131155372	131158365	AL109749.1	chrX	131160805	131162525	235	96	79	136.667
823230	chrX	131155372	131158365	AL109749.1	chrX	131354019	131364608	26	7	13	15.3333
234352	chr14	99728496	99741861	AL109767.1	chr14	98614884	98624920	5	3	3	3.66667
234352	chr14	99728496	99741861	AL109767.1	chr14	99720553	99722411	74	50	44	56
16573	chr1	67695072	67706175	AL109843.1	chr1	67708617	67711361	60	17	22	33
642917	chr6	109729083	109756203	AL109947.1	chr6	110365626	110374715	16	9	8	11
642941	chr6	109820790	109826713	AL109947.2	chr6	109815969	109816601	86	20	39	48.3333
642941	chr6	109820790	109826713	AL109947.2	chr6	109993586	109997375	22	6	7	11.6667
642941	chr6	109820790	109826713	AL109947.2	chr6	110370016	110382958	19	6	5	10
212562	chr14	27396818	27417230	AL110292.1	chr14	27428438	27428648	109	18	22	49.6667
234700	chr14	101364465	101372301	AL117190.1	chr14	101697596	101702260	41	15	23	26.3333
235157	chr14	103344364	103355450	AL117209.1	chr14	103337746	103340129	346	185	154	228.333
407430	chr20	13933778	13937676	AL117333.1	chr20	13938681	13941238	98	39	54	63.6667
73418	chr10	31651915	31654708	AL117340.1	chr10	31655961	31656121	110	76	45	77
417551	chr20	55627168	55633941	AL117380.1	chr20	55634501	55647995	17	7	8	10.6667
408220	chr20	16387223	16391456	AL118509.1	chr20	16382268	16385192	530	200	207	312.333
412854	chr20	37898426	37901533	AL121588.1	chr20	37906385	37906711	499	201	188	296
341087	chr2	32143678	32146352	AL121652.1	chr2	32135257	32151562	338	71	112	173.667
341058	chr2	32029574	32037135	AL121652.2	chr2	32043373	32054079	44	9	17	23.3333
403566	chr20	627212	629421	AL121758.1	chr20	621406	626054	28	14	11	17.6667
409154	chr20	19711448	19720170	AL121761.1	chr20	18369189	18385091	4	2	4	3.33333
222488	chr14	59235805	59244064	AL121819.1	chr14	59231444	59250623	608	103	185	298.667
411302	chr20	30870327	30877347	AL121897.1	chr20	30867688	30869670	104	39	30	57.6667
405850	chr20	9040951	9051637	AL121898.1	chr20	9053222	9055978	565	193	173	310.333
416416	chr20	51629041	51635309	AL121902.1	chr20	51625416	51642640	264	132	148	181.333
416416	chr20	51629041	51635309	AL121902.1	chr20	52748191	52766508	11	6	11	9.33333
417414	chr20	55029819	55036740	AL121914.1	chr20	55027232	55027837	438	216	206	286.667
657206	chr6	155197953	155206881	AL121952.1	chr6	154471804	154480896	9	7	9	8.33333
657206	chr6	155197953	155206881	AL121952.1	chr6	155207324	155208687	482	136	118	245.333
644975	chr6	116441596	116447261	AL121963.1	chr6	116439221	116457654	283	57	93	144.333
7620	chr1	35243910	35244701	AL121988.1	chr1	35238727	35242088	601	305	214	373.333
112267	chr11	33374700	33376189	AL122015.1	chr11	33370717	33373883	306	141	160	202.333
211371	chr14	23494618	23513574	AL132780.1	chr14	23486635	23491431	305	90	88	161
234371	chr14	99825062	99832284	AL132819.1	chr14	99813638	99824751	223	289	90	200.667
633630	chr6	80535225	80540191	AL132875.1	chr6	80528242	80533892	236	46	54	112
233658	chr14	97408522	97414486	AL133168.2	chr14	97400391	97402634	132	65	64	87
417468	chr20	55269102	55294391	AL133232.1	chr20	55265700	55266504	521	204	161	295.333
232231	chr14	92039806	92043901	AL133373.1	chr14	92034181	92047477	474	169	152	265
111593	chr11	31193432	31198871	AL133376.1	chr11	31193130	31202563	318	91	98	169
211322	chr14	23289232	23304581	AL135998.1	chr14	23030341	23043212	74	31	32	45.6667
235380	chr14	104408422	104411971	AL136001.4	chr14	104184930	104192579	29	29	15	24.3333
235380	chr14	104408422	104411971	AL136001.4	chr14	104399822	104408226	760	151	254	388.333
235380	chr14	104408422	104411971	AL136001.4	chr14	105164825	105182640	10	8	6	8
186184	chr13	37299584	37306302	AL136160.1	chr13	37291548	37310584	492	143	181	272
190236	chr13	50020288	50022898	AL136218.1	chr13	50023359	50029345	190	46	47	94.3333
10511	chr1	47004541	47012626	AL136373.1	chr1	46995252	47000824	199	125	120	148
211580	chr14	24407500	24412437	AL136419.1	chr14	24400616	24406584	70	45	25	46.6667
644339	chr6	114595883	114600086	AL136446.1	chr6	114591959	114602598	333	45	76	151.333
67454	chr10	10904441	10905905	AL136452.1	chr10	10906812	10910397	489	166	141	265.333
47909	chr1	192455157	192460596	AL136987.1	chr1	192463338	192465813	219	33	63	105
777837	chr9	111110656	111122345	AL137019.1	chr9	110758376	110770046	28	22	10	20
777837	chr9	111110656	111122345	AL137019.1	chr9	111128104	111128511	320	83	118	173.667
780100	chr9	119154930	119161926	AL137024.1	chr9	119150731	119153469	740	314	277	443.667
190031	chr13	49325216	49328623	AL137118.1	chr13	48671030	48674136	23	9	11	14.3333
190031	chr13	49325216	49328623	AL137118.1	chr13	49189666	49191333	82	27	35	48
190031	chr13	49325216	49328623	AL137118.1	chr13	49319351	49324281	492	187	167	282
66112	chr10	6386997	6400069	AL137145.1	chr10	5729160	5745405	3	2	3	2.66667
66112	chr10	6386997	6400069	AL137145.1	chr10	6376994	6384999	279	93	172	181.333
66112	chr10	6386997	6400069	AL137145.1	chr10	7486378	7503782	4	3	4	3.66667
66098	chr10	6316256	6336180	AL137145.2	chr10	6338970	6339648	335	119	88	180.667
66098	chr10	6316256	6336180	AL137145.2	chr10	7445098	7452578	4	3	3	3.33333
13714	chr1	58218202	58225805	AL137855.1	chr1	58217810	58227959	559	258	160	325.667
190468	chr13	50929801	50942427	AL138696.1	chr13	50943522	50945033	706	193	219	372.667
186280	chr13	37608908	37612698	AL138706.1	chr13	37606974	37613670	461	182	102	248.333
203525	chr13	92031383	92036196	AL138714.1	chr13	92029202	92030433	718	167	211	365.333
68119	chr10	13350381	13354878	AL138764.1	chr10	13348891	13350288	123	69	58	83.3333
92058	chr10	98400342	98401015	AL138765.1	chr10	98396593	98398613	176	83	61	106.667
35443	chr1	150275188	150277788	AL138795.1	chr1	150268233	150274357	284	222	136	214
112755	chr11	34950224	34965508	AL138810.1	chr11	34128052	34144525	10	10	6	8.66667
112755	chr11	34950224	34965508	AL138810.1	chr11	35401334	35417110	26	10	9	15
182855	chr13	26441786	26442301	AL138815.1	chr13	26438774	26439968	646	365	289	433.333
611618	chr6	3979207	3983615	AL138831.1	chr6	2700987	2717889	6	2	3	3.66667
611618	chr6	3979207	3983615	AL138831.1	chr6	3978116	3989816	408	113	113	211.333
7194	chr1	33905019	33907985	AL138837.1	chr1	33325072	33331970	5	16	9	10
7194	chr1	33905019	33907985	AL138837.1	chr1	33908100	33913805	476	262	203	313.667
407030	chr20	12682402	12689877	AL138850.1	chr20	12679387	12693779	63	30	40	44.3333
636192	chr6	88557005	88559980	AL138919.1	chr6	88385198	88387034	25	10	23	19.3333
636192	chr6	88557005	88559980	AL138919.1	chr6	88565423	88569279	181	55	99	111.667
38008	chr1	160473121	160477644	AL138930.1	chr1	160460923	160472103	160	67	45	90.6667
188924	chr13	45871680	45879585	AL138963.1	chr13	44476315	44490413	5	6	6	5.66667
188924	chr13	45871680	45879585	AL138963.1	chr13	45057132	45067858	24	12	5	13.6667
188924	chr13	45871680	45879585	AL138963.1	chr13	45866182	45882189	422	129	195	248.667
816527	chrX	108974844	108980034	AL138968.1	chrX	108779053	108786578	26	8	17	17
816527	chrX	108974844	108980034	AL138968.1	chrX	108969887	108973555	336	82	111	176.333
23141	chr1	87616117	87617772	AL139139.1	chr1	87614580	87624132	260	143	110	171
16414	chr1	67138892	67143895	AL139147.1	chr1	67144433	67148796	543	153	182	292.667
204525	chr13	95116218	95120394	AL139318.1	chr13	95108600	95122990	320	179	185	228
409113	chr20	19570367	19571947	AL139429.1	chr20	18603375	18618987	13	8	16	12.3333
409113	chr20	19570367	19571947	AL139429.1	chr20	18812517	18817940	22	14	8	14.6667
409113	chr20	19570367	19571947	AL139429.1	chr20	19183045	19200121	34	26	56	38.6667
409113	chr20	19570367	19571947	AL139429.1	chr20	19318814	19329441	28	9	21	19.3333
409113	chr20	19570367	19571947	AL139429.1	chr20	19567834	19570268	1212	749	424	795
71086	chr10	23358315	23365356	AL139815.1	chr10	22836325	22848712	28	7	3	12.6667
71086	chr10	23358315	23365356	AL139815.1	chr10	23369882	23370343	138	64	66	89.3333
779392	chr9	116553614	116556261	AL157702.1	chr9	116546965	116559964	326	240	262	276
779392	chr9	116553614	116556261	AL157702.1	chr9	117829281	117847187	6	4	2	4
625799	chr6	53527104	53530093	AL157773.1	chr6	52860688	52879727	9	5	5	6.33333
625799	chr6	53527104	53530093	AL157773.1	chr6	53532100	53538692	271	99	226	198.667
620611	chr6	35668326	35671763	AL157823.1	chr6	35679458	35683183	45	25	25	31.6667
758399	chr9	24866273	24873403	AL157830.1	chr9	24859685	24863051	241	35	56	110.667
760937	chr9	32702438	32712139	AL157884.1	chr9	32714013	32720159	50	44	46	46.6667
760947	chr9	32738295	32764387	AL157884.2	chr9	32736662	32737177	87	35	29	50.3333
32391	chr1	117446540	117450073	AL157904.1	chr1	117454208	117460203	314	116	120	183.333
804525	chrX	69240878	69243614	AL158141.1	chrX	69245289	69249553	148	68	72	96
752035	chr9	4965561	4969109	AL158147.1	chr9	4969121	4970814	659	274	259	397.333
752035	chr9	4965561	4969109	AL158147.1	chr9	5442558	5450403	14	5	8	9
752035	chr9	4965561	4969109	AL158147.1	chr9	5603137	5610059	17	6	9	10.6667
756483	chr9	18831278	18835122	AL158150.1	chr9	18479183	18486745	6	2	4	4
756483	chr9	18831278	18835122	AL158150.1	chr9	18823458	18826909	198	73	94	121.667
783440	chr9	131988124	131995651	AL158151.1	chr9	131999704	132001016	419	231	199	283
783440	chr9	131988124	131995651	AL158151.1	chr9	132307500	132319491	29	27	23	26.3333
783422	chr9	131868697	131877514	AL158151.2	chr9	132386690	132396925	20	34	29	27.6667
762054	chr9	37287516	37297179	AL158155.1	chr9	37297901	37299576	128	42	42	70.6667
815699	chrX	106235810	106238426	AL158821.1	chrX	106229028	106247773	150	20	54	74.6667
100401	chr10	127441937	127448963	AL158835.1	chr10	126495286	126506577	6	3	7	5.33333
100401	chr10	127441937	127448963	AL158835.1	chr10	127452253	127452513	229	78	67	124.667
203867	chr13	93141892	93146988	AL159152.1	chr13	93138589	93141028	365	86	115	188.667
618058	chr6	25405094	25414747	AL160037.1	chr6	25415079	25417133	425	157	79	220.333
772008	chr9	90354564	90360496	AL160279.1	chr9	90362011	90364836	637	107	187	310.333
208981	chr13	109818092	109837764	AL161431.1	chr13	109811511	109815186	113	49	51	71
235210	chr14	103668332	103671354	AL161669.1	chr14	103671856	103674742	75	76	64	71.6667
26936	chr1	99467264	99471454	AL161744.1	chr1	99472665	99473994	568	194	208	323.333
782217	chr9	126346859	126351557	AL161790.1	chr9	126357460	126361032	214	79	84	125.667
234325	chr14	99619772	99630376	AL162151.4	chr14	99632290	99636655	138	62	50	83.3333
777656	chr9	110537003	110542912	AL162389.1	chr9	110543981	110553258	228	252	125	201.667
759328	chr9	27744948	27757721	AL162396.1	chr9	27287225	27303642	8	3	2	4.33333
759328	chr9	27744948	27757721	AL162396.1	chr9	27743507	27743915	140	64	51	85
751860	chr9	4369274	4384969	AL162419.1	chr9	4387052	4394519	453	108	92	217.667
761020	chr9	33039195	33048243	AL162590.1	chr9	33048633	33049123	133	63	46	80.6667
111603	chr11	31222623	31234541	AL162614.1	chr11	31234951	31237906	59	22	20	33.6667
210776	chr14	21148274	21153239	AL163636.2	chr14	20793670	20793944	29	22	13	21.3333
221605	chr14	56539868	56548108	AL163952.2	chr14	56549471	56552604	504	111	139	251.333
70047	chr10	20071781	20082489	AL353147.1	chr10	20070125	20089095	403	89	100	197.333
70047	chr10	20071781	20082489	AL353147.1	chr10	20385610	20404158	44	13	5	20.6667
6114	chr1	28522952	28531626	AL353354.1	chr1	28536564	28538112	79	39	22	46.6667
621074	chr6	37471871	37477589	AL353597.1	chr6	37464903	37471394	233	70	72	125
98808	chr10	121883036	121895246	AL353664.1	chr10	121881433	121882161	36	10	16	20.6667
769827	chr9	83348874	83351254	AL353707.1	chr9	83340107	83348628	60	62	33	51.6667
753470	chr9	9425032	9427270	AL353733.1	chr9	9419092	9420619	121	29	33	61
17523	chr1	70701915	70704607	AL353771.1	chr1	70704643	70712035	130	53	58	80.3333
208311	chr13	107627089	107633443	AL354741.1	chr13	107620940	107626624	208	73	52	111
193750	chr13	61026378	61027890	AL354764.1	chr13	61022452	61025188	108	25	27	53.3333
195441	chr13	66437864	66439429	AL354775.1	chr13	66435714	66437216	586	152	156	298
187738	chr13	42117348	42132207	AL354833.1	chr13	42134310	42149839	287	33	53	124.333
202557	chr13	88835391	88840828	AL354896.1	chr13	88831018	88835225	272	53	79	134.667
783642	chr9	133271947	133277059	AL354898.1	chr9	133257860	133263288	103	93	70	88.6667
631088	chr6	72293772	72308621	AL354933.1	chr6	72311475	72313193	152	50	42	81.3333
647427	chr6	124054022	124064172	AL354936.1	chr6	124067734	124068818	395	82	118	198.333
20183	chr1	79046739	79049276	AL354946.1	chr1	79043876	79046041	339	74	97	170
417739	chr20	56491067	56497158	AL354984.1	chr20	56501829	56504994	187	93	66	115.333
417778	chr20	56638746	56644005	AL354984.2	chr20	56644130	56646262	105	99	69	91
417754	chr20	56540046	56556317	AL354984.3	chr20	56561570	56563485	403	260	200	287.667
416573	chr20	52104364	52107580	AL354993.1	chr20	52101737	52102366	438	157	147	247.333
36768	chr1	156038290	156072478	AL355388.1	chr1	156074941	156076974	293	114	91	166
198192	chr13	74991438	74999845	AL355390.1	chr13	74982713	74988339	430	142	137	236.333
92251	chr10	99180364	99196399	AL355490.1	chr10	99199105	99205019	187	62	64	104.333
95964	chr10	112193202	112200433	AL355512.1	chr10	112190480	112204707	249	79	101	143
233143	chr14	95619752	95627173	AL356017.3	chr14	95616218	95617021	147	52	59	86
770963	chr9	86871562	86875914	AL356134.1	chr9	86870087	86871090	49	36	31	38.6667
652879	chr6	140981510	140983169	AL356137.1	chr6	140979303	140988922	438	78	90	202
782936	chr9	129288552	129295189	AL356309.1	chr9	129280837	129287350	292	257	138	229
25725	chr1	95969158	95971010	AL356479.1	chr1	95971797	95974272	712	271	237	406.667
25725	chr1	95969158	95971010	AL356479.1	chr1	96400178	96415713	12	3	5	6.66667
1101	chr1	5861508	5877773	AL356693.1	chr1	5851982	5857436	383	184	101	222.667
83807	chr10	69729985	69752385	AL356741.1	chr10	69752700	69757348	128	31	25	61.3333
651973	chr6	138036420	138043943	AL357060.1	chr6	138047761	138048848	180	47	62	96.3333
651973	chr6	138036420	138043943	AL357060.1	chr6	138729321	138734334	9	6	6	7
644167	chr6	114025465	114028273	AL357519.1	chr6	114033522	114034846	332	72	111	171.667
768235	chr9	78525472	78530616	AL359253.1	chr9	78531000	78542171	307	242	253	267.333
198700	chr13	76443598	76447562	AL359392.1	chr13	76442318	76450357	299	109	78	162
641624	chr6	105628394	105635648	AL359709.1	chr6	105639428	105641323	89	37	36	54
3897	chr1	18504333	18508604	AL359738.1	chr1	18511156	18516281	354	261	211	275.333
98089	chr10	119114981	119119310	AL359836.1	chr10	119109477	119125794	149	45	85	93
98089	chr10	119114981	119119310	AL359836.1	chr10	119793709	119798915	11	6	3	6.66667
820162	chrX	120997818	121005009	AL359851.1	chrX	120991764	120994870	62	65	65	64
43955	chr1	179834057	179835407	AL359853.3	chr1	179828572	179838417	496	171	214	293.667
64664	chr10	1033144	1035562	AL359878.1	chr10	1032176	1032393	569	421	232	407.333
63366	chr1	245523874	245536374	AL359983.1	chr1	245539046	245541712	417	170	148	245
100424	chr10	127529147	127532560	AL360176.1	chr10	127532850	127535432	258	147	115	173.333
751586	chr9	3466907	3472258	AL365202.1	chr9	3473541	3476845	48	12	24	28
782145	chr9	126026567	126032136	AL365504.1	chr9	125014115	125033088	6	3	7	5.33333
782145	chr9	126026567	126032136	AL365504.1	chr9	125689948	125707552	13	4	4	7
782145	chr9	126026567	126032136	AL365504.1	chr9	126014853	126023925	286	97	103	162
782145	chr9	126026567	126032136	AL365504.1	chr9	127172697	127182987	8	4	4	5.33333
185779	chr13	36067791	36075192	AL390071.1	chr13	36075325	36077013	365	128	125	206
39268	chr1	164952271	164956092	AL390119.1	chr1	164957080	164962213	260	170	172	200.667
779602	chr9	117550114	117555936	AL390240.1	chr9	117664325	117677125	51	49	23	41
779602	chr9	117550114	117555936	AL390240.1	chr9	117774434	117782307	83	50	43	58.6667
216993	chr14	41813684	41820597	AL390335.1	chr14	41821650	41825809	345	106	43	164.667
10003	chr1	44795296	44800009	AL390776.1	chr1	45047870	45050318	51	26	34	37
812099	chrX	94389206	94393277	AL390966.1	chrX	94385983	94401308	24	10	9	14.3333
783501	chr9	132343658	132357960	AL391056.1	chr9	132326329	132336482	18	12	11	13.6667
76965	chr10	47148629	47152641	AL391137.1	chr10	47135489	47142214	673	254	431	452.667
221984	chr14	57665791	57679163	AL391152.1	chr14	57664014	57664495	82	27	37	48.6667
224719	chr14	66477966	66481852	AL391261.1	chr14	66484879	66488310	553	213	296	354
197684	chr13	73424698	73426415	AL391384.1	chr13	73430773	73433969	240	71	89	133.333
636962	chr6	91154197	91157389	AL391559.1	chr6	91153555	91166205	436	91	123	216.667
776004	chr9	105055348	105060400	AL391867.1	chr9	105050875	105063459	247	38	65	116.667
217299	chr14	42769603	42770074	AL445074.1	chr14	42764319	42779148	387	92	66	181.667
208355	chr13	107770982	107775777	AL445204.1	chr13	107762168	107779032	499	129	101	243
827350	chrX	145070919	145073581	AL445258.1	chrX	145079012	145081268	75	32	35	47.3333
827352	chrX	145074041	145078487	AL445258.2	chrX	145063495	145081268	69	28	29	42
611398	chr6	3223030	3227013	AL445309.1	chr6	2219849	2236742	11	3	4	6
212914	chr14	28458780	28461920	AL445384.1	chr14	28451866	28467791	128	16	35	59.6667
789632	chrX	16642937	16647002	AL445467.1	chrX	15622914	15626418	4	7	6	5.66667
789632	chrX	16642937	16647002	AL445467.1	chrX	16635813	16655149	195	47	51	97.6667
279113	chr17	2132734	2136250	AL450226.2	chr17	1965344	1976145	49	29	36	38
279113	chr17	2132734	2136250	AL450226.2	chr17	2123015	2126648	168	88	86	114
102089	chr10	133622153	133626188	AL450307.1	chr10	133611468	133630547	701	336	298	445
191426	chr13	53935785	53942287	AL450423.1	chr13	53929127	53946051	310	50	59	139.667
27194	chr1	100294153	100296677	AL451051.1	chr1	100296884	100308093	230	73	50	117.667
27194	chr1	100294153	100296677	AL451051.1	chr1	100922457	100937440	19	5	13	12.3333
648917	chr6	128475137	128476922	AL451073.1	chr6	128477397	128479983	190	58	79	109
65240	chr10	3268256	3285527	AL451164.1	chr10	3287078	3289826	292	97	87	158.667
187133	chr13	40224659	40233154	AL512505.1	chr13	40220843	40222879	569	174	201	314.667
71596	chr10	25230516	25251068	AL512598.1	chr10	25252129	25254398	263	86	51	133.333
756883	chr9	20290556	20299109	AL512635.1	chr9	21147190	21161606	3	6	3	4
76218	chr10	44528303	44530567	AL512640.1	chr10	44530884	44535044	349	115	108	190.667
[truncated: 21,737 more rows]
